# Supplementary material for: An experimental framework to assess biomolecular condensates in bacteria
Source: Nat Commun. 2024 Apr 15;15:3222. doi: 10.1038/s41467-024-47330-4 (PMC11018776; doi:10.1038/s41467-024-47330-4)
Supplement: Supplementary file 13 — Source Data [file 41467_2024_47330_MOESM13_ESM.zip]

Archive with 61 entries (54 files):
- Source Data/.DS_Store
- Source Data/Figure_3c/
- Source Data/Figure_3c/Heatmaps_cI_agg_0hr_sets123.mat
- Source Data/Figure_3c/Heatmaps_cI_agg_2hr_sets123.mat
- Source Data/Figure_3c/Heatmaps_cI_agg_4hr_sets123.mat
- Source Data/Figure_3c/Heatmaps_McdB_0hr_sets123.mat
- Source Data/Figure_3c/Heatmaps_McdB_2hr_sets123.mat
- Source Data/Figure_3c/Heatmaps_McdB_4hr_sets123.mat
- Source Data/Figure_3c/Heatmaps_McdB_sol_alltimepoints_sets123.mat
- Source Data/Figure_3c/Heatmaps_PopTag_LL_0hr_sets123.mat
- Source Data/Figure_3c/Heatmaps_PopTag_LL_2hr_sets123.mat
- Source Data/Figure_3c/Heatmaps_PopTag_LL_4hr_sets123.mat
- Source Data/Figure_3c/Heatmaps_PopTag_SL_0hr_sets123.mat.mat
- Source Data/Figure_3c/Heatmaps_PopTag_SL_2hr_sets123.mat.mat
- Source Data/Figure_3c/Heatmaps_PopTag_SL_4hr_sets123.mat.mat
- Source Data/Figure_6bc/
- Source Data/Figure_6bc/.DS_Store
- Source Data/Figure_6bc/cI_agg/
- Source Data/Figure_6bc/cI_agg/cI_01.tif
- Source Data/Figure_6bc/cI_agg/cI_02.tif
- Source Data/Figure_6bc/cI_agg/cI_03.tif
- Source Data/Figure_6bc/cI_agg/cI_04.tif
- Source Data/Figure_6bc/cI_agg/cI_05.tif
- Source Data/Figure_6bc/McdB/
- Source Data/Figure_6bc/McdB/McdB_01.tif
- Source Data/Figure_6bc/McdB/McdB_02.tif
- Source Data/Figure_6bc/McdB/McdB_03.tif
- Source Data/Figure_6bc/McdB/McdB_04.tif
- Source Data/Figure_6bc/McdB/McdB_05.tif
- Source Data/Figure_6bc/McdB/McdB_06.tif
- Source Data/Figure_6bc/McdB/McdB_07.tif
- Source Data/Figure_6bc/McdB/McdB_08.tif
- Source Data/Figure_6bc/McdB/McdB_09.tif
- Source Data/Figure_6bc/mCherry/
- Source Data/Figure_6bc/mCherry/mCherry_01.tif
- Source Data/Figure_6bc/mCherry/mCherry_02.tif
- Source Data/Figure_6bc/mCherry/mCherry_03.tif
- Source Data/Figure_6bc/mCherry/mCherry_04.tif
- Source Data/Figure_6bc/mCherry/mCherry_05.tif
- Source Data/Figure_6bc/PopTag_LL/
- Source Data/Figure_6bc/PopTag_LL/pop78_01.tif
- Source Data/Figure_6bc/PopTag_LL/pop78_02.tif
- Source Data/Figure_6bc/PopTag_LL/pop78_03.tif
- Source Data/Figure_6bc/PopTag_LL/pop78_04.tif
- Source Data/Figure_6bc/PopTag_LL/pop78_05.tif
- Source Data/Figure_6bc/PopTag_LL/pop78_06.tif
- Source Data/Figure_6bc/PopTag_LL/pop78_07.tif
- Source Data/Figure_6bc/PopTag_LL/pop78_08.tif
- Source Data/Figure_6bc/PopTag_LL/pop78_09.tif
- Source Data/Figure_6bc/PopTag_LL/pop78_10.tif
- Source Data/Figure_6bc/PopTag_SL/
- Source Data/Figure_6bc/PopTag_SL/pop6_01.tif
- Source Data/Figure_6bc/PopTag_SL/pop6_02.tif
- Source Data/Figure_6bc/PopTag_SL/pop6_03.tif
- Source Data/Figure_6bc/PopTag_SL/pop6_04.tif
- Source Data/Figure_6bc/PopTag_SL/pop6_05.tif
- Source Data/Figure_6bc/PopTag_SL/pop6_06.tif
- Source Data/Figure_6bc/PopTag_SL/pop6_07.tif
- Source Data/Figure_6bc/PopTag_SL/pop6_08.tif
- Source Data/Figure_6bc/PopTag_SL/pop6_09.tif
- Source Data/Source Data.xlsx
