# Supplementary material for: An experimental framework to assess biomolecular condensates in bacteria
Source: Nat Commun. 2024 Apr 15;15:3222. doi: 10.1038/s41467-024-47330-4 (PMC11018776; doi:10.1038/s41467-024-47330-4)
Supplement: Supplementary file 13 — Source Data [file 41467_2024_47330_MOESM13_ESM.zip › Source Data/Source Data.xlsx]

## Sheet: Figure 2b
Protein	Replicate	Time (h)	N cells with focus	N cells total
cI_agg	1	0	21	211
cI_agg	1	1	331	373
cI_agg	1	2	533	687
cI_agg	1	3	285	328
cI_agg	1	4	486	572
cI_agg	1	5	343	381
cI_agg	2	0	12	214
cI_agg	2	1	305	385
cI_agg	2	2	165	202
cI_agg	2	3	302	388
cI_agg	2	4	538	606
cI_agg	2	5	341	372
cI_agg	3	0	5	179
cI_agg	3	1	317	391
cI_agg	3	2	498	624
cI_agg	3	3	427	512
cI_agg	3	4	398	436
cI_agg	3	5	213	222
PopTag_SL	1	0	164	1236
PopTag_SL	1	1	226	381
PopTag_SL	1	2	391	535
PopTag_SL	1	3	1025	1282
PopTag_SL	1	4	399	465
PopTag_SL	1	5	201	211
PopTag_SL	2	0	157	913
PopTag_SL	2	1	529	898
PopTag_SL	2	2	282	392
PopTag_SL	2	3	850	1068
PopTag_SL	2	4	476	525
PopTag_SL	2	5	161	170
PopTag_SL	3	0	204	1098
PopTag_SL	3	1	231	424
PopTag_SL	3	2	309	430
PopTag_SL	3	3	810	1037
PopTag_SL	3	4	815	1055
PopTag_SL	3	5	221	239
PopTag_LL	1	0	5	141
PopTag_LL	1	1	30	244
PopTag_LL	1	2	73	245
PopTag_LL	1	3	156	204
PopTag_LL	1	4	392	424
PopTag_LL	1	5	838	901
PopTag_LL	2	0	31	295
PopTag_LL	2	1	21	295
PopTag_LL	2	2	62	214
PopTag_LL	2	3	161	214
PopTag_LL	2	4	304	337
PopTag_LL	2	5	430	444
PopTag_LL	3	0	78	765
PopTag_LL	3	1	12	162
PopTag_LL	3	2	72	279
PopTag_LL	3	3	171	258
PopTag_LL	3	4	407	437
PopTag_LL	3	5	304	314
McdB	1	0	7	342
McdB	1	1	13	650
McdB	1	2	53	671
McdB	1	3	244	1064
McdB	1	4	393	788
McdB	1	5	1546	1891
McdB	2	0	11	428
McdB	2	1	27	1092
McdB	2	2	197	1344
McdB	2	3	245	978
McdB	2	4	451	595
McdB	2	5	1062	1299
McdB	3	0	6	434
McdB	3	1	38	1091
McdB	3	2	122	885
McdB	3	3	160	724
McdB	3	4	313	431
McdB	3	5	774	966
McdB_sol	1	0	4	457
McdB_sol	1	1	13	873
McdB_sol	1	2	17	594
McdB_sol	1	3	59	909
McdB_sol	1	4	111	1402
McdB_sol	1	5	226	326
McdB_sol	2	0	7	511
McdB_sol	2	1	6	532
McdB_sol	2	2	2	517
McdB_sol	2	3	25	591
McdB_sol	2	4	38	675
McdB_sol	2	5	263	493
McdB_sol	3	0	2	453
McdB_sol	3	1	4	797
McdB_sol	3	2	5	569
McdB_sol	3	3	44	831
McdB_sol	3	4	35	377
McdB_sol	3	5	205	537
mCherry	1	0	1	326
mCherry	1	1	8	944
mCherry	1	2	3	852
mCherry	1	3	3	521
mCherry	1	4	0	406
mCherry	1	5	2	647
mCherry	2	0	0	281
mCherry	2	1	2	645
mCherry	2	2	8	974
mCherry	2	3	5	505
mCherry	2	4	11	637
mCherry	2	5	1	592
mCherry	3	0	0	259
mCherry	3	1	2	357
mCherry	3	2	2	473
mCherry	3	3	3	405
mCherry	3	4	2	537
mCherry	3	5	3	560

## Sheet: Figure 2c
Protein	Replicate	Time (h)	N cells with focus	N cells total	Mean fluorescence concentration (AU) - cells with no focus	Mean fluorescence concentration (AU) - cells with focus
cI_agg	1	0	21	211	234.569	373.223
cI_agg	1	1	331	373	238.755	288.573
cI_agg	1	2	533	687	357.52	544.713
cI_agg	1	3	285	328	387.924	667.749
cI_agg	1	4	486	572	519.732	937.225
cI_agg	1	5	343	381	1048.64	1530.1
cI_agg	2	0	12	214	227.441	258.71
cI_agg	2	1	305	385	238.549	286.907
cI_agg	2	2	165	202	280.566	514.582
cI_agg	2	3	302	388	327.774	713.523
cI_agg	2	4	538	606	517.811	1057.29
cI_agg	2	5	341	372	864.566	1480.93
cI_agg	3	0	5	179	226.499	267.15
cI_agg	3	1	317	391	238.757	304.317
cI_agg	3	2	498	624	339.62	504.093
cI_agg	3	3	427	512	326.024	703.952
cI_agg	3	4	398	436	429.976	963.909
cI_agg	3	5	213	222	529.424	1533.17
PopTag_SL	1	0	164	1236	310.348	452.023
PopTag_SL	1	1	226	381	412.438	448.054
PopTag_SL	1	2	391	535	693.35	1019.33
PopTag_SL	1	3	1025	1282	806.213	1175.43
PopTag_SL	1	4	399	465	1685.58	1965.23
PopTag_SL	1	5	201	211	580.711	2142.39
PopTag_SL	2	0	157	913	313.562	458.388
PopTag_SL	2	1	529	898	418.885	460.832
PopTag_SL	2	2	282	392	780.687	958.631
PopTag_SL	2	3	850	1068	825.794	1152.38
PopTag_SL	2	4	476	525	1633.32	1961.23
PopTag_SL	2	5	161	170	1522.05	2673.72
PopTag_SL	3	0	204	1098	291.712	426.891
PopTag_SL	3	1	231	424	383.297	468.141
PopTag_SL	3	2	309	430	730.959	973.757
PopTag_SL	3	3	810	1037	789.44	1118.88
PopTag_SL	3	4	815	1055	1780.67	2420.99
PopTag_SL	3	5	221	239	700.804	2053.37
PopTag_LL	1	0	5	141	310.013	319.965
PopTag_LL	1	1	30	244	377.326	449.134
PopTag_LL	1	2	73	245	786.015	1465.63
PopTag_LL	1	3	156	204	1064.27	1649.16
PopTag_LL	1	4	392	424	1336.86	1963.32
PopTag_LL	1	5	838	901	3676.71	2509.52
PopTag_LL	2	0	31	295	300.496	357.813
PopTag_LL	2	1	21	295	366.782	460.853
PopTag_LL	2	2	62	214	773.757	1378.69
PopTag_LL	2	3	161	214	1143.55	1465.88
PopTag_LL	2	4	304	337	2266.23	1838.63
PopTag_LL	2	5	430	444	2757.89	2379.67
PopTag_LL	3	0	78	765	307.881	371.338
PopTag_LL	3	1	12	162	373.403	551.915
PopTag_LL	3	2	72	279	851.84	1545.58
PopTag_LL	3	3	171	258	905.915	1471.23
PopTag_LL	3	4	407	437	1813.07	2040.13
PopTag_LL	3	5	304	314	2054.27	2453.09
McdB	1	0	7	342	304.302	362.932
McdB	1	1	13	650	442.192	437.227
McdB	1	2	53	671	850.318	1386.61
McdB	1	3	244	1064	1623.55	2581.81
McdB	1	4	393	788	2263.46	3482.73
McdB	1	5	1546	1891	1970.86	3419.93
McdB	2	0	11	428	314.118	422.339
McdB	2	1	27	1092	449.173	561.164
McdB	2	2	197	1344	1032.74	1934
McdB	2	3	245	978	1537.06	2542.76
McdB	2	4	451	595	1832.23	3055.16
McdB	2	5	1062	1299	2351.55	3426.13
McdB	3	0	6	434	293.166	437.5
McdB	3	1	38	1091	467.847	689.412
McdB	3	2	122	885	983.962	1884.85
McdB	3	3	160	724	1560.39	2643.46
McdB	3	4	313	431	1742.36	2938.29
McdB	3	5	774	966	2165.87	3245.85
McdB_sol	1	0	4	457	307.976	371.947
McdB_sol	1	1	13	873	469.091	372.686
McdB_sol	1	2	17	594	1036.34	2409.36
McdB_sol	1	3	59	909	1909.82	3491.14
McdB_sol	1	4	111	1402	2703.68	5564.63
McdB_sol	1	5	226	326	2305.36	2861.17
McdB_sol	2	0	7	511	290.999	394.753
McdB_sol	2	1	6	532	477.906	436.457
McdB_sol	2	2	2	517	965.775	1621.82
McdB_sol	2	3	25	591	1732.29	2656.55
McdB_sol	2	4	38	675	2285.46	6704.51
McdB_sol	2	5	263	493	2217.68	2993.9
McdB_sol	3	0	2	453	294.576	469.656
McdB_sol	3	1	4	797	488.018	730.11
McdB_sol	3	2	5	569	1064.8	977.691
McdB_sol	3	3	44	831	1859.87	2956.97
McdB_sol	3	4	35	377	2458.36	10055.5
McdB_sol	3	5	205	537	2010.49	2851.68
mCherry	1	0	1	326	269.964	301.13
mCherry	1	1	8	944	458.405	436.638
mCherry	1	2	3	852	903.941	768.213
mCherry	1	3	3	521	1210.85	884.493
mCherry	1	4	0	406	1713.84	38808.7
mCherry	1	5	2	647	1627.28	1425.1
mCherry	2	0	0	281	266.849	271.29
mCherry	2	1	2	645	464.102	560.288
mCherry	2	2	8	974	1064.62	816.602
mCherry	2	3	5	505	1047.67	608.591
mCherry	2	4	11	637	2258.33	10810.3
mCherry	2	5	1	592	1581.19	760.367
mCherry	3	0	0	259	458.405	436.638
mCherry	3	1	2	357	438.133	412.696
mCherry	3	2	2	473	975.301	582.048
mCherry	3	3	3	405	1238.23	2536.83
mCherry	3	4	2	537	2448.53	1473.31
mCherry	3	5	3	560	1536.03	1501.35

## Sheet: Figure 2d
PopTag_LL	Concentration (µM) - no focus	Concentration (µM) - focus present	N - no focus	N - focus present	Total N	p-value from Welch's test for each experiment				FILE_ID	CELL_ID	CELL_INTENSITY	PHOTONS_PER_CELL	COPY_NUM	CELL_VOL_um^3	Molecules_per_um^3	Molarity	uM	BlobBool	Protein	Experiment_no
exp 1	39.3	42.3	161	473	634	0.155				counting\PopTag_LL\2022-06-10\20220610_Ec_mCherry-PopTag-LL_full_mov_001_max.tif	1	6.10865e+06	6.19592e+06	136025	8.11614	16759.8	2.78e-05	27.8402	1	PopTag_LL	1
exp 2	43.7	48.8	57	169	226	0.016				counting\PopTag_LL\2022-06-10\20220610_Ec_mCherry-PopTag-LL_full_mov_001_max.tif	2	6356580	6.44739e+06	141545	11.4595	12351.8	2.05e-05	20.518	0	PopTag_LL	1
exp 3	52.7	55.4	16	109	125	0.731				counting\PopTag_LL\2022-06-10\20220610_Ec_mCherry-PopTag-LL_full_mov_001_max.tif	3	8538069	8.66004e+06	190122	7.95273	23906.5	3.97e-05	39.7117	1	PopTag_LL	1
mean	45.2333	48.8333								counting\PopTag_LL\2022-06-10\20220610_Ec_mCherry-PopTag-LL_full_mov_001_max.tif	4	3.93359e+06	3.98979e+06	87591.4	10.6877	8195.54	1.36e-05	13.6139	1	PopTag_LL	1
stdev	6.83032	6.55006								counting\PopTag_LL\2022-06-10\20220610_Ec_mCherry-PopTag-LL_full_mov_001_max.tif	5	4.22686e+06	4.28724e+06	94121.7	7.5424	12479	2.07e-05	20.7292	1	PopTag_LL	1
Welch's t-test p value	0.546023									counting\PopTag_LL\2022-06-10\20220610_Ec_mCherry-PopTag-LL_full_mov_001_max.tif	6	6.14179e+06	6.22953e+06	136762	4.70731	29053.2	4.83e-05	48.2612	1	PopTag_LL	1
										counting\PopTag_LL\2022-06-10\20220610_Ec_mCherry-PopTag-LL_full_mov_002_max.tif	1	3.95335e+06	4.00983e+06	88031.4	7.69888	11434.3	1.9e-05	18.9939	1	PopTag_LL	1
										counting\PopTag_LL\2022-06-10\20220610_Ec_mCherry-PopTag-LL_full_mov_002_max.tif	2	8.36187e+06	8.48133e+06	186198	7.46022	24958.8	4.15e-05	41.4598	1	PopTag_LL	1
										counting\PopTag_LL\2022-06-10\20220610_Ec_mCherry-PopTag-LL_full_mov_002_max.tif	5	6.11715e+06	6.20454e+06	136214	5.9827	22767.9	3.78e-05	37.8205	1	PopTag_LL	1
										counting\PopTag_LL\2022-06-10\20220610_Ec_mCherry-PopTag-LL_full_mov_002_max.tif	3	4.34245e+06	4.40448e+06	96695.6	7.02026	13773.8	2.29e-05	22.88	1	PopTag_LL	1
McdB	Concentration (µM) - no focus	Concentration (µM) - focus present	N - no focus	N - focus present	Total N	p-value from Welch's test for each experiment				counting\PopTag_LL\2022-06-10\20220610_Ec_mCherry-PopTag-LL_full_mov_002_max.tif	6	4.74507e+06	4.81286e+06	105661	6.28669	16807.1	2.79e-05	27.9188	1	PopTag_LL	1
exp 1	106.7	121.1	354	165	519	1.7e-05				counting\PopTag_LL\2022-06-10\20220610_Ec_mCherry-PopTag-LL_full_mov_002_max.tif	4	1.14107e+06	1.15737e+06	25408.8	3.6695	6924.34	1.15e-05	11.5022	1	PopTag_LL	1
exp 2	97.3	111.4	160	108	268	0.001				counting\PopTag_LL\2022-06-10\20220610_Ec_mCherry-PopTag-LL_full_mov_002_max.tif	7	6.97415e+06	7.07378e+06	155297	7.64743	20307.1	3.37e-05	33.7327	1	PopTag_LL	1
exp 3	89.2	105.4	187	30	217	0.007				counting\PopTag_LL\2022-06-10\20220610_Ec_mCherry-PopTag-LL_full_mov_002_max.tif	8	9.568e+06	9.70469e+06	213056	13.1892	16153.8	2.68e-05	26.8335	1	PopTag_LL	1
mean	97.7333	112.633								counting\PopTag_LL\2022-06-10\20220610_Ec_mCherry-PopTag-LL_full_mov_003_max.tif	1	8.62342e+06	8.74661e+06	192022	9.49251	20228.8	3.36e-05	33.6027	1	PopTag_LL	1
stdev	8.75804	7.92233								counting\PopTag_LL\2022-06-10\20220610_Ec_mCherry-PopTag-LL_full_mov_003_max.tif	3	4.77437e+06	4.84257e+06	106313	8.59196	12373.6	2.06e-05	20.5541	1	PopTag_LL	1
Welch's t-test p value	0.0948648									counting\PopTag_LL\2022-06-10\20220610_Ec_mCherry-PopTag-LL_full_mov_003_max.tif	2	1220873	1.23831e+06	27185.8	3.87356	7018.3	1.17e-05	11.6583	0	PopTag_LL	1
										counting\PopTag_LL\2022-06-10\20220610_Ec_mCherry-PopTag-LL_full_mov_003_max.tif	5	2.579e+06	2.61585e+06	57428	6.83217	8405.54	1.4e-05	13.9627	1	PopTag_LL	1
										counting\PopTag_LL\2022-06-10\20220610_Ec_mCherry-PopTag-LL_full_mov_003_max.tif	4	4.72842e+06	4.79597e+06	105290	5.45962	19285.3	3.2e-05	32.0353	1	PopTag_LL	1
										counting\PopTag_LL\2022-06-10\20220610_Ec_mCherry-PopTag-LL_full_mov_003_max.tif	7	5089579	5.16229e+06	113332	4.97897	22762.2	3.78e-05	37.811	0	PopTag_LL	1
										counting\PopTag_LL\2022-06-10\20220610_Ec_mCherry-PopTag-LL_full_mov_003_max.tif	6	6.60034e+06	6.69463e+06	146973	5.88239	24985.3	4.15e-05	41.5038	1	PopTag_LL	1
										counting\PopTag_LL\2022-06-10\20220610_Ec_mCherry-PopTag-LL_full_mov_003_max.tif	8	8.94214e+06	9.06988e+06	199119	8.73745	22789.2	3.79e-05	37.8558	1	PopTag_LL	1
										counting\PopTag_LL\2022-06-10\20220610_Ec_mCherry-PopTag-LL_full_mov_003_max.tif	9	7.13956e+06	7.24155e+06	158980	8.46693	18776.6	3.12e-05	31.1904	1	PopTag_LL	1
										counting\PopTag_LL\2022-06-10\20220610_Ec_mCherry-PopTag-LL_full_mov_003_max.tif	10	6.25861e+06	6.34802e+06	139364	9.63963	14457.4	2.4e-05	24.0156	1	PopTag_LL	1
										counting\PopTag_LL\2022-06-10\20220610_Ec_mCherry-PopTag-LL_full_mov_003_max.tif	11	2.81799e+06	2.85825e+06	62749.7	6.28534	9983.5	1.66e-05	16.5839	1	PopTag_LL	1
										counting\PopTag_LL\2022-06-10\20220610_Ec_mCherry-PopTag-LL_full_mov_003_max.tif	12	2.5419e+06	2.57821e+06	56601.9	4.06821	13913.2	2.31e-05	23.1117	1	PopTag_LL	1
										counting\PopTag_LL\2022-06-10\20220610_Ec_mCherry-PopTag-LL_full_mov_003_max.tif	13	1.10719e+07	1.123e+07	246543	10.6128	23230.7	3.86e-05	38.5893	1	PopTag_LL	1
										counting\PopTag_LL\2022-06-10\20220610_Ec_mCherry-PopTag-LL_full_mov_004_max.tif	1	10601035	1.07525e+07	236059	11.8957	19844.1	3.3e-05	32.9637	1	PopTag_LL	1
										counting\PopTag_LL\2022-06-10\20220610_Ec_mCherry-PopTag-LL_full_mov_004_max.tif	2	4.38396e+06	4.44659e+06	97620	4.88328	19990.7	3.32e-05	33.2071	1	PopTag_LL	1
										counting\PopTag_LL\2022-06-10\20220610_Ec_mCherry-PopTag-LL_full_mov_004_max.tif	3	7.17983e+06	7.2824e+06	159877	8.18611	19530.3	3.24e-05	32.4423	1	PopTag_LL	1
										counting\PopTag_LL\2022-06-10\20220610_Ec_mCherry-PopTag-LL_full_mov_004_max.tif	10	2.13305e+06	2.16352e+06	47497.6	2.98676	15902.7	2.64e-05	26.4165	1	PopTag_LL	1
										counting\PopTag_LL\2022-06-10\20220610_Ec_mCherry-PopTag-LL_full_mov_004_max.tif	11	2069889	2.09946e+06	46091.3	4.04956	11381.8	1.89e-05	18.9067	1	PopTag_LL	1
										counting\PopTag_LL\2022-06-10\20220610_Ec_mCherry-PopTag-LL_full_mov_004_max.tif	4	6.78571e+06	6.88265e+06	151101	8.62846	17511.9	2.91e-05	29.0896	1	PopTag_LL	1
										counting\PopTag_LL\2022-06-10\20220610_Ec_mCherry-PopTag-LL_full_mov_004_max.tif	6	3961696	4.01829e+06	88217.2	4.96058	17783.6	2.95e-05	29.5409	1	PopTag_LL	1
										counting\PopTag_LL\2022-06-10\20220610_Ec_mCherry-PopTag-LL_full_mov_004_max.tif	7	3.42541e+06	3.47435e+06	76275.4	3.38951	22503.4	3.74e-05	37.381	1	PopTag_LL	1
										counting\PopTag_LL\2022-06-10\20220610_Ec_mCherry-PopTag-LL_full_mov_004_max.tif	5	4775937	4.84416e+06	106348	6.0686	17524.3	2.91e-05	29.1102	0	PopTag_LL	1
										counting\PopTag_LL\2022-06-10\20220610_Ec_mCherry-PopTag-LL_full_mov_004_max.tif	8	3.3228e+06	3.37027e+06	73990.5	5.55977	13308.2	2.21e-05	22.1066	1	PopTag_LL	1
										counting\PopTag_LL\2022-06-10\20220610_Ec_mCherry-PopTag-LL_full_mov_004_max.tif	9	4.64964e+06	4.71606e+06	103536	3.58188	28905.4	4.8e-05	48.0157	1	PopTag_LL	1
										counting\PopTag_LL\2022-06-10\20220610_Ec_mCherry-PopTag-LL_full_mov_005_max.tif	1	7.87809e+06	7.99063e+06	175425	7.75465	22622	3.76e-05	37.578	1	PopTag_LL	1
										counting\PopTag_LL\2022-06-10\20220610_Ec_mCherry-PopTag-LL_full_mov_005_max.tif	2	9.05329e+06	9.18263e+06	201594	9.8801	20404.1	3.39e-05	33.8939	1	PopTag_LL	1
										counting\PopTag_LL\2022-06-10\20220610_Ec_mCherry-PopTag-LL_full_mov_005_max.tif	3	5.6551e+06	5.73588e+06	125925	5.21693	24137.8	4.01e-05	40.096	1	PopTag_LL	1
										counting\PopTag_LL\2022-06-10\20220610_Ec_mCherry-PopTag-LL_full_mov_005_max.tif	5	6.73791e+06	6.83417e+06	150037	8.95246	16759.3	2.78e-05	27.8393	1	PopTag_LL	1
										counting\PopTag_LL\2022-06-10\20220610_Ec_mCherry-PopTag-LL_full_mov_005_max.tif	4	4.5758e+06	4.64117e+06	101892	4.33798	23488.3	3.9e-05	39.0171	1	PopTag_LL	1
										counting\PopTag_LL\2022-06-10\20220610_Ec_mCherry-PopTag-LL_full_mov_005_max.tif	6	2662146	2.70018e+06	59279.4	3.94648	15020.8	2.5e-05	24.9515	0	PopTag_LL	1
										counting\PopTag_LL\2022-06-10\20220610_Ec_mCherry-PopTag-LL_full_mov_005_max.tif	8	6.49626e+06	6.58907e+06	144656	7.8577	18409.4	3.06e-05	30.5804	0	PopTag_LL	1
										counting\PopTag_LL\2022-06-10\20220610_Ec_mCherry-PopTag-LL_full_mov_005_max.tif	7	3.06279e+06	3.10655e+06	68200.8	3.99664	17064.5	2.83e-05	28.3464	0	PopTag_LL	1
										counting\PopTag_LL\2022-06-10\20220610_Ec_mCherry-PopTag-LL_full_mov_005_max.tif	10	6.2023e+06	6.2909e+06	138110	11.0831	12461.3	2.07e-05	20.6998	0	PopTag_LL	1
										counting\PopTag_LL\2022-06-10\20220610_Ec_mCherry-PopTag-LL_full_mov_005_max.tif	12	1.15917e+07	1.17573e+07	258119	9.95932	25917.3	4.31e-05	43.0521	1	PopTag_LL	1
										counting\PopTag_LL\2022-06-10\20220610_Ec_mCherry-PopTag-LL_full_mov_005_max.tif	9	2.34786e+06	2.3814e+06	52281	4.21666	12398.7	2.06e-05	20.5958	0	PopTag_LL	1
										counting\PopTag_LL\2022-06-10\20220610_Ec_mCherry-PopTag-LL_full_mov_005_max.tif	11	6012982	6.09888e+06	133894	5.40237	24784.3	4.12e-05	41.17	1	PopTag_LL	1
										counting\PopTag_LL\2022-06-10\20220610_Ec_mCherry-PopTag-LL_full_mov_005_max.tif	13	3647511	3.69962e+06	81221	3.74714	21675.5	3.6e-05	36.0058	0	PopTag_LL	1
										counting\PopTag_LL\2022-06-10\20220610_Ec_mCherry-PopTag-LL_full_mov_006_max.tif	5	7.27965e+06	7.38365e+06	162100	11.0547	14663.4	2.44e-05	24.3578	1	PopTag_LL	1
										counting\PopTag_LL\2022-06-10\20220610_Ec_mCherry-PopTag-LL_full_mov_006_max.tif	1	2269269	2.30169e+06	50531	5.46545	9245.53	1.54e-05	15.358	0	PopTag_LL	1
										counting\PopTag_LL\2022-06-10\20220610_Ec_mCherry-PopTag-LL_full_mov_006_max.tif	3	2.44031e+06	2.47518e+06	54339.8	4.96297	10949	1.82e-05	18.1878	1	PopTag_LL	1
										counting\PopTag_LL\2022-06-10\20220610_Ec_mCherry-PopTag-LL_full_mov_006_max.tif	2	2.17012e+06	2.20112e+06	48323.2	3.5489	13616.4	2.26e-05	22.6185	0	PopTag_LL	1
										counting\PopTag_LL\2022-06-10\20220610_Ec_mCherry-PopTag-LL_full_mov_006_max.tif	4	6858038	6.95601e+06	152712	4.04397	37762.8	6.27e-05	62.7289	1	PopTag_LL	1
										counting\PopTag_LL\2022-06-10\20220610_Ec_mCherry-PopTag-LL_full_mov_006_max.tif	7	4.26017e+06	4.32103e+06	94863.3	5.58392	16988.7	2.82e-05	28.2204	1	PopTag_LL	1
										counting\PopTag_LL\2022-06-10\20220610_Ec_mCherry-PopTag-LL_full_mov_006_max.tif	6	1.09517e+07	1.11081e+07	243867	6.63286	36766.5	6.11e-05	61.0739	1	PopTag_LL	1
										counting\PopTag_LL\2022-06-10\20220610_Ec_mCherry-PopTag-LL_full_mov_006_max.tif	8	1.31561e+07	1.3344e+07	292954	9.64449	30375.2	5.05e-05	50.4572	0	PopTag_LL	1
										counting\PopTag_LL\2022-06-10\20220610_Ec_mCherry-PopTag-LL_full_mov_006_max.tif	9	7.02563e+06	7.12599e+06	156443	5.30539	29487.6	4.9e-05	48.9828	1	PopTag_LL	1
										counting\PopTag_LL\2022-06-10\20220610_Ec_mCherry-PopTag-LL_full_mov_006_max.tif	10	8.72334e+06	8.84796e+06	194247	8.7612	22171.3	3.68e-05	36.8294	1	PopTag_LL	1
										counting\PopTag_LL\2022-06-10\20220610_Ec_mCherry-PopTag-LL_full_mov_006_max.tif	11	9.1581e+06	9.28893e+06	203928	9.44953	21580.8	3.58e-05	35.8484	1	PopTag_LL	1
										counting\PopTag_LL\2022-06-10\20220610_Ec_mCherry-PopTag-LL_full_mov_006_max.tif	12	1.12084e+07	1.13686e+07	249584	9.75485	25585.6	4.25e-05	42.501	1	PopTag_LL	1
										counting\PopTag_LL\2022-06-10\20220610_Ec_mCherry-PopTag-LL_full_mov_006_max.tif	14	8.38822e+06	8.50805e+06	186785	6.57734	28398.3	4.72e-05	47.1732	1	PopTag_LL	1
										counting\PopTag_LL\2022-06-10\20220610_Ec_mCherry-PopTag-LL_full_mov_006_max.tif	13	8.32578e+06	8.44472e+06	185395	7.1685	25862.4	4.3e-05	42.9608	1	PopTag_LL	1
										counting\PopTag_LL\2022-06-10\20220610_Ec_mCherry-PopTag-LL_full_mov_006_max.tif	15	6.78188e+06	6.87876e+06	151016	7.79825	19365.3	3.22e-05	32.1683	1	PopTag_LL	1
										counting\PopTag_LL\2022-06-10\20220610_Ec_mCherry-PopTag-LL_full_mov_006_max.tif	16	2805377	2.84545e+06	62468.8	6.59806	9467.75	1.57e-05	15.7272	0	PopTag_LL	1
										counting\PopTag_LL\2022-06-10\20220610_Ec_mCherry-PopTag-LL_full_mov_007_max.tif	1	4965460	5.0364e+06	110568	5.58581	19794.5	3.29e-05	32.8813	1	PopTag_LL	1
										counting\PopTag_LL\2022-06-10\20220610_Ec_mCherry-PopTag-LL_full_mov_007_max.tif	2	6.73759e+06	6.83384e+06	150029	9.34873	16048.1	2.67e-05	26.658	1	PopTag_LL	1
										counting\PopTag_LL\2022-06-10\20220610_Ec_mCherry-PopTag-LL_full_mov_007_max.tif	3	6.90673e+06	7.0054e+06	153796	9.32934	16485.2	2.74e-05	27.384	1	PopTag_LL	1
										counting\PopTag_LL\2022-06-10\20220610_Ec_mCherry-PopTag-LL_full_mov_007_max.tif	4	5473655	5.55185e+06	121885	10.2299	11914.6	1.98e-05	19.7916	1	PopTag_LL	1
										counting\PopTag_LL\2022-06-10\20220610_Ec_mCherry-PopTag-LL_full_mov_007_max.tif	7	1.01034e+07	1.02478e+07	224979	11.7626	19126.5	3.18e-05	31.7716	1	PopTag_LL	1
										counting\PopTag_LL\2022-06-10\20220610_Ec_mCherry-PopTag-LL_full_mov_007_max.tif	6	8359078	8.47849e+06	186136	5.32934	34926.6	5.8e-05	58.0177	0	PopTag_LL	1
										counting\PopTag_LL\2022-06-10\20220610_Ec_mCherry-PopTag-LL_full_mov_007_max.tif	5	3.98864e+06	4.04562e+06	88817.2	7.21851	12304.1	2.04e-05	20.4387	1	PopTag_LL	1
										counting\PopTag_LL\2022-06-10\20220610_Ec_mCherry-PopTag-LL_full_mov_008_max.tif	1	5.67019e+06	5.7512e+06	126261	6.17011	20463.3	3.4e-05	33.9923	1	PopTag_LL	1
										counting\PopTag_LL\2022-06-10\20220610_Ec_mCherry-PopTag-LL_full_mov_008_max.tif	2	2.17804e+06	2.20915e+06	48499.5	2.93599	16519	2.74e-05	27.4401	1	PopTag_LL	1
										counting\PopTag_LL\2022-06-10\20220610_Ec_mCherry-PopTag-LL_full_mov_008_max.tif	3	3.87097e+06	3.92627e+06	86196.9	7.85293	10976.4	1.82e-05	18.2332	1	PopTag_LL	1
										counting\PopTag_LL\2022-06-10\20220610_Ec_mCherry-PopTag-LL_full_mov_008_max.tif	4	4.71063e+06	4.77792e+06	104894	9.50799	11032.2	1.83e-05	18.3259	1	PopTag_LL	1
										counting\PopTag_LL\2022-06-10\20220610_Ec_mCherry-PopTag-LL_full_mov_008_max.tif	5	3.78868e+06	3.84281e+06	84364.6	6.64846	12689.3	2.11e-05	21.0786	1	PopTag_LL	1
										counting\PopTag_LL\2022-06-10\20220610_Ec_mCherry-PopTag-LL_full_mov_008_max.tif	7	15354209	1.55736e+07	341900	11.0009	31079.4	5.16e-05	51.6269	1	PopTag_LL	1
										counting\PopTag_LL\2022-06-10\20220610_Ec_mCherry-PopTag-LL_full_mov_008_max.tif	6	8.53646e+06	8.65841e+06	190086	8.2709	22982.5	3.82e-05	38.1769	1	PopTag_LL	1
										counting\PopTag_LL\2022-06-10\20220610_Ec_mCherry-PopTag-LL_full_mov_008_max.tif	8	1.02403e+07	1.03866e+07	228026	10.7757	21161.2	3.52e-05	35.1514	1	PopTag_LL	1
										counting\PopTag_LL\2022-06-10\20220610_Ec_mCherry-PopTag-LL_full_mov_008_max.tif	9	5.288e+06	5.36354e+06	117751	7.12514	16526.1	2.75e-05	27.4519	1	PopTag_LL	1
										counting\PopTag_LL\2022-06-10\20220610_Ec_mCherry-PopTag-LL_full_mov_009_max.tif	1	7.53199e+06	7.63959e+06	167719	7.7291	21699.7	3.6e-05	36.0459	1	PopTag_LL	1
										counting\PopTag_LL\2022-06-10\20220610_Ec_mCherry-PopTag-LL_full_mov_009_max.tif	5	2.03314e+07	2.06218e+07	452730	12.5314	36127.8	6e-05	60.0129	1	PopTag_LL	1
										counting\PopTag_LL\2022-06-10\20220610_Ec_mCherry-PopTag-LL_full_mov_009_max.tif	3	6430261	6.52212e+06	143186	6.31806	22663	3.76e-05	37.6461	1	PopTag_LL	1
										counting\PopTag_LL\2022-06-10\20220610_Ec_mCherry-PopTag-LL_full_mov_009_max.tif	2	5.02842e+06	5.10025e+06	111970	8.01936	13962.5	2.32e-05	23.1935	1	PopTag_LL	1
										counting\PopTag_LL\2022-06-10\20220610_Ec_mCherry-PopTag-LL_full_mov_009_max.tif	4	5.07127e+06	5.14371e+06	112925	4.43001	25490.8	4.23e-05	42.3436	1	PopTag_LL	1
										counting\PopTag_LL\2022-06-10\20220610_Ec_mCherry-PopTag-LL_full_mov_009_max.tif	6	2.74172e+06	2.78089e+06	61051.4	4.27808	14270.7	2.37e-05	23.7055	1	PopTag_LL	1
										counting\PopTag_LL\2022-06-10\20220610_Ec_mCherry-PopTag-LL_full_mov_009_max.tif	7	5.24582e+06	5.32076e+06	116811	8.55531	13653.7	2.27e-05	22.6805	1	PopTag_LL	1
										counting\PopTag_LL\2022-06-10\20220610_Ec_mCherry-PopTag-LL_full_mov_009_max.tif	8	1.48448e+07	1.50568e+07	330556	10.2921	32117.4	5.34e-05	53.3511	0	PopTag_LL	1
										counting\PopTag_LL\2022-06-10\20220610_Ec_mCherry-PopTag-LL_full_mov_009_max.tif	9	5.47649e+06	5.55472e+06	121948	9.23427	13206	2.19e-05	21.9369	1	PopTag_LL	1
										counting\PopTag_LL\2022-06-10\20220610_Ec_mCherry-PopTag-LL_full_mov_010_max.tif	1	7.16239e+06	7.26471e+06	159489	7.78091	20497.4	3.4e-05	34.0489	1	PopTag_LL	1
										counting\PopTag_LL\2022-06-10\20220610_Ec_mCherry-PopTag-LL_full_mov_010_max.tif	2	4.37098e+06	4.43342e+06	97331	8.79028	11072.6	1.84e-05	18.393	0	PopTag_LL	1
										counting\PopTag_LL\2022-06-10\20220610_Ec_mCherry-PopTag-LL_full_mov_010_max.tif	3	4464660	4.52844e+06	99416.9	6.15676	16147.6	2.68e-05	26.8233	1	PopTag_LL	1
										counting\PopTag_LL\2022-06-10\20220610_Ec_mCherry-PopTag-LL_full_mov_010_max.tif	4	2.9095e+06	2.95106e+06	64787.3	5.66934	11427.7	1.9e-05	18.9828	1	PopTag_LL	1
										counting\PopTag_LL\2022-06-10\20220610_Ec_mCherry-PopTag-LL_full_mov_010_max.tif	5	8.761e+06	8.88616e+06	195086	8.36256	23328.5	3.88e-05	38.7516	1	PopTag_LL	1
										counting\PopTag_LL\2022-06-10\20220610_Ec_mCherry-PopTag-LL_full_mov_010_max.tif	6	3.33603e+06	3.38368e+06	74285.1	10.4658	7097.88	1.18e-05	11.7905	1	PopTag_LL	1
										counting\PopTag_LL\2022-06-10\20220610_Ec_mCherry-PopTag-LL_full_mov_010_max.tif	8	6.82064e+06	6.91807e+06	151879	8.03028	18913.3	3.14e-05	31.4174	1	PopTag_LL	1
										counting\PopTag_LL\2022-06-10\20220610_Ec_mCherry-PopTag-LL_full_mov_010_max.tif	7	5652305	5.73305e+06	125863	9.64615	13048	2.17e-05	21.6744	1	PopTag_LL	1
										counting\PopTag_LL\2022-06-10\20220610_Ec_mCherry-PopTag-LL_full_mov_010_max.tif	9	1.32685e+07	1.34581e+07	295457	8.73498	33824.6	5.62e-05	56.1871	1	PopTag_LL	1
										counting\PopTag_LL\2022-06-10\20220610_Ec_mCherry-PopTag-LL_full_mov_010_max.tif	10	4.58186e+06	4.64732e+06	102027	5.99763	17011.2	2.83e-05	28.2577	1	PopTag_LL	1
										counting\PopTag_LL\2022-06-10\20220610_Ec_mCherry-PopTag-LL_full_mov_011_max.tif	1	6.95453e+06	7.05388e+06	154860	10.8623	14256.6	2.37e-05	23.6821	1	PopTag_LL	1
										counting\PopTag_LL\2022-06-10\20220610_Ec_mCherry-PopTag-LL_full_mov_011_max.tif	3	5.73831e+06	5.82028e+06	127778	8.89576	14363.9	2.39e-05	23.8603	0	PopTag_LL	1
										counting\PopTag_LL\2022-06-10\20220610_Ec_mCherry-PopTag-LL_full_mov_011_max.tif	2	2.45796e+06	2.49307e+06	54732.6	5.87013	9323.92	1.55e-05	15.4882	1	PopTag_LL	1
										counting\PopTag_LL\2022-06-10\20220610_Ec_mCherry-PopTag-LL_full_mov_011_max.tif	4	1225895	1.24341e+06	27297.6	4.2699	6393.04	1.06e-05	10.6197	0	PopTag_LL	1
										counting\PopTag_LL\2022-06-10\20220610_Ec_mCherry-PopTag-LL_full_mov_011_max.tif	6	1.24748e+07	1.2653e+07	277782	13.3254	20846.1	3.46e-05	34.628	1	PopTag_LL	1
										counting\PopTag_LL\2022-06-10\20220610_Ec_mCherry-PopTag-LL_full_mov_011_max.tif	5	6.57299e+06	6.66689e+06	146364	7.17095	20410.7	3.39e-05	33.9048	1	PopTag_LL	1
										counting\PopTag_LL\2022-06-10\20220610_Ec_mCherry-PopTag-LL_full_mov_012_max.tif	1	9.11952e+06	9.2498e+06	203069	7.43853	27299.7	4.53e-05	45.3483	1	PopTag_LL	1
										counting\PopTag_LL\2022-06-10\20220610_Ec_mCherry-PopTag-LL_full_mov_012_max.tif	3	8.34029e+06	8.45944e+06	185718	9.19853	20189.9	3.35e-05	33.5381	1	PopTag_LL	1
										counting\PopTag_LL\2022-06-10\20220610_Ec_mCherry-PopTag-LL_full_mov_012_max.tif	2	6.4999e+06	6.59275e+06	144737	6.75279	21433.6	3.56e-05	35.604	1	PopTag_LL	1
										counting\PopTag_LL\2022-06-10\20220610_Ec_mCherry-PopTag-LL_full_mov_012_max.tif	4	9.36555e+06	9.49934e+06	208548	8.87111	23508.6	3.91e-05	39.0509	1	PopTag_LL	1
										counting\PopTag_LL\2022-06-10\20220610_Ec_mCherry-PopTag-LL_full_mov_012_max.tif	5	3.86274e+06	3.91792e+06	86013.6	10.0116	8591.41	1.43e-05	14.2714	1	PopTag_LL	1
										counting\PopTag_LL\2022-06-10\20220610_Ec_mCherry-PopTag-LL_full_mov_012_max.tif	6	11329097	1.14909e+07	252271	6.6773	37780.4	6.28e-05	62.7581	1	PopTag_LL	1
										counting\PopTag_LL\2022-06-10\20220610_Ec_mCherry-PopTag-LL_full_mov_012_max.tif	7	12210421	1.23849e+07	271896	10.0095	27163.7	4.51e-05	45.1224	1	PopTag_LL	1
										counting\PopTag_LL\2022-06-10\20220610_Ec_mCherry-PopTag-LL_full_mov_012_max.tif	8	5.99232e+06	6.07793e+06	133434	5.32638	25051.6	4.16e-05	41.6139	1	PopTag_LL	1
										counting\PopTag_LL\2022-06-10\20220610_Ec_mCherry-PopTag-LL_full_mov_013_max.tif	1	1.39533e+07	1.41526e+07	310706	10.621	29254	4.86e-05	48.5947	1	PopTag_LL	1
										counting\PopTag_LL\2022-06-10\20220610_Ec_mCherry-PopTag-LL_full_mov_013_max.tif	2	9.12962e+06	9.26004e+06	203294	8.62113	23580.9	3.92e-05	39.1709	1	PopTag_LL	1
										counting\PopTag_LL\2022-06-10\20220610_Ec_mCherry-PopTag-LL_full_mov_013_max.tif	4	8.52784e+06	8.64966e+06	189894	7.18252	26438.3	4.39e-05	43.9175	1	PopTag_LL	1
										counting\PopTag_LL\2022-06-10\20220610_Ec_mCherry-PopTag-LL_full_mov_013_max.tif	3	6694472	6.79011e+06	149069	7.7021	19354.4	3.22e-05	32.1501	1	PopTag_LL	1
										counting\PopTag_LL\2022-06-10\20220610_Ec_mCherry-PopTag-LL_full_mov_013_max.tif	5	1.25066e+07	1.26853e+07	278491	11.347	24543	4.08e-05	40.7692	1	PopTag_LL	1
										counting\PopTag_LL\2022-06-10\20220610_Ec_mCherry-PopTag-LL_full_mov_013_max.tif	7	5.76921e+06	5.85163e+06	128466	4.93738	26019.1	4.32e-05	43.2211	1	PopTag_LL	1
										counting\PopTag_LL\2022-06-10\20220610_Ec_mCherry-PopTag-LL_full_mov_013_max.tif	8	3143072	3.18797e+06	69988.4	3.36518	20797.8	3.45e-05	34.5479	1	PopTag_LL	1
										counting\PopTag_LL\2022-06-10\20220610_Ec_mCherry-PopTag-LL_full_mov_013_max.tif	6	5432646	5.51026e+06	120972	5.84623	20692.3	3.44e-05	34.3725	1	PopTag_LL	1
										counting\PopTag_LL\2022-06-10\20220610_Ec_mCherry-PopTag-LL_full_mov_014_max.tif	2	1.3152e+07	1.33398e+07	292861	10.346	28306.8	4.7e-05	47.0213	1	PopTag_LL	1
										counting\PopTag_LL\2022-06-10\20220610_Ec_mCherry-PopTag-LL_full_mov_014_max.tif	1	6514611	6.60768e+06	145064	4.80684	30178.7	5.01e-05	50.1307	1	PopTag_LL	1
										counting\PopTag_LL\2022-06-10\20220610_Ec_mCherry-PopTag-LL_full_mov_014_max.tif	3	6173581	6.26178e+06	137470	8.87749	15485.3	2.57e-05	25.723	1	PopTag_LL	1
										counting\PopTag_LL\2022-06-10\20220610_Ec_mCherry-PopTag-LL_full_mov_014_max.tif	4	3.83683e+06	3.89164e+06	85436.7	6.67711	12795.5	2.13e-05	21.2549	1	PopTag_LL	1
										counting\PopTag_LL\2022-06-10\20220610_Ec_mCherry-PopTag-LL_full_mov_014_max.tif	5	8.73365e+06	8.85842e+06	194477	8.99341	21624.4	3.59e-05	35.9209	1	PopTag_LL	1
										counting\PopTag_LL\2022-06-10\20220610_Ec_mCherry-PopTag-LL_full_mov_014_max.tif	14	1562303	1.58462e+06	34788.6	2.42926	14320.7	2.38e-05	23.7885	1	PopTag_LL	1
										counting\PopTag_LL\2022-06-10\20220610_Ec_mCherry-PopTag-LL_full_mov_014_max.tif	7	5917901	6.00244e+06	131777	6.58539	20010.5	3.32e-05	33.24	1	PopTag_LL	1
										counting\PopTag_LL\2022-06-10\20220610_Ec_mCherry-PopTag-LL_full_mov_014_max.tif	6	5.1522e+06	5.2258e+06	114727	5.38075	21321.7	3.54e-05	35.4181	1	PopTag_LL	1
										counting\PopTag_LL\2022-06-10\20220610_Ec_mCherry-PopTag-LL_full_mov_014_max.tif	15	2.74623e+06	2.78546e+06	61151.7	3.22967	18934.3	3.15e-05	31.4524	1	PopTag_LL	1
										counting\PopTag_LL\2022-06-10\20220610_Ec_mCherry-PopTag-LL_full_mov_014_max.tif	8	4714224	4.78157e+06	104974	5.9917	17519.9	2.91e-05	29.1029	1	PopTag_LL	1
										counting\PopTag_LL\2022-06-10\20220610_Ec_mCherry-PopTag-LL_full_mov_014_max.tif	9	3.68804e+06	3.74072e+06	82123.4	4.59522	17871.5	2.97e-05	29.6868	1	PopTag_LL	1
										counting\PopTag_LL\2022-06-10\20220610_Ec_mCherry-PopTag-LL_full_mov_014_max.tif	11	5.71172e+06	5.79331e+06	127186	6.99599	18179.8	3.02e-05	30.199	1	PopTag_LL	1
										counting\PopTag_LL\2022-06-10\20220610_Ec_mCherry-PopTag-LL_full_mov_014_max.tif	10	3.24967e+06	3.29609e+06	72362.1	3.52511	20527.6	3.41e-05	34.099	1	PopTag_LL	1
										counting\PopTag_LL\2022-06-10\20220610_Ec_mCherry-PopTag-LL_full_mov_014_max.tif	13	4.99746e+06	5.06885e+06	111281	5.58005	19942.6	3.31e-05	33.1273	1	PopTag_LL	1
										counting\PopTag_LL\2022-06-10\20220610_Ec_mCherry-PopTag-LL_full_mov_014_max.tif	12	4.0654e+06	4.12348e+06	90526.4	6.26646	14446.2	2.4e-05	23.997	1	PopTag_LL	1
										counting\PopTag_LL\2022-06-10\20220610_Ec_mCherry-PopTag-LL_full_mov_015_max.tif	1	1.30857e+07	1.32726e+07	291385	12.6251	23079.9	3.83e-05	38.3387	0	PopTag_LL	1
										counting\PopTag_LL\2022-06-10\20220610_Ec_mCherry-PopTag-LL_full_mov_015_max.tif	2	1.33999e+07	1.35913e+07	298383	8.98405	33212.5	5.52e-05	55.1703	1	PopTag_LL	1
										counting\PopTag_LL\2022-06-10\20220610_Ec_mCherry-PopTag-LL_full_mov_015_max.tif	3	4.09707e+06	4.1556e+06	91231.6	6.12575	14893.1	2.47e-05	24.7394	1	PopTag_LL	1
										counting\PopTag_LL\2022-06-10\20220610_Ec_mCherry-PopTag-LL_full_mov_015_max.tif	5	8.07225e+06	8.18757e+06	179749	11.1849	16070.7	2.67e-05	26.6954	1	PopTag_LL	1
										counting\PopTag_LL\2022-06-10\20220610_Ec_mCherry-PopTag-LL_full_mov_015_max.tif	4	7730652	7.84109e+06	172142	7.85661	21910.5	3.64e-05	36.3962	1	PopTag_LL	1
										counting\PopTag_LL\2022-06-10\20220610_Ec_mCherry-PopTag-LL_full_mov_015_max.tif	6	7.86011e+06	7.9724e+06	175025	4.27285	40962.2	6.8e-05	68.0435	0	PopTag_LL	1
										counting\PopTag_LL\2022-06-10\20220610_Ec_mCherry-PopTag-LL_full_mov_015_max.tif	7	7111848	7.21345e+06	158363	6.34803	24946.8	4.14e-05	41.4399	1	PopTag_LL	1
										counting\PopTag_LL\2022-06-10\20220610_Ec_mCherry-PopTag-LL_full_mov_015_max.tif	8	5510392	5.58911e+06	122703	7.93047	15472.3	2.57e-05	25.7015	1	PopTag_LL	1
										counting\PopTag_LL\2022-06-10\20220610_Ec_mCherry-PopTag-LL_full_mov_016_max.tif	1	6772723	6.86948e+06	150812	6.63414	22732.7	3.78e-05	37.7619	1	PopTag_LL	1
										counting\PopTag_LL\2022-06-10\20220610_Ec_mCherry-PopTag-LL_full_mov_016_max.tif	3	1.31185e+07	1.33059e+07	292116	12.2715	23804.5	3.95e-05	39.5424	1	PopTag_LL	1
										counting\PopTag_LL\2022-06-10\20220610_Ec_mCherry-PopTag-LL_full_mov_016_max.tif	2	1.93309e+06	1.96071e+06	43045.1	4.61255	9332.18	1.55e-05	15.502	1	PopTag_LL	1
										counting\PopTag_LL\2022-06-10\20220610_Ec_mCherry-PopTag-LL_full_mov_016_max.tif	11	1.28699e+06	1.30538e+06	28658.1	3.46168	8278.68	1.38e-05	13.752	0	PopTag_LL	1
										counting\PopTag_LL\2022-06-10\20220610_Ec_mCherry-PopTag-LL_full_mov_016_max.tif	4	4.69165e+06	4.75867e+06	104471	5.24873	19904.1	3.31e-05	33.0633	1	PopTag_LL	1
										counting\PopTag_LL\2022-06-10\20220610_Ec_mCherry-PopTag-LL_full_mov_016_max.tif	5	5922480	6.00709e+06	131879	6.32429	20852.8	3.46e-05	34.6392	1	PopTag_LL	1
										counting\PopTag_LL\2022-06-10\20220610_Ec_mCherry-PopTag-LL_full_mov_016_max.tif	10	1061379	1.07654e+06	23634.3	2.85159	8288.11	1.38e-05	13.7676	0	PopTag_LL	1
										counting\PopTag_LL\2022-06-10\20220610_Ec_mCherry-PopTag-LL_full_mov_016_max.tif	6	5.28063e+06	5.35607e+06	117587	5.97569	19677.5	3.27e-05	32.6868	1	PopTag_LL	1
										counting\PopTag_LL\2022-06-10\20220610_Ec_mCherry-PopTag-LL_full_mov_016_max.tif	7	7110933	7.21252e+06	158343	5.34297	29635.8	4.92e-05	49.2288	0	PopTag_LL	1
										counting\PopTag_LL\2022-06-10\20220610_Ec_mCherry-PopTag-LL_full_mov_016_max.tif	8	4.90857e+06	4.97869e+06	109302	3.95775	27617.1	4.59e-05	45.8756	1	PopTag_LL	1
										counting\PopTag_LL\2022-06-10\20220610_Ec_mCherry-PopTag-LL_full_mov_016_max.tif	9	8.32223e+06	8.44112e+06	185315	9.36429	19789.6	3.29e-05	32.8731	1	PopTag_LL	1
										counting\PopTag_LL\2022-06-10\20220610_Ec_mCherry-PopTag-LL_full_mov_017_max.tif	1	2.986e+06	3.02866e+06	66490.8	7.00439	9492.73	1.58e-05	15.7687	1	PopTag_LL	1
										counting\PopTag_LL\2022-06-10\20220610_Ec_mCherry-PopTag-LL_full_mov_017_max.tif	3	6.37082e+06	6.46184e+06	141862	7.60728	18648.3	3.1e-05	30.9772	1	PopTag_LL	1
										counting\PopTag_LL\2022-06-10\20220610_Ec_mCherry-PopTag-LL_full_mov_017_max.tif	2	9.88276e+06	1.00239e+07	220065	5.84268	37665	6.26e-05	62.5664	1	PopTag_LL	1
										counting\PopTag_LL\2022-06-10\20220610_Ec_mCherry-PopTag-LL_full_mov_017_max.tif	4	5.54758e+06	5.62683e+06	123531	7.57921	16298.6	2.71e-05	27.0741	1	PopTag_LL	1
										counting\PopTag_LL\2022-06-10\20220610_Ec_mCherry-PopTag-LL_full_mov_017_max.tif	6	4.5116e+06	4.57605e+06	100462	6.48149	15499.9	2.57e-05	25.7473	0	PopTag_LL	1
										counting\PopTag_LL\2022-06-10\20220610_Ec_mCherry-PopTag-LL_full_mov_017_max.tif	5	8.91636e+06	9.04373e+06	198545	2.95846	67111	0.00011148	111.48	1	PopTag_LL	1
										counting\PopTag_LL\2022-06-10\20220610_Ec_mCherry-PopTag-LL_full_mov_018_max.tif	1	1.16602e+06	1.18268e+06	25964.4	5.32975	4871.59	8.09e-06	8.09234	0	PopTag_LL	1
										counting\PopTag_LL\2022-06-10\20220610_Ec_mCherry-PopTag-LL_full_mov_018_max.tif	2	2.65502e+06	2.69295e+06	59120.7	4.3279	13660.4	2.27e-05	22.6917	1	PopTag_LL	1
										counting\PopTag_LL\2022-06-10\20220610_Ec_mCherry-PopTag-LL_full_mov_018_max.tif	11	6.00389e+06	6.08966e+06	133692	4.69065	28501.8	4.73e-05	47.3451	1	PopTag_LL	1
										counting\PopTag_LL\2022-06-10\20220610_Ec_mCherry-PopTag-LL_full_mov_018_max.tif	4	3.61259e+06	3.6642e+06	80443.5	10.3377	7781.58	1.29e-05	12.9262	1	PopTag_LL	1
										counting\PopTag_LL\2022-06-10\20220610_Ec_mCherry-PopTag-LL_full_mov_018_max.tif	3	3.29882e+06	3.34594e+06	73456.5	6.16194	11921	1.98e-05	19.8023	1	PopTag_LL	1
										counting\PopTag_LL\2022-06-10\20220610_Ec_mCherry-PopTag-LL_full_mov_018_max.tif	5	1.11983e+07	1.13583e+07	249359	6.58788	37851.1	6.29e-05	62.8756	1	PopTag_LL	1
										counting\PopTag_LL\2022-06-10\20220610_Ec_mCherry-PopTag-LL_full_mov_018_max.tif	10	6.32935e+06	6.41976e+06	140939	3.35256	42039.2	6.98e-05	69.8325	1	PopTag_LL	1
										counting\PopTag_LL\2022-06-10\20220610_Ec_mCherry-PopTag-LL_full_mov_018_max.tif	7	6.3645e+06	6.45542e+06	141722	7.98852	17740.6	2.95e-05	29.4695	1	PopTag_LL	1
										counting\PopTag_LL\2022-06-10\20220610_Ec_mCherry-PopTag-LL_full_mov_018_max.tif	6	21608707	2.19174e+07	481172	13.5012	35639.1	5.92e-05	59.2012	1	PopTag_LL	1
										counting\PopTag_LL\2022-06-10\20220610_Ec_mCherry-PopTag-LL_full_mov_018_max.tif	9	1.00639e+07	1.02076e+07	224097	7.81629	28670.5	4.76e-05	47.6255	1	PopTag_LL	1
										counting\PopTag_LL\2022-06-10\20220610_Ec_mCherry-PopTag-LL_full_mov_018_max.tif	8	7.18115e+06	7.28374e+06	159906	5.23839	30525.9	5.07e-05	50.7074	1	PopTag_LL	1
										counting\PopTag_LL\2022-06-10\20220610_Ec_mCherry-PopTag-LL_full_mov_019_max.tif	1	5.09591e+06	5.16871e+06	113473	5.21529	21757.8	3.61e-05	36.1426	0	PopTag_LL	1
										counting\PopTag_LL\2022-06-10\20220610_Ec_mCherry-PopTag-LL_full_mov_019_max.tif	2	6272912	6.36253e+06	139682	4.54828	30711	5.1e-05	51.0149	0	PopTag_LL	1
										counting\PopTag_LL\2022-06-10\20220610_Ec_mCherry-PopTag-LL_full_mov_019_max.tif	3	3823875	3.8785e+06	85148.2	4.16511	20443.2	3.4e-05	33.9588	1	PopTag_LL	1
										counting\PopTag_LL\2022-06-10\20220610_Ec_mCherry-PopTag-LL_full_mov_019_max.tif	4	3.34224e+06	3.38999e+06	74423.5	3.22521	23075.5	3.83e-05	38.3314	1	PopTag_LL	1
										counting\PopTag_LL\2022-06-10\20220610_Ec_mCherry-PopTag-LL_full_mov_019_max.tif	5	4.83863e+06	4.90775e+06	107744	6.30522	17088.1	2.84e-05	28.3856	1	PopTag_LL	1
										counting\PopTag_LL\2022-06-10\20220610_Ec_mCherry-PopTag-LL_full_mov_019_max.tif	6	3.21114e+06	3.25701e+06	71504	2.85683	25029.2	4.16e-05	41.5767	0	PopTag_LL	1
										counting\PopTag_LL\2022-06-10\20220610_Ec_mCherry-PopTag-LL_full_mov_019_max.tif	7	2134785	2.16528e+06	47536.4	4.07534	11664.4	1.94e-05	19.3761	0	PopTag_LL	1
										counting\PopTag_LL\2022-06-10\20220610_Ec_mCherry-PopTag-LL_full_mov_019_max.tif	9	9353937	9.48756e+06	208289	3.76173	55370.5	9.2e-05	91.9776	1	PopTag_LL	1
										counting\PopTag_LL\2022-06-10\20220610_Ec_mCherry-PopTag-LL_full_mov_019_max.tif	11	1.14887e+07	1.16528e+07	255824	8.11366	31530.1	5.24e-05	52.3756	0	PopTag_LL	1
										counting\PopTag_LL\2022-06-10\20220610_Ec_mCherry-PopTag-LL_full_mov_019_max.tif	8	5.57895e+06	5.65865e+06	124229	4.19711	29598.8	4.92e-05	49.1675	0	PopTag_LL	1
										counting\PopTag_LL\2022-06-10\20220610_Ec_mCherry-PopTag-LL_full_mov_019_max.tif	10	3.99567e+06	4.05275e+06	88973.7	2.812	31640.7	5.26e-05	52.5594	1	PopTag_LL	1
										counting\PopTag_LL\2022-06-10\20220610_Ec_mCherry-PopTag-LL_full_mov_019_max.tif	39	1.92459e+06	1.95208e+06	42855.9	3.15793	13570.9	2.25e-05	22.543	0	PopTag_LL	1
										counting\PopTag_LL\2022-06-10\20220610_Ec_mCherry-PopTag-LL_full_mov_019_max.tif	12	3.7535e+06	3.80712e+06	83581.1	2.80851	29760	4.94e-05	49.4352	0	PopTag_LL	1
										counting\PopTag_LL\2022-06-10\20220610_Ec_mCherry-PopTag-LL_full_mov_019_max.tif	13	4188484	4.24832e+06	93267.2	4.77611	19527.9	3.24e-05	32.4383	0	PopTag_LL	1
										counting\PopTag_LL\2022-06-10\20220610_Ec_mCherry-PopTag-LL_full_mov_019_max.tif	40	3146138	3.19108e+06	70056.7	2.09486	33442.2	5.56e-05	55.5518	0	PopTag_LL	1
										counting\PopTag_LL\2022-06-10\20220610_Ec_mCherry-PopTag-LL_full_mov_019_max.tif	14	4.75692e+06	4.82488e+06	105925	3.23075	32786.4	5.45e-05	54.4625	0	PopTag_LL	1
										counting\PopTag_LL\2022-06-10\20220610_Ec_mCherry-PopTag-LL_full_mov_019_max.tif	15	8.00002e+06	8.11431e+06	178141	4.28459	41577.1	6.91e-05	69.0649	1	PopTag_LL	1
										counting\PopTag_LL\2022-06-10\20220610_Ec_mCherry-PopTag-LL_full_mov_019_max.tif	21	1.79964e+06	1.82535e+06	40073.4	5.58954	7169.36	1.19e-05	11.9092	1	PopTag_LL	1
										counting\PopTag_LL\2022-06-10\20220610_Ec_mCherry-PopTag-LL_full_mov_019_max.tif	19	1.75496e+06	1.78003e+06	39078.6	3.75844	10397.6	1.73e-05	17.2717	0	PopTag_LL	1
										counting\PopTag_LL\2022-06-10\20220610_Ec_mCherry-PopTag-LL_full_mov_019_max.tif	16	7.32356e+06	7.42818e+06	163078	4.06735	40094.3	6.66e-05	66.6017	1	PopTag_LL	1
										counting\PopTag_LL\2022-06-10\20220610_Ec_mCherry-PopTag-LL_full_mov_019_max.tif	17	1.20689e+07	1.22413e+07	268745	3.97219	67656.6	0.000112386	112.386	1	PopTag_LL	1
										counting\PopTag_LL\2022-06-10\20220610_Ec_mCherry-PopTag-LL_full_mov_019_max.tif	18	4465623	4.52942e+06	99438.4	3.51888	28258.5	4.69e-05	46.9411	0	PopTag_LL	1
										counting\PopTag_LL\2022-06-10\20220610_Ec_mCherry-PopTag-LL_full_mov_019_max.tif	41	7.06423e+06	7.16514e+06	157303	3.67386	42816.7	7.11e-05	71.1242	1	PopTag_LL	1
										counting\PopTag_LL\2022-06-10\20220610_Ec_mCherry-PopTag-LL_full_mov_019_max.tif	22	4.56113e+06	4.62629e+06	101565	5.75241	17656.1	2.93e-05	29.3291	1	PopTag_LL	1
										counting\PopTag_LL\2022-06-10\20220610_Ec_mCherry-PopTag-LL_full_mov_019_max.tif	20	3.1192e+06	3.16376e+06	69456.9	3.21406	21610.3	3.59e-05	35.8975	1	PopTag_LL	1
										counting\PopTag_LL\2022-06-10\20220610_Ec_mCherry-PopTag-LL_full_mov_019_max.tif	23	4.01312e+06	4.07045e+06	89362.2	4.10291	21780.2	3.62e-05	36.1798	0	PopTag_LL	1
										counting\PopTag_LL\2022-06-10\20220610_Ec_mCherry-PopTag-LL_full_mov_019_max.tif	24	4138832	4.19796e+06	92161.5	3.13227	29423.2	4.89e-05	48.8758	1	PopTag_LL	1
										counting\PopTag_LL\2022-06-10\20220610_Ec_mCherry-PopTag-LL_full_mov_019_max.tif	26	6.30021e+06	6.39021e+06	140290	5.4932	25538.9	4.24e-05	42.4234	1	PopTag_LL	1
										counting\PopTag_LL\2022-06-10\20220610_Ec_mCherry-PopTag-LL_full_mov_019_max.tif	25	2.59838e+06	2.6355e+06	57859.5	3.05916	18913.5	3.14e-05	31.4178	1	PopTag_LL	1
										counting\PopTag_LL\2022-06-10\20220610_Ec_mCherry-PopTag-LL_full_mov_019_max.tif	27	3.45411e+06	3.50345e+06	76914.5	4.04507	19014.4	3.16e-05	31.5854	1	PopTag_LL	1
										counting\PopTag_LL\2022-06-10\20220610_Ec_mCherry-PopTag-LL_full_mov_019_max.tif	30	1.29686e+07	1.31539e+07	288779	8.99842	32092.2	5.33e-05	53.3092	1	PopTag_LL	1
										counting\PopTag_LL\2022-06-10\20220610_Ec_mCherry-PopTag-LL_full_mov_019_max.tif	28	2.3409e+06	2.37434e+06	52125.9	3.22706	16152.7	2.68e-05	26.8318	1	PopTag_LL	1
										counting\PopTag_LL\2022-06-10\20220610_Ec_mCherry-PopTag-LL_full_mov_019_max.tif	29	1.61832e+06	1.64144e+06	36035.9	3.74341	9626.51	1.6e-05	15.9909	0	PopTag_LL	1
										counting\PopTag_LL\2022-06-10\20220610_Ec_mCherry-PopTag-LL_full_mov_019_max.tif	31	3.10807e+06	3.15247e+06	69208.9	3.51256	19703.3	3.27e-05	32.7297	0	PopTag_LL	1
										counting\PopTag_LL\2022-06-10\20220610_Ec_mCherry-PopTag-LL_full_mov_019_max.tif	33	1.01375e+07	1.02823e+07	225736	4.8874	46187.3	7.67e-05	76.7232	1	PopTag_LL	1
										counting\PopTag_LL\2022-06-10\20220610_Ec_mCherry-PopTag-LL_full_mov_019_max.tif	32	4.78648e+06	4.85486e+06	106583	4.87879	21846.2	3.63e-05	36.2894	0	PopTag_LL	1
										counting\PopTag_LL\2022-06-10\20220610_Ec_mCherry-PopTag-LL_full_mov_019_max.tif	38	5724891	5.80668e+06	127479	6.03483	21123.9	3.51e-05	35.0895	0	PopTag_LL	1
										counting\PopTag_LL\2022-06-10\20220610_Ec_mCherry-PopTag-LL_full_mov_019_max.tif	34	1.36786e+06	1.38741e+06	30459	2.84675	10699.6	1.78e-05	17.7733	0	PopTag_LL	1
										counting\PopTag_LL\2022-06-10\20220610_Ec_mCherry-PopTag-LL_full_mov_019_max.tif	36	5.31919e+06	5.39518e+06	118445	4.38914	26986	4.48e-05	44.8272	0	PopTag_LL	1
										counting\PopTag_LL\2022-06-10\20220610_Ec_mCherry-PopTag-LL_full_mov_019_max.tif	35	2715135	2.75392e+06	60459.3	3.67846	16436	2.73e-05	27.3024	1	PopTag_LL	1
										counting\PopTag_LL\2022-06-10\20220610_Ec_mCherry-PopTag-LL_full_mov_019_max.tif	37	3937437	3.99369e+06	87677	4.13148	21221.7	3.53e-05	35.2519	1	PopTag_LL	1
										counting\PopTag_LL\2022-06-10\20220610_Ec_mCherry-PopTag-LL_full_mov_020_max.tif	1	7.24762e+06	7.35116e+06	161387	10.3143	15646.8	2.6e-05	25.9914	1	PopTag_LL	1
										counting\PopTag_LL\2022-06-10\20220610_Ec_mCherry-PopTag-LL_full_mov_020_max.tif	2	4.08487e+06	4.14323e+06	90960	2.69009	33813	5.62e-05	56.1678	0	PopTag_LL	1
										counting\PopTag_LL\2022-06-10\20220610_Ec_mCherry-PopTag-LL_full_mov_020_max.tif	3	4159521	4.21894e+06	92622.2	4.64875	19924.1	3.31e-05	33.0965	1	PopTag_LL	1
										counting\PopTag_LL\2022-06-10\20220610_Ec_mCherry-PopTag-LL_full_mov_020_max.tif	9	5.57234e+06	5.65195e+06	124082	5.99178	20708.8	3.44e-05	34.3999	0	PopTag_LL	1
										counting\PopTag_LL\2022-06-10\20220610_Ec_mCherry-PopTag-LL_full_mov_020_max.tif	4	5.02998e+06	5.10184e+06	112005	5.30848	21099.3	3.5e-05	35.0487	0	PopTag_LL	1
										counting\PopTag_LL\2022-06-10\20220610_Ec_mCherry-PopTag-LL_full_mov_020_max.tif	5	4.78711e+06	4.8555e+06	106597	4.51895	23588.9	3.92e-05	39.1842	1	PopTag_LL	1
										counting\PopTag_LL\2022-06-10\20220610_Ec_mCherry-PopTag-LL_full_mov_020_max.tif	6	5.45313e+06	5.53104e+06	121428	4.11462	29511.3	4.9e-05	49.0221	1	PopTag_LL	1
										counting\PopTag_LL\2022-06-10\20220610_Ec_mCherry-PopTag-LL_full_mov_020_max.tif	8	5.46536e+06	5.54344e+06	121700	4.42804	27483.9	4.57e-05	45.6544	1	PopTag_LL	1
										counting\PopTag_LL\2022-06-10\20220610_Ec_mCherry-PopTag-LL_full_mov_020_max.tif	7	4.53343e+06	4.5982e+06	100948	3.4295	29435.3	4.89e-05	48.8958	1	PopTag_LL	1
										counting\PopTag_LL\2022-06-10\20220610_Ec_mCherry-PopTag-LL_full_mov_021_max.tif	1	2.63849e+06	2.67618e+06	58752.6	4.87585	12049.7	2e-05	20.0161	1	PopTag_LL	1
										counting\PopTag_LL\2022-06-10\20220610_Ec_mCherry-PopTag-LL_full_mov_021_max.tif	2	4.2934e+06	4.35474e+06	95603.4	6.37016	15008	2.49e-05	24.9302	1	PopTag_LL	1
										counting\PopTag_LL\2022-06-10\20220610_Ec_mCherry-PopTag-LL_full_mov_021_max.tif	3	8.96516e+06	9.09323e+06	199632	5.60393	35623.5	5.92e-05	59.1753	1	PopTag_LL	1
										counting\PopTag_LL\2022-06-10\20220610_Ec_mCherry-PopTag-LL_full_mov_021_max.tif	4	1.94343e+06	1.9712e+06	43275.5	4.79701	9021.33	1.5e-05	14.9856	1	PopTag_LL	1
										counting\PopTag_LL\2022-06-10\20220610_Ec_mCherry-PopTag-LL_full_mov_021_max.tif	6	2.02884e+07	2.05782e+07	451772	9.46315	47740.2	7.93e-05	79.3026	0	PopTag_LL	1
										counting\PopTag_LL\2022-06-10\20220610_Ec_mCherry-PopTag-LL_full_mov_021_max.tif	5	1.70023e+07	1.72452e+07	378599	9.23839	40981.1	6.81e-05	68.0749	0	PopTag_LL	1
										counting\PopTag_LL\2022-06-10\20220610_Ec_mCherry-PopTag-LL_full_mov_021_max.tif	7	8.37916e+06	8.49887e+06	186583	6.95368	26832.3	4.46e-05	44.5719	1	PopTag_LL	1
										counting\PopTag_LL\2022-06-10\20220610_Ec_mCherry-PopTag-LL_full_mov_021_max.tif	8	8.22559e+06	8.3431e+06	183164	6.86835	26667.8	4.43e-05	44.2986	1	PopTag_LL	1
										counting\PopTag_LL\2022-06-10\20220610_Ec_mCherry-PopTag-LL_full_mov_021_max.tif	9	3.39178e+06	3.44023e+06	75526.6	3.69659	20431.4	3.39e-05	33.9392	1	PopTag_LL	1
										counting\PopTag_LL\2022-06-10\20220610_Ec_mCherry-PopTag-LL_full_mov_021_max.tif	11	6.35752e+06	6.44834e+06	141566	8.98499	15755.9	2.62e-05	26.1725	1	PopTag_LL	1
										counting\PopTag_LL\2022-06-10\20220610_Ec_mCherry-PopTag-LL_full_mov_021_max.tif	10	3.16279e+06	3.20797e+06	70427.5	4.12275	17082.6	2.84e-05	28.3765	0	PopTag_LL	1
										counting\PopTag_LL\2022-06-10\20220610_Ec_mCherry-PopTag-LL_full_mov_021_max.tif	12	3.93099e+06	3.98715e+06	87533.4	4.2537	20578.2	3.42e-05	34.183	0	PopTag_LL	1
										counting\PopTag_LL\2022-06-10\20220610_Ec_mCherry-PopTag-LL_full_mov_021_max.tif	13	3.57384e+06	3.62489e+06	79580.5	4.91144	16203.1	2.69e-05	26.9155	1	PopTag_LL	1
										counting\PopTag_LL\2022-06-10\20220610_Ec_mCherry-PopTag-LL_full_mov_021_max.tif	14	994883	1.0091e+06	22153.6	3.65174	6066.58	1.01e-05	10.0774	0	PopTag_LL	1
										counting\PopTag_LL\2022-06-10\20220610_Ec_mCherry-PopTag-LL_full_mov_021_max.tif	15	1.75845e+06	1.78357e+06	39156.4	3.33976	11724.3	1.95e-05	19.4756	1	PopTag_LL	1
										counting\PopTag_LL\2022-06-10\20220610_Ec_mCherry-PopTag-LL_full_mov_022_max.tif	1	5.96096e+06	6.04611e+06	132736	4.99134	26593.2	4.42e-05	44.1748	1	PopTag_LL	1
										counting\PopTag_LL\2022-06-10\20220610_Ec_mCherry-PopTag-LL_full_mov_022_max.tif	2	3.48424e+06	3.53402e+06	77585.5	5.1252	15138	2.51e-05	25.1462	0	PopTag_LL	1
										counting\PopTag_LL\2022-06-10\20220610_Ec_mCherry-PopTag-LL_full_mov_022_max.tif	3	7.78985e+06	7.90114e+06	173461	6.05419	28651.3	4.76e-05	47.5936	1	PopTag_LL	1
										counting\PopTag_LL\2022-06-10\20220610_Ec_mCherry-PopTag-LL_full_mov_022_max.tif	22	1.53601e+06	1.55795e+06	34203.1	1.53864	22229.4	3.69e-05	36.9259	0	PopTag_LL	1
										counting\PopTag_LL\2022-06-10\20220610_Ec_mCherry-PopTag-LL_full_mov_022_max.tif	5	3.5294e+06	3.57982e+06	78591	3.62591	21674.9	3.6e-05	36.0047	1	PopTag_LL	1
										counting\PopTag_LL\2022-06-10\20220610_Ec_mCherry-PopTag-LL_full_mov_022_max.tif	4	8.49977e+06	8.62119e+06	189269	4.85745	38964.6	6.47e-05	64.7253	1	PopTag_LL	1
										counting\PopTag_LL\2022-06-10\20220610_Ec_mCherry-PopTag-LL_full_mov_022_max.tif	23	2.82169e+06	2.862e+06	62832.1	2.14228	29329.5	4.87e-05	48.7202	1	PopTag_LL	1
										counting\PopTag_LL\2022-06-10\20220610_Ec_mCherry-PopTag-LL_full_mov_022_max.tif	6	6.31883e+06	6.4091e+06	140705	4.59538	30618.7	5.09e-05	50.8617	0	PopTag_LL	1
										counting\PopTag_LL\2022-06-10\20220610_Ec_mCherry-PopTag-LL_full_mov_022_max.tif	9	1.03054e+07	1.04526e+07	229475	3.69343	62130.6	0.000103207	103.207	1	PopTag_LL	1
										counting\PopTag_LL\2022-06-10\20220610_Ec_mCherry-PopTag-LL_full_mov_022_max.tif	8	7.22495e+06	7.32816e+06	160882	4.14492	38814.2	6.45e-05	64.4755	0	PopTag_LL	1
										counting\PopTag_LL\2022-06-10\20220610_Ec_mCherry-PopTag-LL_full_mov_022_max.tif	7	1.13271e+07	1.14889e+07	252226	3.27661	76977.9	0.00012787	127.87	0	PopTag_LL	1
										counting\PopTag_LL\2022-06-10\20220610_Ec_mCherry-PopTag-LL_full_mov_022_max.tif	10	5.21223e+06	5.28669e+06	116064	4.02982	28801.2	4.78e-05	47.8424	1	PopTag_LL	1
										counting\PopTag_LL\2022-06-10\20220610_Ec_mCherry-PopTag-LL_full_mov_022_max.tif	11	1.29092e+07	1.30936e+07	287456	3.43092	83783.8	0.000139176	139.176	0	PopTag_LL	1
										counting\PopTag_LL\2022-06-10\20220610_Ec_mCherry-PopTag-LL_full_mov_022_max.tif	12	1.55225e+07	1.57443e+07	345648	5.65032	61173.1	0.000101617	101.617	1	PopTag_LL	1
										counting\PopTag_LL\2022-06-10\20220610_Ec_mCherry-PopTag-LL_full_mov_022_max.tif	13	7.55483e+06	7.66276e+06	168227	5.21942	32231.1	5.35e-05	53.54	1	PopTag_LL	1
										counting\PopTag_LL\2022-06-10\20220610_Ec_mCherry-PopTag-LL_full_mov_022_max.tif	14	4077730	4.13598e+06	90801	3.46248	26224.3	4.36e-05	43.5619	1	PopTag_LL	1
										counting\PopTag_LL\2022-06-10\20220610_Ec_mCherry-PopTag-LL_full_mov_022_max.tif	15	3.09175e+06	3.13592e+06	68845.7	4.20932	16355.5	2.72e-05	27.1687	0	PopTag_LL	1
										counting\PopTag_LL\2022-06-10\20220610_Ec_mCherry-PopTag-LL_full_mov_022_max.tif	17	9.34185e+06	9.4753e+06	208020	6.24334	33318.7	5.53e-05	55.3466	0	PopTag_LL	1
										counting\PopTag_LL\2022-06-10\20220610_Ec_mCherry-PopTag-LL_full_mov_022_max.tif	16	8.01298e+06	8.12745e+06	178429	3.9626	45028.3	7.48e-05	74.7978	1	PopTag_LL	1
										counting\PopTag_LL\2022-06-10\20220610_Ec_mCherry-PopTag-LL_full_mov_022_max.tif	18	6.62971e+06	6.72442e+06	147627	3.6304	40664.2	6.75e-05	67.5486	1	PopTag_LL	1
										counting\PopTag_LL\2022-06-10\20220610_Ec_mCherry-PopTag-LL_full_mov_022_max.tif	20	1.46792e+07	1.48889e+07	326868	5.60013	58368	9.7e-05	96.9569	1	PopTag_LL	1
										counting\PopTag_LL\2022-06-10\20220610_Ec_mCherry-PopTag-LL_full_mov_022_max.tif	19	4.30768e+06	4.36922e+06	95921.3	4.39512	21824.5	3.63e-05	36.2533	1	PopTag_LL	1
										counting\PopTag_LL\2022-06-10\20220610_Ec_mCherry-PopTag-LL_full_mov_022_max.tif	21	3.94376e+06	4.0001e+06	87817.8	4.82304	18208	3.02e-05	30.2458	0	PopTag_LL	1
										counting\PopTag_LL\2022-06-10\20220610_Ec_mCherry-PopTag-LL_full_mov_023_max.tif	1	4.04457e+06	4.10235e+06	90062.6	4.61174	19529	3.24e-05	32.4402	1	PopTag_LL	1
										counting\PopTag_LL\2022-06-10\20220610_Ec_mCherry-PopTag-LL_full_mov_023_max.tif	2	1.12877e+07	1.1449e+07	251350	5.97443	42070.9	6.99e-05	69.8852	0	PopTag_LL	1
										counting\PopTag_LL\2022-06-10\20220610_Ec_mCherry-PopTag-LL_full_mov_023_max.tif	3	1.00978e+07	1.02421e+07	224854	4.59744	48908.5	8.12e-05	81.2433	1	PopTag_LL	1
										counting\PopTag_LL\2022-06-10\20220610_Ec_mCherry-PopTag-LL_full_mov_023_max.tif	4	5.96963e+06	6.05491e+06	132929	6.69929	19842.2	3.3e-05	32.9605	1	PopTag_LL	1
										counting\PopTag_LL\2022-06-10\20220610_Ec_mCherry-PopTag-LL_full_mov_023_max.tif	5	3.83447e+06	3.88925e+06	85384.2	4.22714	20199.1	3.36e-05	33.5532	1	PopTag_LL	1
										counting\PopTag_LL\2022-06-10\20220610_Ec_mCherry-PopTag-LL_full_mov_023_max.tif	6	2283628	2.31625e+06	50850.7	5.52002	9212.06	1.53e-05	15.3024	0	PopTag_LL	1
										counting\PopTag_LL\2022-06-10\20220610_Ec_mCherry-PopTag-LL_full_mov_023_max.tif	7	6.80066e+06	6.89781e+06	151434	5.10465	29665.8	4.93e-05	49.2788	1	PopTag_LL	1
										counting\PopTag_LL\2022-06-10\20220610_Ec_mCherry-PopTag-LL_full_mov_023_max.tif	9	23376722	2.37107e+07	520542	4.97383	104656	0.000173848	173.848	0	PopTag_LL	1
										counting\PopTag_LL\2022-06-10\20220610_Ec_mCherry-PopTag-LL_full_mov_023_max.tif	8	4.85612e+06	4.9255e+06	108134	4.21997	25624.3	4.26e-05	42.5653	1	PopTag_LL	1
										counting\PopTag_LL\2022-06-10\20220610_Ec_mCherry-PopTag-LL_full_mov_023_max.tif	10	6.39673e+06	6.48811e+06	142439	5.29525	26899.4	4.47e-05	44.6834	1	PopTag_LL	1
										counting\PopTag_LL\2022-06-10\20220610_Ec_mCherry-PopTag-LL_full_mov_023_max.tif	11	9.25478e+06	9.38699e+06	206081	4.76604	43239.5	7.18e-05	71.8264	1	PopTag_LL	1
										counting\PopTag_LL\2022-06-10\20220610_Ec_mCherry-PopTag-LL_full_mov_023_max.tif	12	1.02185e+07	1.03645e+07	227540	4.01246	56708.4	9.42e-05	94.1999	0	PopTag_LL	1
										counting\PopTag_LL\2022-06-10\20220610_Ec_mCherry-PopTag-LL_full_mov_023_max.tif	14	1.01256e+07	1.02703e+07	225473	5.17588	43562.2	7.24e-05	72.3624	1	PopTag_LL	1
										counting\PopTag_LL\2022-06-10\20220610_Ec_mCherry-PopTag-LL_full_mov_023_max.tif	13	1.16515e+07	1.18179e+07	259449	5.9809	43379.6	7.21e-05	72.0591	1	PopTag_LL	1
										counting\PopTag_LL\2022-06-10\20220610_Ec_mCherry-PopTag-LL_full_mov_023_max.tif	15	1.0819e+07	1.09736e+07	240913	3.38805	71106.8	0.000118118	118.118	0	PopTag_LL	1
										counting\PopTag_LL\2022-06-10\20220610_Ec_mCherry-PopTag-LL_full_mov_023_max.tif	18	11703886	1.18711e+07	260617	6.97776	37349.6	6.2e-05	62.0425	1	PopTag_LL	1
										counting\PopTag_LL\2022-06-10\20220610_Ec_mCherry-PopTag-LL_full_mov_023_max.tif	16	1.0036e+07	1.01793e+07	223476	5.13486	43521.3	7.23e-05	72.2946	1	PopTag_LL	1
										counting\PopTag_LL\2022-06-10\20220610_Ec_mCherry-PopTag-LL_full_mov_023_max.tif	17	2.94107e+06	2.98308e+06	65490.2	3.23331	20254.9	3.36e-05	33.646	1	PopTag_LL	1
										counting\PopTag_LL\2022-06-10\20220610_Ec_mCherry-PopTag-LL_full_mov_023_max.tif	19	5.15536e+06	5.22901e+06	114797	3.4827	32962.1	5.48e-05	54.7543	0	PopTag_LL	1
										counting\PopTag_LL\2022-06-10\20220610_Ec_mCherry-PopTag-LL_full_mov_023_max.tif	21	1.85217e+07	1.87863e+07	412433	4.08887	100867	0.000167554	167.554	1	PopTag_LL	1
										counting\PopTag_LL\2022-06-10\20220610_Ec_mCherry-PopTag-LL_full_mov_023_max.tif	20	1.5627e+07	1.58502e+07	347974	5.27266	65995.9	0.000109628	109.628	1	PopTag_LL	1
										counting\PopTag_LL\2022-06-10\20220610_Ec_mCherry-PopTag-LL_full_mov_023_max.tif	26	2.1872e+07	2.21845e+07	487036	8.35101	58320.6	9.69e-05	96.8781	1	PopTag_LL	1
										counting\PopTag_LL\2022-06-10\20220610_Ec_mCherry-PopTag-LL_full_mov_023_max.tif	22	4.84825e+06	4.91751e+06	107959	4.85819	22222	3.69e-05	36.9136	0	PopTag_LL	1
										counting\PopTag_LL\2022-06-10\20220610_Ec_mCherry-PopTag-LL_full_mov_023_max.tif	27	2.77111e+07	2.8107e+07	617057	7.6104	81080.8	0.000134686	134.686	1	PopTag_LL	1
										counting\PopTag_LL\2022-06-10\20220610_Ec_mCherry-PopTag-LL_full_mov_023_max.tif	23	1.29308e+07	1.31155e+07	287937	3.81752	75425.3	0.000125291	125.291	1	PopTag_LL	1
										counting\PopTag_LL\2022-06-10\20220610_Ec_mCherry-PopTag-LL_full_mov_023_max.tif	25	9.91259e+06	1.00542e+07	220729	5.87525	37569.2	6.24e-05	62.4074	0	PopTag_LL	1
										counting\PopTag_LL\2022-06-10\20220610_Ec_mCherry-PopTag-LL_full_mov_023_max.tif	24	7.92706e+06	8.0403e+06	176516	4.15274	42506	7.06e-05	70.6079	1	PopTag_LL	1
										counting\PopTag_LL\2022-06-10\20220610_Ec_mCherry-PopTag-LL_full_mov_023_max.tif	28	1.47148e+07	1.4925e+07	327662	4.82592	67896.3	0.000112785	112.785	1	PopTag_LL	1
										counting\PopTag_LL\2022-06-10\20220610_Ec_mCherry-PopTag-LL_full_mov_023_max.tif	29	1.80818e+07	1.83401e+07	402638	7.67817	52439.3	8.71e-05	87.1084	0	PopTag_LL	1
										counting\PopTag_LL\2022-06-10\20220610_Ec_mCherry-PopTag-LL_full_mov_023_max.tif	30	1.52512e+07	1.54691e+07	339607	8.16911	41572.1	6.91e-05	69.0566	1	PopTag_LL	1
										counting\PopTag_LL\2022-06-10\20220610_Ec_mCherry-PopTag-LL_full_mov_023_max.tif	31	9.97101e+06	1.01135e+07	222030	4.20964	52743.2	8.76e-05	87.6133	1	PopTag_LL	1
										counting\PopTag_LL\2022-06-10\20220610_Ec_mCherry-PopTag-LL_full_mov_023_max.tif	32	7.14202e+06	7.24405e+06	159035	3.05371	52079.4	8.65e-05	86.5106	1	PopTag_LL	1
										counting\PopTag_LL\2022-06-10\20220610_Ec_mCherry-PopTag-LL_full_mov_023_max.tif	38	2.00641e+07	2.03507e+07	446777	6.65111	67173.3	0.000111583	111.583	1	PopTag_LL	1
										counting\PopTag_LL\2022-06-10\20220610_Ec_mCherry-PopTag-LL_full_mov_023_max.tif	33	2.78652e+07	2.82633e+07	620489	9.16384	67710.6	0.000112476	112.476	1	PopTag_LL	1
										counting\PopTag_LL\2022-06-10\20220610_Ec_mCherry-PopTag-LL_full_mov_023_max.tif	34	6.23753e+06	6.32664e+06	138894	2.95736	46965.7	7.8e-05	78.0161	0	PopTag_LL	1
										counting\PopTag_LL\2022-06-10\20220610_Ec_mCherry-PopTag-LL_full_mov_023_max.tif	35	7368249	7.47351e+06	164073	3.83014	42837.2	7.12e-05	71.1582	0	PopTag_LL	1
										counting\PopTag_LL\2022-06-10\20220610_Ec_mCherry-PopTag-LL_full_mov_023_max.tif	37	9.8353e+06	9.9758e+06	219008	3.03197	72232.7	0.000119988	119.988	1	PopTag_LL	1
										counting\PopTag_LL\2022-06-10\20220610_Ec_mCherry-PopTag-LL_full_mov_023_max.tif	36	6198718	6.28727e+06	138030	4.88716	28243.4	4.69e-05	46.9159	1	PopTag_LL	1
										counting\PopTag_LL\2022-06-10\20220610_Ec_mCherry-PopTag-LL_full_mov_023_max.tif	39	7.55532e+06	7.66325e+06	168238	2.95883	56859.7	9.45e-05	94.4513	1	PopTag_LL	1
										counting\PopTag_LL\2022-06-10\20220610_Ec_mCherry-PopTag-LL_full_mov_023_max.tif	40	2.85388e+06	2.89465e+06	63548.9	2.56516	24773.9	4.12e-05	41.1526	0	PopTag_LL	1
										counting\PopTag_LL\2022-06-10\20220610_Ec_mCherry-PopTag-LL_full_mov_023_max.tif	42	2991309	3.03404e+06	66609	3.24906	20501	3.41e-05	34.0548	0	PopTag_LL	1
										counting\PopTag_LL\2022-06-10\20220610_Ec_mCherry-PopTag-LL_full_mov_023_max.tif	41	6252575	6.3419e+06	139229	2.5379	54860.1	9.11e-05	91.1298	1	PopTag_LL	1
										counting\PopTag_LL\2022-06-10\20220610_Ec_mCherry-PopTag-LL_full_mov_023_max.tif	44	9.55039e+06	9.68682e+06	212663	3.92497	54182.2	9e-05	90.0036	1	PopTag_LL	1
										counting\PopTag_LL\2022-06-10\20220610_Ec_mCherry-PopTag-LL_full_mov_023_max.tif	43	7.89796e+06	8.01078e+06	175868	5.50893	31924.1	5.3e-05	53.0301	1	PopTag_LL	1
										counting\PopTag_LL\2022-06-10\20220610_Ec_mCherry-PopTag-LL_full_mov_024_max.tif	1	3.31937e+06	3.36679e+06	73914.2	7.49646	9859.88	1.64e-05	16.3785	1	PopTag_LL	1
										counting\PopTag_LL\2022-06-10\20220610_Ec_mCherry-PopTag-LL_full_mov_024_max.tif	4	7.73984e+06	7.85041e+06	172347	6.07133	28387.1	4.72e-05	47.1546	1	PopTag_LL	1
										counting\PopTag_LL\2022-06-10\20220610_Ec_mCherry-PopTag-LL_full_mov_024_max.tif	3	4.36701e+06	4.4294e+06	97242.6	5.19897	18704.2	3.11e-05	31.0701	1	PopTag_LL	1
										counting\PopTag_LL\2022-06-10\20220610_Ec_mCherry-PopTag-LL_full_mov_024_max.tif	2	3.0138e+06	3.05685e+06	67109.8	4.28459	15663.1	2.6e-05	26.0184	1	PopTag_LL	1
										counting\PopTag_LL\2022-06-10\20220610_Ec_mCherry-PopTag-LL_full_mov_024_max.tif	5	5.21451e+06	5.289e+06	116114	5.37637	21597.1	3.59e-05	35.8756	1	PopTag_LL	1
										counting\PopTag_LL\2022-06-10\20220610_Ec_mCherry-PopTag-LL_full_mov_024_max.tif	6	3.58402e+06	3.63522e+06	79807.2	5.09153	15674.5	2.6e-05	26.0374	1	PopTag_LL	1
										counting\PopTag_LL\2022-06-10\20220610_Ec_mCherry-PopTag-LL_full_mov_024_max.tif	7	5.17838e+06	5.25236e+06	115310	6.78716	16989.4	2.82e-05	28.2216	1	PopTag_LL	1
										counting\PopTag_LL\2022-06-10\20220610_Ec_mCherry-PopTag-LL_full_mov_024_max.tif	8	6349036	6.43974e+06	141377	6.40449	22074.7	3.67e-05	36.6689	0	PopTag_LL	1
										counting\PopTag_LL\2022-06-10\20220610_Ec_mCherry-PopTag-LL_full_mov_024_max.tif	9	7.4767e+06	7.58351e+06	166488	4.89065	34042.1	5.65e-05	56.5483	1	PopTag_LL	1
										counting\PopTag_LL\2022-06-10\20220610_Ec_mCherry-PopTag-LL_full_mov_024_max.tif	10	1.1307e+07	1.14685e+07	251779	5.64581	44595.7	7.41e-05	74.0792	1	PopTag_LL	1
										counting\PopTag_LL\2022-06-10\20220610_Ec_mCherry-PopTag-LL_full_mov_024_max.tif	12	1.73845e+07	1.76328e+07	387109	7.37219	52509.4	8.72e-05	87.2249	0	PopTag_LL	1
										counting\PopTag_LL\2022-06-10\20220610_Ec_mCherry-PopTag-LL_full_mov_024_max.tif	11	5.65257e+06	5.73332e+06	125869	6.74358	18665	3.1e-05	31.005	1	PopTag_LL	1
										counting\PopTag_LL\2022-06-10\20220610_Ec_mCherry-PopTag-LL_full_mov_024_max.tif	15	1.67567e+07	1.69961e+07	373131	11.0605	33735.5	5.6e-05	56.039	0	PopTag_LL	1
										counting\PopTag_LL\2022-06-10\20220610_Ec_mCherry-PopTag-LL_full_mov_024_max.tif	13	3.92307e+06	3.97912e+06	87357.1	4.10351	21288.4	3.54e-05	35.3627	1	PopTag_LL	1
										counting\PopTag_LL\2022-06-10\20220610_Ec_mCherry-PopTag-LL_full_mov_024_max.tif	14	5.83366e+06	5.917e+06	129901	4.36048	29790.5	4.95e-05	49.4859	1	PopTag_LL	1
										counting\PopTag_LL\2022-06-10\20220610_Ec_mCherry-PopTag-LL_full_mov_024_max.tif	16	6.08164e+06	6.16852e+06	135423	7.36899	18377.4	3.05e-05	30.5273	1	PopTag_LL	1
										counting\PopTag_LL\2022-06-10\20220610_Ec_mCherry-PopTag-LL_full_mov_024_max.tif	17	4.56946e+06	4.63474e+06	101751	5.18105	19639	3.26e-05	32.6229	1	PopTag_LL	1
										counting\PopTag_LL\2022-06-10\20220610_Ec_mCherry-PopTag-LL_full_mov_024_max.tif	18	5147873	5.22141e+06	114630	5.43005	21110.4	3.51e-05	35.067	1	PopTag_LL	1
										counting\PopTag_LL\2022-06-10\20220610_Ec_mCherry-PopTag-LL_full_mov_025_max.tif	1	9.5875e+06	9.72446e+06	213490	7.87252	27118.3	4.5e-05	45.0471	1	PopTag_LL	1
										counting\PopTag_LL\2022-06-10\20220610_Ec_mCherry-PopTag-LL_full_mov_025_max.tif	3	3.43911e+06	3.48824e+06	76580.4	6.93613	11040.8	1.83e-05	18.3402	1	PopTag_LL	1
										counting\PopTag_LL\2022-06-10\20220610_Ec_mCherry-PopTag-LL_full_mov_025_max.tif	6	3.92064e+06	3.97665e+06	87302.9	9.15462	9536.48	1.58e-05	15.8413	0	PopTag_LL	1
										counting\PopTag_LL\2022-06-10\20220610_Ec_mCherry-PopTag-LL_full_mov_025_max.tif	2	3.09872e+06	3.14299e+06	69000.9	3.55009	19436.4	3.23e-05	32.2864	1	PopTag_LL	1
										counting\PopTag_LL\2022-06-10\20220610_Ec_mCherry-PopTag-LL_full_mov_025_max.tif	5	6.37821e+06	6.46933e+06	142027	6.73757	21079.9	3.5e-05	35.0164	1	PopTag_LL	1
										counting\PopTag_LL\2022-06-10\20220610_Ec_mCherry-PopTag-LL_full_mov_025_max.tif	7	1.54046e+06	1.56246e+06	34302.1	4.74734	7225.54	1.2e-05	12.0026	1	PopTag_LL	1
										counting\PopTag_LL\2022-06-10\20220610_Ec_mCherry-PopTag-LL_full_mov_025_max.tif	4	5326747	5.40284e+06	118613	4.46264	26579.2	4.42e-05	44.1515	0	PopTag_LL	1
										counting\PopTag_LL\2022-06-10\20220610_Ec_mCherry-PopTag-LL_full_mov_025_max.tif	8	4.71858e+06	4.78598e+06	105071	4.13806	25391.4	4.22e-05	42.1784	1	PopTag_LL	1
										counting\PopTag_LL\2022-06-10\20220610_Ec_mCherry-PopTag-LL_full_mov_025_max.tif	11	1.09592e+07	1.11158e+07	244035	8.77011	27825.8	4.62e-05	46.2222	1	PopTag_LL	1
										counting\PopTag_LL\2022-06-10\20220610_Ec_mCherry-PopTag-LL_full_mov_025_max.tif	9	2.63916e+06	2.67686e+06	58767.5	4.75983	12346.6	2.05e-05	20.5092	1	PopTag_LL	1
										counting\PopTag_LL\2022-06-10\20220610_Ec_mCherry-PopTag-LL_full_mov_025_max.tif	10	7.43277e+06	7.53895e+06	165509	5.49873	30099.6	5e-05	49.9993	0	PopTag_LL	1
										counting\PopTag_LL\2022-06-10\20220610_Ec_mCherry-PopTag-LL_full_mov_025_max.tif	12	3.92187e+06	3.9779e+06	87330.4	5.47852	15940.5	2.65e-05	26.4792	1	PopTag_LL	1
										counting\PopTag_LL\2022-06-10\20220610_Ec_mCherry-PopTag-LL_full_mov_025_max.tif	14	5.7956e+06	5.8784e+06	129054	6.94555	18580.8	3.09e-05	30.8651	1	PopTag_LL	1
										counting\PopTag_LL\2022-06-10\20220610_Ec_mCherry-PopTag-LL_full_mov_025_max.tif	13	1.05846e+07	1.07358e+07	235692	3.689	63890.5	0.00010613	106.13	1	PopTag_LL	1
										counting\PopTag_LL\2022-06-10\20220610_Ec_mCherry-PopTag-LL_full_mov_025_max.tif	16	2.95874e+06	3.00101e+06	65883.9	6.59503	9989.92	1.66e-05	16.5946	0	PopTag_LL	1
										counting\PopTag_LL\2022-06-10\20220610_Ec_mCherry-PopTag-LL_full_mov_025_max.tif	23	4.09494e+06	4.15344e+06	91184.1	2.69268	33863.7	5.63e-05	56.252	0	PopTag_LL	1
										counting\PopTag_LL\2022-06-10\20220610_Ec_mCherry-PopTag-LL_full_mov_025_max.tif	15	1.9811e+06	2.0094e+06	44114.1	3.26404	13515.2	2.25e-05	22.4505	0	PopTag_LL	1
										counting\PopTag_LL\2022-06-10\20220610_Ec_mCherry-PopTag-LL_full_mov_025_max.tif	24	2.86779e+06	2.90876e+06	63858.6	3.73518	17096.5	2.84e-05	28.3995	0	PopTag_LL	1
										counting\PopTag_LL\2022-06-10\20220610_Ec_mCherry-PopTag-LL_full_mov_025_max.tif	17	6.4865e+06	6.57916e+06	144438	2.41707	59757.6	9.93e-05	99.2651	1	PopTag_LL	1
										counting\PopTag_LL\2022-06-10\20220610_Ec_mCherry-PopTag-LL_full_mov_025_max.tif	18	4.96e+06	5.03086e+06	110447	3.9059	28276.9	4.7e-05	46.9717	0	PopTag_LL	1
										counting\PopTag_LL\2022-06-10\20220610_Ec_mCherry-PopTag-LL_full_mov_025_max.tif	19	8.1373e+06	8.25354e+06	181197	5.58914	32419.5	5.39e-05	53.8531	1	PopTag_LL	1
										counting\PopTag_LL\2022-06-10\20220610_Ec_mCherry-PopTag-LL_full_mov_025_max.tif	20	4.22141e+06	4.28172e+06	94000.4	4.3661	21529.6	3.58e-05	35.7635	1	PopTag_LL	1
										counting\PopTag_LL\2022-06-10\20220610_Ec_mCherry-PopTag-LL_full_mov_025_max.tif	21	8.75433e+06	8.87939e+06	194937	8.31346	23448.4	3.9e-05	38.9508	1	PopTag_LL	1
										counting\PopTag_LL\2022-06-10\20220610_Ec_mCherry-PopTag-LL_full_mov_025_max.tif	25	7.05103e+06	7.15176e+06	157009	2.92301	53714.8	8.92e-05	89.2272	1	PopTag_LL	1
										counting\PopTag_LL\2022-06-10\20220610_Ec_mCherry-PopTag-LL_full_mov_025_max.tif	22	5184289	5.25835e+06	115441	4.65648	24791.5	4.12e-05	41.182	1	PopTag_LL	1
										counting\PopTag_LL\2022-06-10\20220610_Ec_mCherry-PopTag-LL_full_mov_026_max.tif	1	3521089	3.57139e+06	78405.9	6.69708	11707.5	1.94e-05	19.4476	0	PopTag_LL	1
										counting\PopTag_LL\2022-06-10\20220610_Ec_mCherry-PopTag-LL_full_mov_026_max.tif	6	4.69041e+06	4.75742e+06	104444	2.80583	37223.8	6.18e-05	61.8336	1	PopTag_LL	1
										counting\PopTag_LL\2022-06-10\20220610_Ec_mCherry-PopTag-LL_full_mov_026_max.tif	3	3.75787e+06	3.81155e+06	83678.4	7.53201	11109.7	1.85e-05	18.4547	1	PopTag_LL	1
										counting\PopTag_LL\2022-06-10\20220610_Ec_mCherry-PopTag-LL_full_mov_026_max.tif	7	4497023	4.56127e+06	100138	2.32271	43112.4	7.16e-05	71.6152	1	PopTag_LL	1
										counting\PopTag_LL\2022-06-10\20220610_Ec_mCherry-PopTag-LL_full_mov_026_max.tif	2	6.74512e+06	6.84148e+06	150197	6.9425	21634.4	3.59e-05	35.9376	1	PopTag_LL	1
										counting\PopTag_LL\2022-06-10\20220610_Ec_mCherry-PopTag-LL_full_mov_026_max.tif	4	8.32817e+06	8.44714e+06	185448	8.11058	22864.9	3.8e-05	37.9816	1	PopTag_LL	1
										counting\PopTag_LL\2022-06-10\20220610_Ec_mCherry-PopTag-LL_full_mov_026_max.tif	5	1.66356e+07	1.68733e+07	370434	9.02976	41023.7	6.81e-05	68.1457	0	PopTag_LL	1
										counting\PopTag_LL\2022-06-10\20220610_Ec_mCherry-PopTag-LL_full_mov_027_max.tif	1	5.51244e+06	5.59119e+06	122748	5.56526	22056.2	3.66e-05	36.6382	1	PopTag_LL	1
										counting\PopTag_LL\2022-06-10\20220610_Ec_mCherry-PopTag-LL_full_mov_027_max.tif	2	7032270	7132731	156591	10.0461	15587.2	2.59e-05	25.8924	1	PopTag_LL	1
										counting\PopTag_LL\2022-06-10\20220610_Ec_mCherry-PopTag-LL_full_mov_027_max.tif	3	2.93628e+06	2.97822e+06	65383.6	9.69365	6745	1.12e-05	11.2043	0	PopTag_LL	1
										counting\PopTag_LL\2022-06-10\20220610_Ec_mCherry-PopTag-LL_full_mov_027_max.tif	4	464182	470813	10336.2	4.53354	2279.94	3.79e-06	3.78727	0	PopTag_LL	1
										counting\PopTag_LL\2022-06-10\20220610_Ec_mCherry-PopTag-LL_full_mov_027_max.tif	5	9.68276e+06	9.82108e+06	215611	9.28838	23213	3.86e-05	38.5598	1	PopTag_LL	1
										counting\PopTag_LL\2022-06-10\20220610_Ec_mCherry-PopTag-LL_full_mov_027_max.tif	10	3.62873e+06	3.68057e+06	80802.9	3.23134	25006	4.15e-05	41.5383	1	PopTag_LL	1
										counting\PopTag_LL\2022-06-10\20220610_Ec_mCherry-PopTag-LL_full_mov_027_max.tif	6	8.31207e+06	8.43082e+06	185089	4.68342	39520.1	6.56e-05	65.648	0	PopTag_LL	1
										counting\PopTag_LL\2022-06-10\20220610_Ec_mCherry-PopTag-LL_full_mov_027_max.tif	7	5.58292e+06	5.66268e+06	124318	5.46151	22762.6	3.78e-05	37.8115	1	PopTag_LL	1
										counting\PopTag_LL\2022-06-10\20220610_Ec_mCherry-PopTag-LL_full_mov_027_max.tif	8	4731647	4.79924e+06	105362	4.87612	21607.8	3.59e-05	35.8933	1	PopTag_LL	1
										counting\PopTag_LL\2022-06-10\20220610_Ec_mCherry-PopTag-LL_full_mov_027_max.tif	9	1663101	1.68686e+06	37033.1	3.99732	9264.49	1.54e-05	15.3895	1	PopTag_LL	1
										counting\PopTag_LL\2022-06-10\20220610_Ec_mCherry-PopTag-LL_full_mov_028_max.tif	2	3.77334e+06	3.82725e+06	84023	2.97123	28278.8	4.7e-05	46.9748	0	PopTag_LL	1
										counting\PopTag_LL\2022-06-10\20220610_Ec_mCherry-PopTag-LL_full_mov_028_max.tif	1	3314332	3.36168e+06	73802	2.57362	28676.3	4.76e-05	47.6351	1	PopTag_LL	1
										counting\PopTag_LL\2022-06-10\20220610_Ec_mCherry-PopTag-LL_full_mov_028_max.tif	3	8.04754e+06	8.16251e+06	179199	3.55499	50407.8	8.37e-05	83.7338	1	PopTag_LL	1
										counting\PopTag_LL\2022-06-10\20220610_Ec_mCherry-PopTag-LL_full_mov_028_max.tif	6	6.67948e+06	6.7749e+06	148735	6.2067	23963.7	3.98e-05	39.8068	1	PopTag_LL	1
										counting\PopTag_LL\2022-06-10\20220610_Ec_mCherry-PopTag-LL_full_mov_028_max.tif	4	6.22603e+06	6.31497e+06	138638	3.85928	35923.3	5.97e-05	59.6733	1	PopTag_LL	1
										counting\PopTag_LL\2022-06-10\20220610_Ec_mCherry-PopTag-LL_full_mov_028_max.tif	5	3.74331e+06	3.79679e+06	83354.3	3.5825	23267.1	3.86e-05	38.6496	0	PopTag_LL	1
										counting\PopTag_LL\2022-06-10\20220610_Ec_mCherry-PopTag-LL_full_mov_028_max.tif	7	3.80274e+06	3.85707e+06	84677.6	3.81823	22177.2	3.68e-05	36.8392	1	PopTag_LL	1
										counting\PopTag_LL\2022-06-10\20220610_Ec_mCherry-PopTag-LL_full_mov_028_max.tif	9	3.16619e+06	3.21142e+06	70503.1	7.31116	9643.21	1.6e-05	16.0186	1	PopTag_LL	1
										counting\PopTag_LL\2022-06-10\20220610_Ec_mCherry-PopTag-LL_full_mov_028_max.tif	8	1250794	1.26866e+06	27852.1	3.73675	7453.55	1.24e-05	12.3813	1	PopTag_LL	1
										counting\PopTag_LL\2022-06-10\20220610_Ec_mCherry-PopTag-LL_full_mov_028_max.tif	10	4.98246e+06	5.05364e+06	110947	5.37905	20625.8	3.43e-05	34.2621	1	PopTag_LL	1
										counting\PopTag_LL\2022-06-10\20220610_Ec_mCherry-PopTag-LL_full_mov_028_max.tif	11	2.73057e+06	2.76958e+06	60803	7.05922	8613.28	1.43e-05	14.3078	1	PopTag_LL	1
										counting\PopTag_LL\2022-06-10\20220610_Ec_mCherry-PopTag-LL_full_mov_028_max.tif	12	4.49455e+06	4.55876e+06	100082	4.2616	23484.7	3.9e-05	39.0112	1	PopTag_LL	1
										counting\PopTag_LL\2022-06-10\20220610_Ec_mCherry-PopTag-LL_full_mov_028_max.tif	14	1.4949e+07	1.51626e+07	332878	8.56786	38851.9	6.45e-05	64.5381	1	PopTag_LL	1
										counting\PopTag_LL\2022-06-10\20220610_Ec_mCherry-PopTag-LL_full_mov_028_max.tif	13	2.95599e+06	2.99821e+06	65822.5	4.52736	14538.8	2.42e-05	24.1509	0	PopTag_LL	1
										counting\PopTag_LL\2022-06-10\20220610_Ec_mCherry-PopTag-LL_full_mov_028_max.tif	15	2.27347e+06	2.30595e+06	50624.7	5.66938	8929.49	1.48e-05	14.833	1	PopTag_LL	1
										counting\PopTag_LL\2022-06-10\20220610_Ec_mCherry-PopTag-LL_full_mov_028_max.tif	16	1.26644e+07	1.28453e+07	282004	4.57127	61690.6	0.000102476	102.476	1	PopTag_LL	1
										counting\PopTag_LL\2022-06-10\20220610_Ec_mCherry-PopTag-LL_full_mov_028_max.tif	17	9.4514e+06	9.58642e+06	210459	5.4709	38468.9	6.39e-05	63.9018	1	PopTag_LL	1
										counting\PopTag_LL\2022-06-10\20220610_Ec_mCherry-PopTag-LL_full_mov_028_max.tif	19	2259002	2.29127e+06	50302.4	7.26195	6926.84	1.15e-05	11.5064	1	PopTag_LL	1
										counting\PopTag_LL\2022-06-10\20220610_Ec_mCherry-PopTag-LL_full_mov_028_max.tif	18	5.3966e+06	5.4737e+06	120169	2.43078	49436.3	8.21e-05	82.1201	1	PopTag_LL	1
										counting\PopTag_LL\2022-06-10\20220610_Ec_mCherry-PopTag-LL_full_mov_028_max.tif	20	8.20083e+06	8.31799e+06	182612	6.71443	27197	4.52e-05	45.1777	1	PopTag_LL	1
										counting\PopTag_LL\2022-06-10\20220610_Ec_mCherry-PopTag-LL_full_mov_028_max.tif	21	9089607	9.21946e+06	202403	6.00927	33681.8	5.59e-05	55.9498	1	PopTag_LL	1
										counting\PopTag_LL\2022-06-10\20220610_Ec_mCherry-PopTag-LL_full_mov_028_max.tif	22	4.22023e+06	4.28052e+06	93974.1	4.98074	18867.5	3.13e-05	31.3413	1	PopTag_LL	1
										counting\PopTag_LL\2022-06-10\20220610_Ec_mCherry-PopTag-LL_full_mov_028_max.tif	23	7.37601e+06	7.48138e+06	164245	6.08262	27002.4	4.49e-05	44.8545	1	PopTag_LL	1
										counting\PopTag_LL\2022-06-10\20220610_Ec_mCherry-PopTag-LL_full_mov_028_max.tif	25	2.92327e+06	2.96503e+06	65094	5.55363	11721	1.95e-05	19.4701	0	PopTag_LL	1
										counting\PopTag_LL\2022-06-10\20220610_Ec_mCherry-PopTag-LL_full_mov_028_max.tif	24	6.37139e+06	6.46241e+06	141875	4.95256	28646.8	4.76e-05	47.5861	1	PopTag_LL	1
										counting\PopTag_LL\2022-06-10\20220610_Ec_mCherry-PopTag-LL_full_mov_028_max.tif	26	3.90253e+06	3.95828e+06	86899.6	5.88785	14759.1	2.45e-05	24.5168	0	PopTag_LL	1
										counting\PopTag_LL\2022-06-10\20220610_Ec_mCherry-PopTag-LL_full_mov_028_max.tif	27	5369560	5446268	119567	5.61216	21305	3.54e-05	35.3903	1	PopTag_LL	1
										counting\PopTag_LL\2022-06-10\20220610_Ec_mCherry-PopTag-LL_full_mov_028_max.tif	31	9871792	1.00128e+07	219820	9.398	23390.1	3.89e-05	38.854	1	PopTag_LL	1
										counting\PopTag_LL\2022-06-10\20220610_Ec_mCherry-PopTag-LL_full_mov_028_max.tif	28	5.45524e+06	5.53317e+06	121475	7.67062	15836.3	2.63e-05	26.3062	0	PopTag_LL	1
										counting\PopTag_LL\2022-06-10\20220610_Ec_mCherry-PopTag-LL_full_mov_028_max.tif	29	4.80709e+06	4.87576e+06	107042	6.5763	16276.9	2.7e-05	27.0381	1	PopTag_LL	1
										counting\PopTag_LL\2022-06-10\20220610_Ec_mCherry-PopTag-LL_full_mov_028_max.tif	30	5.81772e+06	5.90083e+06	129546	5.95897	21739.7	3.61e-05	36.1125	1	PopTag_LL	1
										counting\PopTag_LL\2022-06-10\20220610_Ec_mCherry-PopTag-LL_full_mov_028_max.tif	32	5300696	5.37642e+06	118033	4.60784	25615.8	4.26e-05	42.5511	1	PopTag_LL	1
										counting\PopTag_LL\2022-06-10\20220610_Ec_mCherry-PopTag-LL_full_mov_028_max.tif	33	2.45552e+06	2.49059e+06	54678.3	3.40202	16072.3	2.67e-05	26.6981	1	PopTag_LL	1
										counting\PopTag_LL\2022-06-10\20220610_Ec_mCherry-PopTag-LL_full_mov_029_max.tif	1	1.88064e+06	1.9075e+06	41877.1	5.03872	8311.06	1.38e-05	13.8058	1	PopTag_LL	1
										counting\PopTag_LL\2022-06-10\20220610_Ec_mCherry-PopTag-LL_full_mov_029_max.tif	2	4318073	4.37976e+06	96152.8	4.42176	21745.4	3.61e-05	36.1219	0	PopTag_LL	1
										counting\PopTag_LL\2022-06-10\20220610_Ec_mCherry-PopTag-LL_full_mov_029_max.tif	3	6265865	6.35538e+06	139525	6.36853	21908.6	3.64e-05	36.393	1	PopTag_LL	1
										counting\PopTag_LL\2022-06-10\20220610_Ec_mCherry-PopTag-LL_full_mov_029_max.tif	4	3.36749e+06	3.4156e+06	74985.6	3.23075	23209.9	3.86e-05	38.5547	0	PopTag_LL	1
										counting\PopTag_LL\2022-06-10\20220610_Ec_mCherry-PopTag-LL_full_mov_029_max.tif	5	2.19606e+07	2.22743e+07	489008	9.2157	53062.5	8.81e-05	88.1437	1	PopTag_LL	1
										counting\PopTag_LL\2022-06-10\20220610_Ec_mCherry-PopTag-LL_full_mov_029_max.tif	7	7.26247e+06	7.36622e+06	161717	7.72128	20944.4	3.48e-05	34.7913	1	PopTag_LL	1
										counting\PopTag_LL\2022-06-10\20220610_Ec_mCherry-PopTag-LL_full_mov_029_max.tif	6	5.89092e+06	5.97508e+06	131176	3.54821	36969.7	6.14e-05	61.4115	1	PopTag_LL	1
										counting\PopTag_LL\2022-06-10\20220610_Ec_mCherry-PopTag-LL_full_mov_029_max.tif	8	1.70263e+07	1.72695e+07	379133	9.68985	39126.8	6.5e-05	64.9947	1	PopTag_LL	1
										counting\PopTag_LL\2022-06-10\20220610_Ec_mCherry-PopTag-LL_full_mov_029_max.tif	9	7.12219e+06	7.22394e+06	158594	6.74391	23516.6	3.91e-05	39.0641	1	PopTag_LL	1
										counting\PopTag_LL\2022-06-10\20220610_Ec_mCherry-PopTag-LL_full_mov_029_max.tif	10	8.62258e+06	8.74576e+06	192003	7.51829	25538.2	4.24e-05	42.4222	1	PopTag_LL	1
										counting\PopTag_LL\2022-06-10\20220610_Ec_mCherry-PopTag-LL_full_mov_029_max.tif	11	8185135	8.30207e+06	182263	10.2403	17798.5	2.96e-05	29.5656	1	PopTag_LL	1
										counting\PopTag_LL\2022-06-10\20220610_Ec_mCherry-PopTag-LL_full_mov_030_max.tif	2	4.80886e+06	4.87756e+06	107081	5.15232	20783.2	3.45e-05	34.5235	0	PopTag_LL	1
										counting\PopTag_LL\2022-06-10\20220610_Ec_mCherry-PopTag-LL_full_mov_030_max.tif	1	6.42509e+06	6.51688e+06	143071	5.79803	24675.8	4.1e-05	40.9897	1	PopTag_LL	1
										counting\PopTag_LL\2022-06-10\20220610_Ec_mCherry-PopTag-LL_full_mov_030_max.tif	3	5.15056e+06	5.22414e+06	114690	7.16413	16009	2.66e-05	26.593	1	PopTag_LL	1
										counting\PopTag_LL\2022-06-10\20220610_Ec_mCherry-PopTag-LL_full_mov_030_max.tif	4	3.86294e+06	3.91812e+06	86018	6.3098	13632.5	2.26e-05	22.6453	1	PopTag_LL	1
										counting\PopTag_LL\2022-06-10\20220610_Ec_mCherry-PopTag-LL_full_mov_030_max.tif	5	8.2301e+06	8.34767e+06	183264	8.41218	21785.5	3.62e-05	36.1886	1	PopTag_LL	1
										counting\PopTag_LL\2022-06-10\20220610_Ec_mCherry-PopTag-LL_full_mov_030_max.tif	6	3.63958e+06	3.69158e+06	81044.5	2.93565	27607	4.59e-05	45.8588	1	PopTag_LL	1
										counting\PopTag_LL\2022-06-10\20220610_Ec_mCherry-PopTag-LL_full_mov_030_max.tif	7	1.01853e+07	1.03308e+07	226802	8.14869	27833	4.62e-05	46.2342	1	PopTag_LL	1
										counting\PopTag_LL\2022-06-10\20220610_Ec_mCherry-PopTag-LL_full_mov_030_max.tif	8	4.82441e+06	4.89333e+06	107428	4.60119	23347.8	3.88e-05	38.7837	1	PopTag_LL	1
										counting\PopTag_LL\2022-06-10\20220610_Ec_mCherry-PopTag-LL_full_mov_030_max.tif	9	9.43389e+06	9.56866e+06	210069	7.77197	27029.1	4.49e-05	44.8988	1	PopTag_LL	1
										counting\PopTag_LL\2022-06-10\20220610_Ec_mCherry-PopTag-LL_full_mov_030_max.tif	15	7.53375e+06	7.64138e+06	167758	3.85012	43572.1	7.24e-05	72.379	1	PopTag_LL	1
										counting\PopTag_LL\2022-06-10\20220610_Ec_mCherry-PopTag-LL_full_mov_030_max.tif	14	3.72595e+06	3.77918e+06	82967.8	4.41234	18803.6	3.12e-05	31.2352	0	PopTag_LL	1
										counting\PopTag_LL\2022-06-10\20220610_Ec_mCherry-PopTag-LL_full_mov_030_max.tif	10	1.01906e+07	1.03362e+07	226919	8.06008	28153.5	4.68e-05	46.7666	1	PopTag_LL	1
										counting\PopTag_LL\2022-06-10\20220610_Ec_mCherry-PopTag-LL_full_mov_030_max.tif	11	7.0104e+06	7.11055e+06	156104	4.89733	31875.4	5.29e-05	52.9491	1	PopTag_LL	1
										counting\PopTag_LL\2022-06-10\20220610_Ec_mCherry-PopTag-LL_full_mov_030_max.tif	13	4.03887e+06	4.09656e+06	89935.5	5.65765	15896.3	2.64e-05	26.4058	0	PopTag_LL	1
										counting\PopTag_LL\2022-06-10\20220610_Ec_mCherry-PopTag-LL_full_mov_030_max.tif	12	2.90529e+06	2.9468e+06	64693.7	5.00076	12936.8	2.15e-05	21.4897	1	PopTag_LL	1
										counting\PopTag_LL\2022-06-10\20220610_Ec_mCherry-PopTag-LL_full_mov_031_max.tif	1	5.12849e+06	5.20175e+06	114199	7.59991	15026.3	2.5e-05	24.9607	1	PopTag_LL	1
										counting\PopTag_LL\2022-06-10\20220610_Ec_mCherry-PopTag-LL_full_mov_031_max.tif	2	5.9121e+06	5.99656e+06	131648	5.0343	26150.2	4.34e-05	43.4388	1	PopTag_LL	1
										counting\PopTag_LL\2022-06-10\20220610_Ec_mCherry-PopTag-LL_full_mov_031_max.tif	3	3.27562e+06	3.32241e+06	72939.9	4.15458	17556.5	2.92e-05	29.1637	1	PopTag_LL	1
										counting\PopTag_LL\2022-06-10\20220610_Ec_mCherry-PopTag-LL_full_mov_031_max.tif	4	3472324	3.52193e+06	77320.1	3.85581	20052.9	3.33e-05	33.3104	1	PopTag_LL	1
										counting\PopTag_LL\2022-06-10\20220610_Ec_mCherry-PopTag-LL_full_mov_031_max.tif	5	3123458	3.16808e+06	69551.7	4.082	17038.6	2.83e-05	28.3033	0	PopTag_LL	1
										counting\PopTag_LL\2022-06-10\20220610_Ec_mCherry-PopTag-LL_full_mov_031_max.tif	7	4.8272e+06	4.89616e+06	107490	5.83683	18415.8	3.06e-05	30.591	1	PopTag_LL	1
										counting\PopTag_LL\2022-06-10\20220610_Ec_mCherry-PopTag-LL_full_mov_031_max.tif	6	4.28948e+06	4.35076e+06	95516.2	5.12798	18626.5	3.09e-05	30.941	0	PopTag_LL	1
										counting\PopTag_LL\2022-06-10\20220610_Ec_mCherry-PopTag-LL_full_mov_031_max.tif	8	3.94339e+06	3.99973e+06	87809.6	6.30223	13933.1	2.31e-05	23.1447	0	PopTag_LL	1
										counting\PopTag_LL\2022-06-10\20220610_Ec_mCherry-PopTag-LL_full_mov_031_max.tif	9	1.37204e+07	1.39165e+07	305520	8.19469	37282.7	6.19e-05	61.9314	1	PopTag_LL	1
										counting\PopTag_LL\2022-06-10\20220610_Ec_mCherry-PopTag-LL_full_mov_031_max.tif	10	3.08315e+06	3.1272e+06	68654.2	4.31229	15920.6	2.64e-05	26.4462	0	PopTag_LL	1
										counting\PopTag_LL\2022-06-10\20220610_Ec_mCherry-PopTag-LL_full_mov_031_max.tif	11	1.63667e+06	1.66005e+06	36444.6	4.6962	7760.46	1.29e-05	12.8911	1	PopTag_LL	1
										counting\PopTag_LL\2022-06-10\20220610_Ec_mCherry-PopTag-LL_full_mov_031_max.tif	12	3015060	3.05813e+06	67137.9	5.70477	11768.7	1.95e-05	19.5494	1	PopTag_LL	1
										counting\PopTag_LL\2022-06-10\20220610_Ec_mCherry-PopTag-LL_full_mov_031_max.tif	13	1.37521e+06	1.39486e+06	30622.6	3.73704	8194.35	1.36e-05	13.6119	0	PopTag_LL	1
										counting\PopTag_LL\2022-06-10\20220610_Ec_mCherry-PopTag-LL_full_mov_032_max.tif	1	9.18118e+06	9.31234e+06	204442	5.81906	35133.2	5.84e-05	58.3608	1	PopTag_LL	1
										counting\PopTag_LL\2022-06-10\20220610_Ec_mCherry-PopTag-LL_full_mov_032_max.tif	2	5.20636e+06	5.28074e+06	115933	4.85646	23871.9	3.97e-05	39.6543	1	PopTag_LL	1
										counting\PopTag_LL\2022-06-10\20220610_Ec_mCherry-PopTag-LL_full_mov_032_max.tif	3	7.11963e+06	7.22134e+06	158537	5.77407	27456.7	4.56e-05	45.6091	1	PopTag_LL	1
										counting\PopTag_LL\2022-06-10\20220610_Ec_mCherry-PopTag-LL_full_mov_032_max.tif	4	1.03726e+07	1.05207e+07	230971	7.1576	32269.4	5.36e-05	53.6037	1	PopTag_LL	1
										counting\PopTag_LL\2022-06-10\20220610_Ec_mCherry-PopTag-LL_full_mov_032_max.tif	5	4.77261e+06	4.84079e+06	106274	6.1076	17400.3	2.89e-05	28.9042	1	PopTag_LL	1
										counting\PopTag_LL\2022-06-10\20220610_Ec_mCherry-PopTag-LL_full_mov_032_max.tif	6	1411029	1.43119e+06	31420.1	3.65974	8585.35	1.43e-05	14.2614	1	PopTag_LL	1
										counting\PopTag_LL\2022-06-10\20220610_Ec_mCherry-PopTag-LL_full_mov_032_max.tif	7	1.93757e+06	1.96525e+06	43144.8	6.23302	6921.97	1.15e-05	11.4983	1	PopTag_LL	1
										counting\PopTag_LL\2022-06-10\20220610_Ec_mCherry-PopTag-LL_full_mov_032_max.tif	12	9.54118e+06	9.67748e+06	212458	10.0707	21096.7	3.5e-05	35.0443	1	PopTag_LL	1
										counting\PopTag_LL\2022-06-10\20220610_Ec_mCherry-PopTag-LL_full_mov_032_max.tif	8	1.62771e+06	1.65097e+06	36245.1	3.29131	11012.4	1.83e-05	18.293	0	PopTag_LL	1
										counting\PopTag_LL\2022-06-10\20220610_Ec_mCherry-PopTag-LL_full_mov_032_max.tif	9	3.90936e+06	3.96521e+06	87051.8	4.04748	21507.6	3.57e-05	35.727	1	PopTag_LL	1
										counting\PopTag_LL\2022-06-10\20220610_Ec_mCherry-PopTag-LL_full_mov_032_max.tif	10	4.27585e+06	4.33694e+06	95212.6	3.42328	27813.3	4.62e-05	46.2014	1	PopTag_LL	1
										counting\PopTag_LL\2022-06-10\20220610_Ec_mCherry-PopTag-LL_full_mov_032_max.tif	11	2.62011e+06	2.65754e+06	58343.4	4.37479	13336.3	2.22e-05	22.1533	0	PopTag_LL	1
										counting\PopTag_LL\2022-06-10\20220610_Ec_mCherry-PopTag-LL_full_mov_032_max.tif	15	9.82174e+06	9.96205e+06	218706	7.18861	30424	5.05e-05	50.5381	1	PopTag_LL	1
										counting\PopTag_LL\2022-06-10\20220610_Ec_mCherry-PopTag-LL_full_mov_032_max.tif	14	1.01229e+07	1.02675e+07	225411	5.47349	41182.4	6.84e-05	68.4093	1	PopTag_LL	1
										counting\PopTag_LL\2022-06-10\20220610_Ec_mCherry-PopTag-LL_full_mov_032_max.tif	13	1.15566e+06	1.17217e+06	25733.8	4.54925	5656.7	9.4e-06	9.39652	1	PopTag_LL	1
										counting\PopTag_LL\2022-06-10\20220610_Ec_mCherry-PopTag-LL_full_mov_032_max.tif	16	3.64257e+06	3.6946e+06	81111	4.10635	19752.6	3.28e-05	32.8116	0	PopTag_LL	1
										counting\PopTag_LL\2022-06-10\20220610_Ec_mCherry-PopTag-LL_full_mov_032_max.tif	17	2.79953e+06	2.83952e+06	62338.6	5.19755	11993.8	1.99e-05	19.9233	1	PopTag_LL	1
										counting\PopTag_LL\2022-06-10\20220610_Ec_mCherry-PopTag-LL_full_mov_032_max.tif	18	7.23508e+06	7.33844e+06	161107	6.62354	24323.4	4.04e-05	40.4044	1	PopTag_LL	1
										counting\PopTag_LL\2022-06-10\20220610_Ec_mCherry-PopTag-LL_full_mov_032_max.tif	19	3.49217e+06	3.54205e+06	77761.9	6.48484	11991.3	1.99e-05	19.9192	0	PopTag_LL	1
										counting\PopTag_LL\2022-06-10\20220610_Ec_mCherry-PopTag-LL_full_mov_032_max.tif	20	6.48283e+06	6.57545e+06	144357	5.84047	24716.6	4.11e-05	41.0575	1	PopTag_LL	1
										counting\PopTag_LL\2022-06-10\20220610_Ec_mCherry-PopTag-LL_full_mov_032_max.tif	21	3.0228e+06	3.06598e+06	67310.2	3.16701	21253.5	3.53e-05	35.3049	1	PopTag_LL	1
										counting\PopTag_LL\2022-06-10\20220610_Ec_mCherry-PopTag-LL_full_mov_032_max.tif	24	9291994	9.42474e+06	206910	8.31197	24893	4.14e-05	41.3505	1	PopTag_LL	1
										counting\PopTag_LL\2022-06-10\20220610_Ec_mCherry-PopTag-LL_full_mov_032_max.tif	22	5.73345e+06	5.81535e+06	127670	3.76507	33908.9	5.63e-05	56.3271	1	PopTag_LL	1
										counting\PopTag_LL\2022-06-10\20220610_Ec_mCherry-PopTag-LL_full_mov_032_max.tif	23	5121818	5.19499e+06	114050	5.71338	19962	3.32e-05	33.1594	1	PopTag_LL	1
										counting\PopTag_LL\2022-06-10\20220610_Ec_mCherry-PopTag-LL_full_mov_032_max.tif	25	5.54168e+06	5.62085e+06	123400	4.35548	28332	4.71e-05	47.0632	1	PopTag_LL	1
										counting\PopTag_LL\2022-06-10\20220610_Ec_mCherry-PopTag-LL_full_mov_032_max.tif	26	3.07693e+06	3.12089e+06	68515.6	3.86734	17716.5	2.94e-05	29.4294	1	PopTag_LL	1
										counting\PopTag_LL\2022-06-10\20220610_Ec_mCherry-PopTag-LL_full_mov_032_max.tif	27	1.99925e+06	2.02781e+06	44518.4	4.16966	10676.7	1.77e-05	17.7355	0	PopTag_LL	1
										counting\PopTag_LL\2022-06-10\20220610_Ec_mCherry-PopTag-LL_full_mov_033_max.tif	2	6341840	6.43244e+06	141217	4.65565	30332.4	5.04e-05	50.386	1	PopTag_LL	1
										counting\PopTag_LL\2022-06-10\20220610_Ec_mCherry-PopTag-LL_full_mov_033_max.tif	3	6.13467e+06	6.22231e+06	136604	6.28879	21721.8	3.61e-05	36.0827	0	PopTag_LL	1
										counting\PopTag_LL\2022-06-10\20220610_Ec_mCherry-PopTag-LL_full_mov_033_max.tif	1	4.08624e+06	4.14462e+06	90990.5	3.70586	24553.1	4.08e-05	40.7859	0	PopTag_LL	1
										counting\PopTag_LL\2022-06-10\20220610_Ec_mCherry-PopTag-LL_full_mov_033_max.tif	4	3.56595e+06	3.61689e+06	79404.9	4.13681	19194.7	3.19e-05	31.8849	1	PopTag_LL	1
										counting\PopTag_LL\2022-06-10\20220610_Ec_mCherry-PopTag-LL_full_mov_033_max.tif	6	1.33864e+07	1.35777e+07	298083	7.75999	38412.8	6.38e-05	63.8086	1	PopTag_LL	1
										counting\PopTag_LL\2022-06-10\20220610_Ec_mCherry-PopTag-LL_full_mov_033_max.tif	5	1.7475e+06	1.77247e+06	38912.6	5.97466	6512.94	1.08e-05	10.8188	1	PopTag_LL	1
										counting\PopTag_LL\2022-06-10\20220610_Ec_mCherry-PopTag-LL_full_mov_033_max.tif	7	7.4597e+06	7.56627e+06	166109	5.31511	31252.2	5.19e-05	51.914	1	PopTag_LL	1
										counting\PopTag_LL\2022-06-10\20220610_Ec_mCherry-PopTag-LL_full_mov_033_max.tif	8	3.99278e+06	4.04982e+06	88909.4	5.7641	15424.7	2.56e-05	25.6224	1	PopTag_LL	1
										counting\PopTag_LL\2022-06-10\20220610_Ec_mCherry-PopTag-LL_full_mov_033_max.tif	10	1.29698e+06	1.31551e+06	28880.6	4.12814	6996.02	1.16e-05	11.6213	1	PopTag_LL	1
										counting\PopTag_LL\2022-06-10\20220610_Ec_mCherry-PopTag-LL_full_mov_033_max.tif	9	1.83536e+06	1.86158e+06	40868.9	3.71299	11007	1.83e-05	18.2841	1	PopTag_LL	1
										counting\PopTag_LL\2022-06-10\20220610_Ec_mCherry-PopTag-LL_full_mov_033_max.tif	32	2.64413e+06	2.6819e+06	58878.2	4.68499	12567.4	2.09e-05	20.8761	1	PopTag_LL	1
										counting\PopTag_LL\2022-06-10\20220610_Ec_mCherry-PopTag-LL_full_mov_033_max.tif	11	7.61388e+06	7.72265e+06	169542	5.44142	31157.8	5.18e-05	51.7571	1	PopTag_LL	1
										counting\PopTag_LL\2022-06-10\20220610_Ec_mCherry-PopTag-LL_full_mov_033_max.tif	13	1.29087e+07	1.30931e+07	287445	6.54811	43897.3	7.29e-05	72.9192	0	PopTag_LL	1
										counting\PopTag_LL\2022-06-10\20220610_Ec_mCherry-PopTag-LL_full_mov_033_max.tif	14	1.05447e+07	1.06954e+07	234805	6.98545	33613.5	5.58e-05	55.8363	1	PopTag_LL	1
										counting\PopTag_LL\2022-06-10\20220610_Ec_mCherry-PopTag-LL_full_mov_033_max.tif	12	1.95067e+06	1.97854e+06	43436.6	5.33866	8136.23	1.35e-05	13.5153	1	PopTag_LL	1
										counting\PopTag_LL\2022-06-10\20220610_Ec_mCherry-PopTag-LL_full_mov_033_max.tif	16	7.84689e+06	7.95899e+06	174731	5.15519	33894.1	5.63e-05	56.3026	0	PopTag_LL	1
										counting\PopTag_LL\2022-06-10\20220610_Ec_mCherry-PopTag-LL_full_mov_033_max.tif	17	5776418	5.85894e+06	128627	6.04146	21290.6	3.54e-05	35.3665	0	PopTag_LL	1
										counting\PopTag_LL\2022-06-10\20220610_Ec_mCherry-PopTag-LL_full_mov_033_max.tif	15	2.93482e+06	2.97675e+06	65351.3	3.3388	19573.3	3.25e-05	32.5138	1	PopTag_LL	1
										counting\PopTag_LL\2022-06-10\20220610_Ec_mCherry-PopTag-LL_full_mov_033_max.tif	18	2.30168e+06	2.33457e+06	51252.8	5.60651	9141.66	1.52e-05	15.1855	0	PopTag_LL	1
										counting\PopTag_LL\2022-06-10\20220610_Ec_mCherry-PopTag-LL_full_mov_033_max.tif	19	6.19895e+06	6.28751e+06	138035	7.96118	17338.5	2.88e-05	28.8016	1	PopTag_LL	1
										counting\PopTag_LL\2022-06-10\20220610_Ec_mCherry-PopTag-LL_full_mov_033_max.tif	20	4.28791e+06	4.34917e+06	95481.1	3.64507	26194.6	4.35e-05	43.5126	1	PopTag_LL	1
										counting\PopTag_LL\2022-06-10\20220610_Ec_mCherry-PopTag-LL_full_mov_033_max.tif	21	2.93639e+06	2.97834e+06	65386.2	4.12662	15845	2.63e-05	26.3205	0	PopTag_LL	1
										counting\PopTag_LL\2022-06-10\20220610_Ec_mCherry-PopTag-LL_full_mov_033_max.tif	25	2.78763e+06	2.82746e+06	62073.7	7.39464	8394.42	1.39e-05	13.9442	1	PopTag_LL	1
										counting\PopTag_LL\2022-06-10\20220610_Ec_mCherry-PopTag-LL_full_mov_033_max.tif	22	3.60937e+06	3.66093e+06	80371.8	3.0486	26363.5	4.38e-05	43.7932	0	PopTag_LL	1
										counting\PopTag_LL\2022-06-10\20220610_Ec_mCherry-PopTag-LL_full_mov_033_max.tif	23	3.19607e+06	3.24173e+06	71168.6	3.40411	20906.7	3.47e-05	34.7287	0	PopTag_LL	1
										counting\PopTag_LL\2022-06-10\20220610_Ec_mCherry-PopTag-LL_full_mov_033_max.tif	26	1.02681e+07	1.04148e+07	228645	5.2484	43564.7	7.24e-05	72.3667	1	PopTag_LL	1
										counting\PopTag_LL\2022-06-10\20220610_Ec_mCherry-PopTag-LL_full_mov_033_max.tif	24	4.24748e+06	4.30816e+06	94580.9	4.65372	20323.7	3.38e-05	33.7603	1	PopTag_LL	1
										counting\PopTag_LL\2022-06-10\20220610_Ec_mCherry-PopTag-LL_full_mov_033_max.tif	27	8.55606e+06	8.67829e+06	190522	7.1991	26464.7	4.4e-05	43.9613	1	PopTag_LL	1
										counting\PopTag_LL\2022-06-10\20220610_Ec_mCherry-PopTag-LL_full_mov_033_max.tif	29	4.30081e+06	4.36225e+06	95768.3	4.81112	19905.6	3.31e-05	33.0658	0	PopTag_LL	1
										counting\PopTag_LL\2022-06-10\20220610_Ec_mCherry-PopTag-LL_full_mov_033_max.tif	30	4.13027e+06	4.18927e+06	91970.8	5.27054	17450	2.9e-05	28.9867	1	PopTag_LL	1
										counting\PopTag_LL\2022-06-10\20220610_Ec_mCherry-PopTag-LL_full_mov_033_max.tif	28	3.69748e+06	3.7503e+06	82333.7	3.99513	20608.5	3.42e-05	34.2334	1	PopTag_LL	1
										counting\PopTag_LL\2022-06-10\20220610_Ec_mCherry-PopTag-LL_full_mov_033_max.tif	31	6.83493e+06	6.93257e+06	152197	5.63765	26996.5	4.48e-05	44.8447	1	PopTag_LL	1
										counting\PopTag_LL\2022-06-10\20220610_Ec_mCherry-PopTag-LL_full_mov_034_max.tif	2	6.96346e+06	7.06293e+06	155059	4.87092	31833.6	5.29e-05	52.8797	1	PopTag_LL	1
										counting\PopTag_LL\2022-06-10\20220610_Ec_mCherry-PopTag-LL_full_mov_034_max.tif	1	3815005	3.86951e+06	84950.7	2.72981	31119.6	5.17e-05	51.6937	1	PopTag_LL	1
										counting\PopTag_LL\2022-06-10\20220610_Ec_mCherry-PopTag-LL_full_mov_034_max.tif	3	1.93924e+06	1.96695e+06	43182.2	3.72425	11594.9	1.93e-05	19.2606	1	PopTag_LL	1
										counting\PopTag_LL\2022-06-10\20220610_Ec_mCherry-PopTag-LL_full_mov_034_max.tif	5	8.53292e+06	8.65482e+06	190007	7.21738	26326.3	4.37e-05	43.7315	1	PopTag_LL	1
										counting\PopTag_LL\2022-06-10\20220610_Ec_mCherry-PopTag-LL_full_mov_034_max.tif	4	2.17487e+06	2.20594e+06	48428.9	2.33383	20750.8	3.45e-05	34.4698	0	PopTag_LL	1
										counting\PopTag_LL\2022-06-10\20220610_Ec_mCherry-PopTag-LL_full_mov_034_max.tif	7	6795197	6.89227e+06	151312	4.41019	34309.7	5.7e-05	56.9928	1	PopTag_LL	1
										counting\PopTag_LL\2022-06-10\20220610_Ec_mCherry-PopTag-LL_full_mov_034_max.tif	8	4.58034e+06	4.64578e+06	101993	4.36603	23360.6	3.88e-05	38.8049	1	PopTag_LL	1
										counting\PopTag_LL\2022-06-10\20220610_Ec_mCherry-PopTag-LL_full_mov_034_max.tif	6	2.90509e+06	2.94659e+06	64689.1	3.34743	19325	3.21e-05	32.1014	0	PopTag_LL	1
										counting\PopTag_LL\2022-06-10\20220610_Ec_mCherry-PopTag-LL_full_mov_034_max.tif	9	3905060	3.96085e+06	86956	2.73242	31823.8	5.29e-05	52.8635	1	PopTag_LL	1
										counting\PopTag_LL\2022-06-10\20220610_Ec_mCherry-PopTag-LL_full_mov_034_max.tif	10	1.30398e+07	1.32261e+07	290365	11.8893	24422.4	4.06e-05	40.5687	1	PopTag_LL	1
										counting\PopTag_LL\2022-06-10\20220610_Ec_mCherry-PopTag-LL_full_mov_034_max.tif	11	2.28894e+07	2.32164e+07	509690	7.69613	66226.8	0.000110011	110.011	1	PopTag_LL	1
										counting\PopTag_LL\2022-06-10\20220610_Ec_mCherry-PopTag-LL_full_mov_034_max.tif	12	1.65183e+06	1.67543e+06	36782.2	2.57601	14278.8	2.37e-05	23.7189	0	PopTag_LL	1
										counting\PopTag_LL\2022-06-10\20220610_Ec_mCherry-PopTag-LL_full_mov_034_max.tif	13	1802424	1.82817e+06	40135.5	3.39538	11820.6	1.96e-05	19.6356	1	PopTag_LL	1
										counting\PopTag_LL\2022-06-10\20220610_Ec_mCherry-PopTag-LL_full_mov_034_max.tif	19	6.92952e+06	7.02852e+06	154303	7.02666	21959.7	3.65e-05	36.4779	0	PopTag_LL	1
										counting\PopTag_LL\2022-06-10\20220610_Ec_mCherry-PopTag-LL_full_mov_034_max.tif	14	6.11395e+06	6.2013e+06	136143	4.85236	28057	4.66e-05	46.6063	1	PopTag_LL	1
										counting\PopTag_LL\2022-06-10\20220610_Ec_mCherry-PopTag-LL_full_mov_034_max.tif	16	7.76696e+06	7.87792e+06	172951	5.58589	30962.1	5.14e-05	51.4321	1	PopTag_LL	1
										counting\PopTag_LL\2022-06-10\20220610_Ec_mCherry-PopTag-LL_full_mov_034_max.tif	17	4958760	5.0296e+06	110419	3.44188	32081.1	5.33e-05	53.2908	1	PopTag_LL	1
										counting\PopTag_LL\2022-06-10\20220610_Ec_mCherry-PopTag-LL_full_mov_034_max.tif	15	2.82723e+06	2.86762e+06	62955.5	6.09678	10326	1.72e-05	17.1529	1	PopTag_LL	1
										counting\PopTag_LL\2022-06-10\20220610_Ec_mCherry-PopTag-LL_full_mov_034_max.tif	18	6.6602e+06	6.75535e+06	148306	5.55198	26712.3	4.44e-05	44.3726	0	PopTag_LL	1
										counting\PopTag_LL\2022-06-10\20220610_Ec_mCherry-PopTag-LL_full_mov_034_max.tif	32	2.84289e+06	2.88351e+06	63304.2	2.5418	24905.3	4.14e-05	41.3709	1	PopTag_LL	1
										counting\PopTag_LL\2022-06-10\20220610_Ec_mCherry-PopTag-LL_full_mov_034_max.tif	20	5.94771e+06	6.03268e+06	132441	4.48486	29530.6	4.91e-05	49.0542	0	PopTag_LL	1
										counting\PopTag_LL\2022-06-10\20220610_Ec_mCherry-PopTag-LL_full_mov_034_max.tif	31	1.05287e+06	1.06791e+06	23444.8	2.76565	8477.14	1.41e-05	14.0816	1	PopTag_LL	1
										counting\PopTag_LL\2022-06-10\20220610_Ec_mCherry-PopTag-LL_full_mov_034_max.tif	21	4.76627e+06	4.83436e+06	106133	3.73383	28424.8	4.72e-05	47.2172	0	PopTag_LL	1
										counting\PopTag_LL\2022-06-10\20220610_Ec_mCherry-PopTag-LL_full_mov_034_max.tif	26	10072080	1.0216e+07	224280	9.31785	24070	4e-05	39.9833	1	PopTag_LL	1
										counting\PopTag_LL\2022-06-10\20220610_Ec_mCherry-PopTag-LL_full_mov_034_max.tif	22	2.2898e+06	2.32251e+06	50988.2	5.34092	9546.71	1.59e-05	15.8583	0	PopTag_LL	1
										counting\PopTag_LL\2022-06-10\20220610_Ec_mCherry-PopTag-LL_full_mov_034_max.tif	24	5.09377e+06	5.16653e+06	113426	4.98315	22761.8	3.78e-05	37.8104	0	PopTag_LL	1
										counting\PopTag_LL\2022-06-10\20220610_Ec_mCherry-PopTag-LL_full_mov_034_max.tif	23	5.10159e+06	5.17447e+06	113600	3.86681	29378.2	4.88e-05	48.8009	1	PopTag_LL	1
										counting\PopTag_LL\2022-06-10\20220610_Ec_mCherry-PopTag-LL_full_mov_034_max.tif	25	4.74296e+06	4.81072e+06	105614	4.11587	25660.2	4.26e-05	42.6249	0	PopTag_LL	1
										counting\PopTag_LL\2022-06-10\20220610_Ec_mCherry-PopTag-LL_full_mov_034_max.tif	27	8.41706e+06	8.5373e+06	187427	7.69159	24367.8	4.05e-05	40.4781	1	PopTag_LL	1
										counting\PopTag_LL\2022-06-10\20220610_Ec_mCherry-PopTag-LL_full_mov_034_max.tif	28	6.34771e+06	6.43839e+06	141348	5.51146	25646.2	4.26e-05	42.6016	1	PopTag_LL	1
										counting\PopTag_LL\2022-06-10\20220610_Ec_mCherry-PopTag-LL_full_mov_034_max.tif	29	1.059e+07	1.07413e+07	235813	7.7582	30395.3	5.05e-05	50.4905	1	PopTag_LL	1
										counting\PopTag_LL\2022-06-10\20220610_Ec_mCherry-PopTag-LL_full_mov_034_max.tif	30	7.37225e+06	7.47757e+06	164162	7.67212	21397.2	3.55e-05	35.5435	1	PopTag_LL	1
										counting\PopTag_LL\2022-06-10\20220610_Ec_mCherry-PopTag-LL_full_mov_035_max.tif	2	3.53082e+06	3.58126e+06	78622.7	6.89359	11405.2	1.89e-05	18.9455	0	PopTag_LL	1
										counting\PopTag_LL\2022-06-10\20220610_Ec_mCherry-PopTag-LL_full_mov_035_max.tif	1	4361865	4.42418e+06	97127.9	5.38285	18044	3e-05	29.9734	1	PopTag_LL	1
										counting\PopTag_LL\2022-06-10\20220610_Ec_mCherry-PopTag-LL_full_mov_035_max.tif	3	1.51739e+06	1.53907e+06	33788.6	4.78051	7067.98	1.17e-05	11.7408	1	PopTag_LL	1
										counting\PopTag_LL\2022-06-10\20220610_Ec_mCherry-PopTag-LL_full_mov_035_max.tif	4	3.83259e+06	3.88734e+06	85342.3	5.55149	15372.9	2.55e-05	25.5363	0	PopTag_LL	1
										counting\PopTag_LL\2022-06-10\20220610_Ec_mCherry-PopTag-LL_full_mov_035_max.tif	6	2.57751e+06	2.61433e+06	57394.8	5.43119	10567.6	1.76e-05	17.5542	1	PopTag_LL	1
										counting\PopTag_LL\2022-06-10\20220610_Ec_mCherry-PopTag-LL_full_mov_035_max.tif	5	1.21398e+06	1.23133e+06	27032.4	3.44974	7836.07	1.3e-05	13.0167	1	PopTag_LL	1
										counting\PopTag_LL\2022-06-10\20220610_Ec_mCherry-PopTag-LL_full_mov_035_max.tif	8	2.42035e+06	2.45492e+06	53895.1	7.62798	7065.45	1.17e-05	11.7366	1	PopTag_LL	1
										counting\PopTag_LL\2022-06-10\20220610_Ec_mCherry-PopTag-LL_full_mov_035_max.tif	7	6.65702e+06	6.75212e+06	148235	3.41413	43418.2	7.21e-05	72.1233	1	PopTag_LL	1
										counting\PopTag_LL\2022-06-10\20220610_Ec_mCherry-PopTag-LL_full_mov_035_max.tif	9	1.3949e+07	1.41483e+07	310610	3.93609	78913.3	0.000131085	131.085	1	PopTag_LL	1
										counting\PopTag_LL\2022-06-10\20220610_Ec_mCherry-PopTag-LL_full_mov_035_max.tif	10	1.44136e+06	1.46195e+06	32095.5	4.69403	6837.5	1.14e-05	11.358	1	PopTag_LL	1
										counting\PopTag_LL\2022-06-10\20220610_Ec_mCherry-PopTag-LL_full_mov_035_max.tif	11	3.95375e+06	4.01024e+06	88040.3	3.48256	25280.3	4.2e-05	41.9939	1	PopTag_LL	1
										counting\PopTag_LL\2022-06-10\20220610_Ec_mCherry-PopTag-LL_full_mov_035_max.tif	13	1.10188e+07	1.11762e+07	245361	6.25412	39231.9	6.52e-05	65.1693	1	PopTag_LL	1
										counting\PopTag_LL\2022-06-10\20220610_Ec_mCherry-PopTag-LL_full_mov_035_max.tif	14	2.59668e+06	2.63378e+06	57821.7	6.03694	9577.99	1.59e-05	15.9103	1	PopTag_LL	1
										counting\PopTag_LL\2022-06-10\20220610_Ec_mCherry-PopTag-LL_full_mov_035_max.tif	12	1.81442e+06	1.84034e+06	40402.6	4.44307	9093.41	1.51e-05	15.1053	1	PopTag_LL	1
										counting\PopTag_LL\2022-06-10\20220610_Ec_mCherry-PopTag-LL_full_mov_035_max.tif	15	2.53293e+06	2.56912e+06	56402.1	3.85987	14612.4	2.43e-05	24.2731	1	PopTag_LL	1
										counting\PopTag_LL\2022-06-10\20220610_Ec_mCherry-PopTag-LL_full_mov_035_max.tif	19	5.29787e+06	5.37355e+06	117970	3.97779	29657.2	4.93e-05	49.2645	1	PopTag_LL	1
										counting\PopTag_LL\2022-06-10\20220610_Ec_mCherry-PopTag-LL_full_mov_035_max.tif	18	4.4203e+06	4.48344e+06	98429.1	3.18499	30904.1	5.13e-05	51.3357	1	PopTag_LL	1
										counting\PopTag_LL\2022-06-10\20220610_Ec_mCherry-PopTag-LL_full_mov_035_max.tif	16	5.22749e+06	5.30217e+06	116403	6.39864	18191.9	3.02e-05	30.2191	1	PopTag_LL	1
										counting\PopTag_LL\2022-06-10\20220610_Ec_mCherry-PopTag-LL_full_mov_035_max.tif	17	2.77574e+06	2.81539e+06	61808.9	5.01176	12332.8	2.05e-05	20.4863	1	PopTag_LL	1
										counting\PopTag_LL\2022-06-10\20220610_Ec_mCherry-PopTag-LL_full_mov_036_max.tif	1	6.93646e+06	7.03555e+06	154458	6.08502	25383.3	4.22e-05	42.1649	1	PopTag_LL	1
										counting\PopTag_LL\2022-06-10\20220610_Ec_mCherry-PopTag-LL_full_mov_036_max.tif	2	4.12372e+06	4.18263e+06	91825	5.56569	16498.4	2.74e-05	27.406	0	PopTag_LL	1
										counting\PopTag_LL\2022-06-10\20220610_Ec_mCherry-PopTag-LL_full_mov_036_max.tif	8	1.29851e+07	1.31706e+07	289145	9.33623	30970.2	5.14e-05	51.4456	1	PopTag_LL	1
										counting\PopTag_LL\2022-06-10\20220610_Ec_mCherry-PopTag-LL_full_mov_036_max.tif	4	4.83859e+06	4.90772e+06	107744	4.13249	26072.3	4.33e-05	43.3094	1	PopTag_LL	1
										counting\PopTag_LL\2022-06-10\20220610_Ec_mCherry-PopTag-LL_full_mov_036_max.tif	3	1.53329e+06	1.55519e+06	34142.5	3.22369	10591.1	1.76e-05	17.5933	0	PopTag_LL	1
										counting\PopTag_LL\2022-06-10\20220610_Ec_mCherry-PopTag-LL_full_mov_036_max.tif	5	3.93548e+06	3.9917e+06	87633.5	5.10787	17156.6	2.85e-05	28.4993	1	PopTag_LL	1
										counting\PopTag_LL\2022-06-10\20220610_Ec_mCherry-PopTag-LL_full_mov_036_max.tif	6	8.5589e+06	8.68117e+06	190585	4.4099	43217.6	7.18e-05	71.7901	1	PopTag_LL	1
										counting\PopTag_LL\2022-06-10\20220610_Ec_mCherry-PopTag-LL_full_mov_036_max.tif	9	6.27147e+06	6.36106e+06	139650	5.3899	25909.6	4.3e-05	43.0392	1	PopTag_LL	1
										counting\PopTag_LL\2022-06-10\20220610_Ec_mCherry-PopTag-LL_full_mov_036_max.tif	7	4.44661e+06	4.51013e+06	99014.9	3.17862	31150.3	5.17e-05	51.7447	0	PopTag_LL	1
										counting\PopTag_LL\2022-06-10\20220610_Ec_mCherry-PopTag-LL_full_mov_036_max.tif	10	8.7721e+06	8.89741e+06	195333	6.64063	29414.8	4.89e-05	48.8618	1	PopTag_LL	1
										counting\PopTag_LL\2022-06-10\20220610_Ec_mCherry-PopTag-LL_full_mov_036_max.tif	12	1.02469e+07	1.03933e+07	228173	8.10742	28143.7	4.68e-05	46.7504	0	PopTag_LL	1
										counting\PopTag_LL\2022-06-10\20220610_Ec_mCherry-PopTag-LL_full_mov_036_max.tif	11	7555874	7.66382e+06	168251	5.56225	30248.7	5.02e-05	50.247	1	PopTag_LL	1
										counting\PopTag_LL\2022-06-10\20220610_Ec_mCherry-PopTag-LL_full_mov_036_max.tif	14	6.97585e+06	7.07551e+06	155335	5.49707	28257.8	4.69e-05	46.9398	0	PopTag_LL	1
										counting\PopTag_LL\2022-06-10\20220610_Ec_mCherry-PopTag-LL_full_mov_036_max.tif	13	6.05422e+06	6.14071e+06	134812	4.95793	27191.3	4.52e-05	45.1682	1	PopTag_LL	1
										counting\PopTag_LL\2022-06-10\20220610_Ec_mCherry-PopTag-LL_full_mov_036_max.tif	15	5322486	5.39852e+06	118519	7.24809	16351.7	2.72e-05	27.1623	1	PopTag_LL	1
										counting\PopTag_LL\2022-06-10\20220610_Ec_mCherry-PopTag-LL_full_mov_036_max.tif	16	7197339	7.30016e+06	160267	4.86727	32927.5	5.47e-05	54.6968	0	PopTag_LL	1
										counting\PopTag_LL\2022-06-10\20220610_Ec_mCherry-PopTag-LL_full_mov_036_max.tif	18	8532559	8.65445e+06	189999	4.88816	38869.2	6.46e-05	64.5669	1	PopTag_LL	1
										counting\PopTag_LL\2022-06-10\20220610_Ec_mCherry-PopTag-LL_full_mov_036_max.tif	17	7.14711e+06	7.24922e+06	159149	5.67246	28056.3	4.66e-05	46.6052	1	PopTag_LL	1
										counting\PopTag_LL\2022-06-10\20220610_Ec_mCherry-PopTag-LL_full_mov_036_max.tif	22	4.86954e+06	4.9391e+06	108433	5.55782	19509.9	3.24e-05	32.4085	0	PopTag_LL	1
										counting\PopTag_LL\2022-06-10\20220610_Ec_mCherry-PopTag-LL_full_mov_036_max.tif	19	5.69872e+06	5.78013e+06	126896	4.148	30592.2	5.08e-05	50.8176	1	PopTag_LL	1
										counting\PopTag_LL\2022-06-10\20220610_Ec_mCherry-PopTag-LL_full_mov_036_max.tif	20	4235007	4.29551e+06	94303.1	3.94089	23929.4	3.97e-05	39.7498	0	PopTag_LL	1
										counting\PopTag_LL\2022-06-10\20220610_Ec_mCherry-PopTag-LL_full_mov_036_max.tif	21	1.22824e+07	1.24579e+07	273499	7.67098	35653.7	5.92e-05	59.2255	0	PopTag_LL	1
										counting\PopTag_LL\2022-06-10\20220610_Ec_mCherry-PopTag-LL_full_mov_036_max.tif	23	4.47881e+06	4.54279e+06	99732	3.60236	27685.2	4.6e-05	45.9887	0	PopTag_LL	1
										counting\PopTag_LL\2022-06-10\20220610_Ec_mCherry-PopTag-LL_full_mov_036_max.tif	25	7.03448e+06	7.13498e+06	156641	6.56342	23865.7	3.96e-05	39.644	1	PopTag_LL	1
										counting\PopTag_LL\2022-06-10\20220610_Ec_mCherry-PopTag-LL_full_mov_036_max.tif	24	7658464	7.76787e+06	170535	2.99126	57011.1	9.47e-05	94.7029	1	PopTag_LL	1
										counting\PopTag_LL\2022-06-10\20220610_Ec_mCherry-PopTag-LL_full_mov_036_max.tif	26	2947094	2.9892e+06	65624.5	3.73295	17579.8	2.92e-05	29.2023	1	PopTag_LL	1
										counting\PopTag_LL\2022-06-10\20220610_Ec_mCherry-PopTag-LL_full_mov_036_max.tif	28	4.90836e+06	4.97848e+06	109297	3.71093	29452.7	4.89e-05	48.9248	1	PopTag_LL	1
										counting\PopTag_LL\2022-06-10\20220610_Ec_mCherry-PopTag-LL_full_mov_036_max.tif	29	7090464	7.19176e+06	157887	7.07837	22305.6	3.71e-05	37.0525	1	PopTag_LL	1
										counting\PopTag_LL\2022-06-10\20220610_Ec_mCherry-PopTag-LL_full_mov_036_max.tif	27	5.61705e+06	5.69729e+06	125078	2.78205	44958.9	7.47e-05	74.6825	1	PopTag_LL	1
										counting\PopTag_LL\2022-06-10\20220610_Ec_mCherry-PopTag-LL_full_mov_036_max.tif	30	4.10276e+06	4.16137e+06	91358.4	4.28573	21316.9	3.54e-05	35.4101	0	PopTag_LL	1
										counting\PopTag_LL\2022-06-10\20220610_Ec_mCherry-PopTag-LL_full_mov_037_max.tif	1	3.53358e+06	3.58406e+06	78684.1	4.00597	19641.7	3.26e-05	32.6274	1	PopTag_LL	1
										counting\PopTag_LL\2022-06-10\20220610_Ec_mCherry-PopTag-LL_full_mov_037_max.tif	2	7816352	7.92801e+06	174051	7.35428	23666.6	3.93e-05	39.3133	0	PopTag_LL	1
										counting\PopTag_LL\2022-06-10\20220610_Ec_mCherry-PopTag-LL_full_mov_037_max.tif	3	4.70447e+06	4.77168e+06	104757	4.61861	22681.5	3.77e-05	37.6769	1	PopTag_LL	1
										counting\PopTag_LL\2022-06-10\20220610_Ec_mCherry-PopTag-LL_full_mov_037_max.tif	4	2.54849e+06	2.5849e+06	56748.6	3.12741	18145.5	3.01e-05	30.1421	0	PopTag_LL	1
										counting\PopTag_LL\2022-06-10\20220610_Ec_mCherry-PopTag-LL_full_mov_037_max.tif	5	6.4954e+06	6.58819e+06	144636	9.55325	15140	2.51e-05	25.1495	1	PopTag_LL	1
										counting\PopTag_LL\2022-06-10\20220610_Ec_mCherry-PopTag-LL_full_mov_037_max.tif	6	1.22926e+07	1.24682e+07	273726	10.2091	26811.9	4.45e-05	44.5381	1	PopTag_LL	1
										counting\PopTag_LL\2022-06-10\20220610_Ec_mCherry-PopTag-LL_full_mov_037_max.tif	7	2.8735e+06	2.91455e+06	63985.8	3.13217	20428.6	3.39e-05	33.9345	1	PopTag_LL	1
										counting\PopTag_LL\2022-06-10\20220610_Ec_mCherry-PopTag-LL_full_mov_037_max.tif	8	7.38788e+06	7.49342e+06	164510	6.13917	26796.8	4.45e-05	44.5129	0	PopTag_LL	1
										counting\PopTag_LL\2022-06-10\20220610_Ec_mCherry-PopTag-LL_full_mov_037_max.tif	10	8.16319e+06	8.27981e+06	181774	8.76672	20734.6	3.44e-05	34.4428	1	PopTag_LL	1
										counting\PopTag_LL\2022-06-10\20220610_Ec_mCherry-PopTag-LL_full_mov_037_max.tif	9	6114101	6.20145e+06	136146	6.0205	22613.7	3.76e-05	37.5643	0	PopTag_LL	1
										counting\PopTag_LL\2022-06-10\20220610_Ec_mCherry-PopTag-LL_full_mov_037_max.tif	11	6887899	6.9863e+06	153376	7.05247	21747.9	3.61e-05	36.1261	1	PopTag_LL	1
										counting\PopTag_LL\2022-06-10\20220610_Ec_mCherry-PopTag-LL_full_mov_037_max.tif	13	12296372	1.2472e+07	273810	10.6892	25615.6	4.26e-05	42.5508	1	PopTag_LL	1
										counting\PopTag_LL\2022-06-10\20220610_Ec_mCherry-PopTag-LL_full_mov_037_max.tif	16	4.14683e+06	4.20607e+06	92339.6	3.03356	30439.3	5.06e-05	50.5636	1	PopTag_LL	1
										counting\PopTag_LL\2022-06-10\20220610_Ec_mCherry-PopTag-LL_full_mov_037_max.tif	12	7.40519e+06	7.51098e+06	164895	6.14048	26853.8	4.46e-05	44.6076	0	PopTag_LL	1
										counting\PopTag_LL\2022-06-10\20220610_Ec_mCherry-PopTag-LL_full_mov_037_max.tif	15	2.74511e+06	2.78433e+06	61126.8	3.041	20100.9	3.34e-05	33.3902	1	PopTag_LL	1
										counting\PopTag_LL\2022-06-10\20220610_Ec_mCherry-PopTag-LL_full_mov_037_max.tif	14	5864563	5.94834e+06	130589	6.36686	20510.8	3.41e-05	34.0711	1	PopTag_LL	1
										counting\PopTag_LL\2022-06-10\20220610_Ec_mCherry-PopTag-LL_full_mov_038_max.tif	1	2392407	2.42658e+06	53273	3.50857	15183.7	2.52e-05	25.222	0	PopTag_LL	1
										counting\PopTag_LL\2022-06-10\20220610_Ec_mCherry-PopTag-LL_full_mov_038_max.tif	5	5672068	5.7531e+06	126303	8.85883	14257.3	2.37e-05	23.6832	1	PopTag_LL	1
										counting\PopTag_LL\2022-06-10\20220610_Ec_mCherry-PopTag-LL_full_mov_038_max.tif	2	2.94566e+06	2.98774e+06	65592.5	3.88462	16885.2	2.8e-05	28.0485	1	PopTag_LL	1
										counting\PopTag_LL\2022-06-10\20220610_Ec_mCherry-PopTag-LL_full_mov_038_max.tif	3	3.77901e+06	3.83299e+06	84149.2	5.19171	16208.4	2.69e-05	26.9242	0	PopTag_LL	1
										counting\PopTag_LL\2022-06-10\20220610_Ec_mCherry-PopTag-LL_full_mov_038_max.tif	9	3.31739e+06	3.36478e+06	73870	8.03462	9193.96	1.53e-05	15.2724	1	PopTag_LL	1
										counting\PopTag_LL\2022-06-10\20220610_Ec_mCherry-PopTag-LL_full_mov_038_max.tif	4	2.33062e+06	2.36391e+06	51897.1	3.3814	15347.8	2.55e-05	25.4947	1	PopTag_LL	1
										counting\PopTag_LL\2022-06-10\20220610_Ec_mCherry-PopTag-LL_full_mov_038_max.tif	7	5.11273e+06	5.18577e+06	113848	4.83807	23531.6	3.91e-05	39.0891	1	PopTag_LL	1
										counting\PopTag_LL\2022-06-10\20220610_Ec_mCherry-PopTag-LL_full_mov_038_max.tif	6	2.53128e+06	2.56744e+06	56365.3	3.08977	18242.6	3.03e-05	30.3032	0	PopTag_LL	1
										counting\PopTag_LL\2022-06-10\20220610_Ec_mCherry-PopTag-LL_full_mov_038_max.tif	39	5.85464e+06	5.93827e+06	130368	6.15025	21197.2	3.52e-05	35.2113	1	PopTag_LL	1
										counting\PopTag_LL\2022-06-10\20220610_Ec_mCherry-PopTag-LL_full_mov_038_max.tif	8	3.68068e+06	3.73326e+06	81959.7	4.35446	18822	3.13e-05	31.2658	1	PopTag_LL	1
										counting\PopTag_LL\2022-06-10\20220610_Ec_mCherry-PopTag-LL_full_mov_038_max.tif	14	1.31531e+07	1.3341e+07	292887	7.64954	38288.1	6.36e-05	63.6016	1	PopTag_LL	1
										counting\PopTag_LL\2022-06-10\20220610_Ec_mCherry-PopTag-LL_full_mov_038_max.tif	11	6.97103e+06	7.07061e+06	155227	4.24587	36559.6	6.07e-05	60.7303	1	PopTag_LL	1
										counting\PopTag_LL\2022-06-10\20220610_Ec_mCherry-PopTag-LL_full_mov_038_max.tif	10	3530033	3.58046e+06	78605.1	3.5887	21903.5	3.64e-05	36.3846	0	PopTag_LL	1
										counting\PopTag_LL\2022-06-10\20220610_Ec_mCherry-PopTag-LL_full_mov_038_max.tif	12	3.95278e+06	4.00925e+06	88018.6	3.37773	26058.5	4.33e-05	43.2865	1	PopTag_LL	1
										counting\PopTag_LL\2022-06-10\20220610_Ec_mCherry-PopTag-LL_full_mov_038_max.tif	13	6.98389e+06	7.08366e+06	155514	5.42843	28648.1	4.76e-05	47.5881	1	PopTag_LL	1
										counting\PopTag_LL\2022-06-10\20220610_Ec_mCherry-PopTag-LL_full_mov_038_max.tif	15	3167103	3.21235e+06	70523.5	3.116	22632.7	3.76e-05	37.5959	0	PopTag_LL	1
										counting\PopTag_LL\2022-06-10\20220610_Ec_mCherry-PopTag-LL_full_mov_038_max.tif	17	3128680	3.17338e+06	69668	4.64491	14998.8	2.49e-05	24.9149	1	PopTag_LL	1
										counting\PopTag_LL\2022-06-10\20220610_Ec_mCherry-PopTag-LL_full_mov_038_max.tif	16	9.78503e+06	9.92482e+06	217888	6.5966	33030.4	5.49e-05	54.8678	1	PopTag_LL	1
										counting\PopTag_LL\2022-06-10\20220610_Ec_mCherry-PopTag-LL_full_mov_038_max.tif	18	1.49034e+07	1.51163e+07	331862	6.1643	53836.2	8.94e-05	89.4289	1	PopTag_LL	1
										counting\PopTag_LL\2022-06-10\20220610_Ec_mCherry-PopTag-LL_full_mov_038_max.tif	19	4.28769e+06	4.34894e+06	95476.3	4.30698	22167.8	3.68e-05	36.8236	1	PopTag_LL	1
										counting\PopTag_LL\2022-06-10\20220610_Ec_mCherry-PopTag-LL_full_mov_038_max.tif	21	9.43162e+06	9.56636e+06	210019	3.49609	60072.6	9.98e-05	99.7884	1	PopTag_LL	1
										counting\PopTag_LL\2022-06-10\20220610_Ec_mCherry-PopTag-LL_full_mov_038_max.tif	20	3.64499e+06	3.69706e+06	81164.8	2.8606	28373.4	4.71e-05	47.1318	1	PopTag_LL	1
										counting\PopTag_LL\2022-06-10\20220610_Ec_mCherry-PopTag-LL_full_mov_038_max.tif	23	1.47227e+07	1.4933e+07	327838	8.81611	37186.3	6.18e-05	61.7713	1	PopTag_LL	1
										counting\PopTag_LL\2022-06-10\20220610_Ec_mCherry-PopTag-LL_full_mov_038_max.tif	22	3.23478e+06	3.281e+06	72030.6	2.77499	25957.1	4.31e-05	43.1181	0	PopTag_LL	1
										counting\PopTag_LL\2022-06-10\20220610_Ec_mCherry-PopTag-LL_full_mov_038_max.tif	24	6.43409e+06	6.52601e+06	143271	5.49709	26063.1	4.33e-05	43.2942	1	PopTag_LL	1
										counting\PopTag_LL\2022-06-10\20220610_Ec_mCherry-PopTag-LL_full_mov_038_max.tif	27	9.69712e+06	9.83565e+06	215931	7.82782	27585.1	4.58e-05	45.8224	1	PopTag_LL	1
										counting\PopTag_LL\2022-06-10\20220610_Ec_mCherry-PopTag-LL_full_mov_038_max.tif	25	3.5011e+06	3.55111e+06	77960.8	3.64087	21412.7	3.56e-05	35.5693	1	PopTag_LL	1
										counting\PopTag_LL\2022-06-10\20220610_Ec_mCherry-PopTag-LL_full_mov_038_max.tif	28	6555459	6.64911e+06	145974	5.52081	26440.7	4.39e-05	43.9214	1	PopTag_LL	1
										counting\PopTag_LL\2022-06-10\20220610_Ec_mCherry-PopTag-LL_full_mov_038_max.tif	26	3077116	3.12107e+06	68519.8	2.90167	23613.9	3.92e-05	39.2257	0	PopTag_LL	1
										counting\PopTag_LL\2022-06-10\20220610_Ec_mCherry-PopTag-LL_full_mov_038_max.tif	29	5.8497e+06	5.93326e+06	130258	3.49362	37284.6	6.19e-05	61.9345	1	PopTag_LL	1
										counting\PopTag_LL\2022-06-10\20220610_Ec_mCherry-PopTag-LL_full_mov_038_max.tif	34	6.39651e+06	6.48789e+06	142434	8.91504	15976.9	2.65e-05	26.5396	0	PopTag_LL	1
										counting\PopTag_LL\2022-06-10\20220610_Ec_mCherry-PopTag-LL_full_mov_038_max.tif	31	9710279	9.849e+06	216224	7.22449	29929.3	4.97e-05	49.7164	1	PopTag_LL	1
										counting\PopTag_LL\2022-06-10\20220610_Ec_mCherry-PopTag-LL_full_mov_038_max.tif	30	7.7533e+06	7.86406e+06	172647	5.01681	34413.7	5.72e-05	57.1656	1	PopTag_LL	1
										counting\PopTag_LL\2022-06-10\20220610_Ec_mCherry-PopTag-LL_full_mov_038_max.tif	32	8.41694e+06	8.53718e+06	187424	4.5153	41508.7	6.9e-05	68.9513	1	PopTag_LL	1
										counting\PopTag_LL\2022-06-10\20220610_Ec_mCherry-PopTag-LL_full_mov_038_max.tif	33	4.03052e+06	4.0881e+06	89749.8	3.60875	24870	4.13e-05	41.3123	1	PopTag_LL	1
										counting\PopTag_LL\2022-06-10\20220610_Ec_mCherry-PopTag-LL_full_mov_038_max.tif	35	1588202	1.61089e+06	35365.3	3.58233	9872.17	1.64e-05	16.399	0	PopTag_LL	1
										counting\PopTag_LL\2022-06-10\20220610_Ec_mCherry-PopTag-LL_full_mov_038_max.tif	36	7.09118e+06	7.19249e+06	157903	5.96425	26474.9	4.4e-05	43.9783	1	PopTag_LL	1
										counting\PopTag_LL\2022-06-10\20220610_Ec_mCherry-PopTag-LL_full_mov_038_max.tif	37	3.96366e+06	4.02028e+06	88260.8	4.33178	20375.2	3.38e-05	33.8458	1	PopTag_LL	1
										counting\PopTag_LL\2022-06-10\20220610_Ec_mCherry-PopTag-LL_full_mov_038_max.tif	38	3.25804e+06	3.30458e+06	72548.5	3.0508	23780.2	3.95e-05	39.502	0	PopTag_LL	1
										counting\PopTag_LL\2022-08-07\20220807_Ec_mCherry-PopTag-LL_mov_001_max.tif	1	7.51796e+06	7.62536e+06	167406	6.91391	24213	4.02e-05	40.2209	1	PopTag_LL	2
										counting\PopTag_LL\2022-08-07\20220807_Ec_mCherry-PopTag-LL_mov_001_max.tif	2	6342604	6.43321e+06	141234	6.40473	22051.5	3.66e-05	36.6304	1	PopTag_LL	2
										counting\PopTag_LL\2022-08-07\20220807_Ec_mCherry-PopTag-LL_mov_001_max.tif	3	6.59853e+06	6.69279e+06	146933	6.19356	23723.5	3.94e-05	39.4078	0	PopTag_LL	2
										counting\PopTag_LL\2022-08-07\20220807_Ec_mCherry-PopTag-LL_mov_002_max.tif	1	5.38961e+06	5.4666e+06	120013	5.50906	21784.7	3.62e-05	36.1872	1	PopTag_LL	2
										counting\PopTag_LL\2022-08-07\20220807_Ec_mCherry-PopTag-LL_mov_002_max.tif	2	1.00792e+07	1.02232e+07	224439	11.3869	19710.4	3.27e-05	32.7415	1	PopTag_LL	2
										counting\PopTag_LL\2022-08-07\20220807_Ec_mCherry-PopTag-LL_mov_002_max.tif	4	7.62999e+06	7.73899e+06	169901	7.02281	24192.7	4.02e-05	40.1872	1	PopTag_LL	2
										counting\PopTag_LL\2022-08-07\20220807_Ec_mCherry-PopTag-LL_mov_002_max.tif	3	4703504	4.7707e+06	104735	5.31394	19709.6	3.27e-05	32.7401	1	PopTag_LL	2
										counting\PopTag_LL\2022-08-07\20220807_Ec_mCherry-PopTag-LL_mov_002_max.tif	5	4494588	4.5588e+06	100083	4.71329	21234.3	3.53e-05	35.2729	1	PopTag_LL	2
										counting\PopTag_LL\2022-08-07\20220807_Ec_mCherry-PopTag-LL_mov_003_max.tif	1	5.4079e+06	5.48516e+06	120421	4.0829	29493.9	4.9e-05	48.9932	0	PopTag_LL	2
										counting\PopTag_LL\2022-08-07\20220807_Ec_mCherry-PopTag-LL_mov_003_max.tif	3	8.9702e+06	9.09835e+06	199744	6.47437	30851.5	5.12e-05	51.2484	1	PopTag_LL	2
										counting\PopTag_LL\2022-08-07\20220807_Ec_mCherry-PopTag-LL_mov_003_max.tif	2	3.55079e+06	3.60151e+06	79067.2	4.47939	17651.3	2.93e-05	29.3211	1	PopTag_LL	2
										counting\PopTag_LL\2022-08-07\20220807_Ec_mCherry-PopTag-LL_mov_003_max.tif	4	8.65278e+06	8.7764e+06	192676	6.78602	28393.1	4.72e-05	47.1646	0	PopTag_LL	2
										counting\PopTag_LL\2022-08-07\20220807_Ec_mCherry-PopTag-LL_mov_003_max.tif	5	1.1883e+07	1.20528e+07	264606	8.12602	32562.8	5.41e-05	54.0911	1	PopTag_LL	2
										counting\PopTag_LL\2022-08-07\20220807_Ec_mCherry-PopTag-LL_mov_003_max.tif	6	7.39554e+06	7.50119e+06	164680	6.89302	23890.9	3.97e-05	39.6858	0	PopTag_LL	2
										counting\PopTag_LL\2022-08-07\20220807_Ec_mCherry-PopTag-LL_mov_003_max.tif	7	6.63525e+06	6.73003e+06	147750	5.54698	26636.2	4.42e-05	44.2462	1	PopTag_LL	2
										counting\PopTag_LL\2022-08-07\20220807_Ec_mCherry-PopTag-LL_mov_003_max.tif	8	1.06206e+07	1.07723e+07	236493	6.34898	37249.1	6.19e-05	61.8755	1	PopTag_LL	2
										counting\PopTag_LL\2022-08-07\20220807_Ec_mCherry-PopTag-LL_mov_003_max.tif	9	5.19973e+06	5.27401e+06	115785	4.31113	26857.2	4.46e-05	44.6133	1	PopTag_LL	2
										counting\PopTag_LL\2022-08-07\20220807_Ec_mCherry-PopTag-LL_mov_003_max.tif	10	8.41664e+06	8.53688e+06	187418	8.20926	22830.1	3.79e-05	37.9237	1	PopTag_LL	2
										counting\PopTag_LL\2022-08-07\20220807_Ec_mCherry-PopTag-LL_mov_004_max.tif	1	4.74953e+06	4.81738e+06	105760	5.74678	18403.4	3.06e-05	30.5704	1	PopTag_LL	2
										counting\PopTag_LL\2022-08-07\20220807_Ec_mCherry-PopTag-LL_mov_004_max.tif	2	5.6282e+06	5.70861e+06	125326	7.79491	16077.9	2.67e-05	26.7076	0	PopTag_LL	2
										counting\PopTag_LL\2022-08-07\20220807_Ec_mCherry-PopTag-LL_mov_004_max.tif	3	1.11903e+07	1.13501e+07	249180	10.1948	24441.8	4.06e-05	40.6009	1	PopTag_LL	2
										counting\PopTag_LL\2022-08-07\20220807_Ec_mCherry-PopTag-LL_mov_004_max.tif	4	4.82682e+06	4.89578e+06	107481	4.8274	22264.9	3.7e-05	36.9848	1	PopTag_LL	2
										counting\PopTag_LL\2022-08-07\20220807_Ec_mCherry-PopTag-LL_mov_004_max.tif	5	8.58543e+06	8.70808e+06	191176	8.70912	21951.3	3.65e-05	36.4639	1	PopTag_LL	2
										counting\PopTag_LL\2022-08-07\20220807_Ec_mCherry-PopTag-LL_mov_005_max.tif	1	6.90142e+06	7.00001e+06	153677	5.84043	26312.7	4.37e-05	43.7088	1	PopTag_LL	2
										counting\PopTag_LL\2022-08-07\20220807_Ec_mCherry-PopTag-LL_mov_005_max.tif	2	4.85216e+06	4.92148e+06	108046	4.52427	23881.3	3.97e-05	39.67	0	PopTag_LL	2
										counting\PopTag_LL\2022-08-07\20220807_Ec_mCherry-PopTag-LL_mov_005_max.tif	3	5557564	5.63696e+06	123753	5.60366	22084.3	3.67e-05	36.685	1	PopTag_LL	2
										counting\PopTag_LL\2022-08-07\20220807_Ec_mCherry-PopTag-LL_mov_005_max.tif	4	1.10835e+07	1.12419e+07	246803	10.8319	22784.9	3.78e-05	37.8486	1	PopTag_LL	2
										counting\PopTag_LL\2022-08-07\20220807_Ec_mCherry-PopTag-LL_mov_005_max.tif	5	4.61671e+06	4.68266e+06	102803	4.77375	21535	3.58e-05	35.7724	1	PopTag_LL	2
										counting\PopTag_LL\2022-08-07\20220807_Ec_mCherry-PopTag-LL_mov_006_max.tif	1	7.81029e+06	7.92187e+06	173916	7.83921	22185.4	3.69e-05	36.8528	0	PopTag_LL	2
										counting\PopTag_LL\2022-08-07\20220807_Ec_mCherry-PopTag-LL_mov_006_max.tif	2	4398520	4461356	97944.1	4.60382	21274.5	3.53e-05	35.3397	0	PopTag_LL	2
										counting\PopTag_LL\2022-08-07\20220807_Ec_mCherry-PopTag-LL_mov_006_max.tif	3	9.07112e+06	9.20071e+06	201991	9.75736	20701.4	3.44e-05	34.3878	1	PopTag_LL	2
										counting\PopTag_LL\2022-08-07\20220807_Ec_mCherry-PopTag-LL_mov_006_max.tif	4	6.07517e+06	6.16196e+06	135279	4.83841	27959.4	4.64e-05	46.4441	0	PopTag_LL	2
										counting\PopTag_LL\2022-08-07\20220807_Ec_mCherry-PopTag-LL_mov_006_max.tif	5	5.93214e+06	6.01689e+06	132094	5.31182	24867.9	4.13e-05	41.3089	1	PopTag_LL	2
										counting\PopTag_LL\2022-08-07\20220807_Ec_mCherry-PopTag-LL_mov_006_max.tif	6	1.41892e+07	1.43919e+07	315958	8.41352	37553.6	6.24e-05	62.3813	1	PopTag_LL	2
										counting\PopTag_LL\2022-08-07\20220807_Ec_mCherry-PopTag-LL_mov_006_max.tif	7	7.99099e+06	8.10515e+06	177940	8.14368	21850	3.63e-05	36.2957	1	PopTag_LL	2
										counting\PopTag_LL\2022-08-07\20220807_Ec_mCherry-PopTag-LL_mov_007_max.tif	2	9.26207e+06	9.39439e+06	206243	8.54085	24147.9	4.01e-05	40.1128	1	PopTag_LL	2
										counting\PopTag_LL\2022-08-07\20220807_Ec_mCherry-PopTag-LL_mov_007_max.tif	1	4.58563e+06	4.65113e+06	102111	5.56499	18348.7	3.05e-05	30.4796	0	PopTag_LL	2
										counting\PopTag_LL\2022-08-07\20220807_Ec_mCherry-PopTag-LL_mov_007_max.tif	3	7533907	7.64153e+06	167761	8.04447	20854.3	3.46e-05	34.6416	1	PopTag_LL	2
										counting\PopTag_LL\2022-08-07\20220807_Ec_mCherry-PopTag-LL_mov_007_max.tif	4	6.88425e+06	6.9826e+06	153295	7.83895	19555.6	3.25e-05	32.4843	0	PopTag_LL	2
										counting\PopTag_LL\2022-08-07\20220807_Ec_mCherry-PopTag-LL_mov_007_max.tif	5	4.32738e+06	4.3892e+06	96360	3.74454	25733.5	4.27e-05	42.7466	1	PopTag_LL	2
										counting\PopTag_LL\2022-08-07\20220807_Ec_mCherry-PopTag-LL_mov_007_max.tif	6	5.88058e+06	5.96459e+06	130946	4.34345	30147.9	5.01e-05	50.0796	1	PopTag_LL	2
										counting\PopTag_LL\2022-08-07\20220807_Ec_mCherry-PopTag-LL_mov_008_max.tif	1	4.6163e+06	4.68225e+06	102794	5.64109	18222.3	3.03e-05	30.2696	1	PopTag_LL	2
										counting\PopTag_LL\2022-08-07\20220807_Ec_mCherry-PopTag-LL_mov_008_max.tif	6	4.10099e+06	4.15957e+06	91318.8	4.40331	20738.7	3.44e-05	34.4496	1	PopTag_LL	2
										counting\PopTag_LL\2022-08-07\20220807_Ec_mCherry-PopTag-LL_mov_008_max.tif	7	3.82021e+06	3.87479e+06	85066.7	5.07411	16764.8	2.78e-05	27.8485	0	PopTag_LL	2
										counting\PopTag_LL\2022-08-07\20220807_Ec_mCherry-PopTag-LL_mov_008_max.tif	2	5.31878e+06	5.39476e+06	118436	4.92739	24036.3	3.99e-05	39.9273	1	PopTag_LL	2
										counting\PopTag_LL\2022-08-07\20220807_Ec_mCherry-PopTag-LL_mov_008_max.tif	3	5404981	5.4822e+06	120356	4.64768	25895.8	4.3e-05	43.0163	1	PopTag_LL	2
										counting\PopTag_LL\2022-08-07\20220807_Ec_mCherry-PopTag-LL_mov_008_max.tif	5	2.96679e+06	3.00917e+06	66063	4.06727	16242.6	2.7e-05	26.9811	1	PopTag_LL	2
										counting\PopTag_LL\2022-08-07\20220807_Ec_mCherry-PopTag-LL_mov_008_max.tif	4	8.69661e+06	8.82085e+06	193652	7.29373	26550.5	4.41e-05	44.1038	1	PopTag_LL	2
										counting\PopTag_LL\2022-08-07\20220807_Ec_mCherry-PopTag-LL_mov_010_max.tif	1	4263069	4.32397e+06	94928	4.38366	21655	3.6e-05	35.9717	0	PopTag_LL	2
										counting\PopTag_LL\2022-08-07\20220807_Ec_mCherry-PopTag-LL_mov_010_max.tif	2	4.42358e+06	4.48677e+06	98502.2	5.11917	19241.8	3.2e-05	31.9632	1	PopTag_LL	2
										counting\PopTag_LL\2022-08-07\20220807_Ec_mCherry-PopTag-LL_mov_010_max.tif	3	3.99103e+06	4.04805e+06	88870.4	4.10188	21665.8	3.6e-05	35.9897	0	PopTag_LL	2
										counting\PopTag_LL\2022-08-07\20220807_Ec_mCherry-PopTag-LL_mov_010_max.tif	4	8.29722e+06	8.41575e+06	184758	6.9966	26406.9	4.39e-05	43.8652	1	PopTag_LL	2
										counting\PopTag_LL\2022-08-07\20220807_Ec_mCherry-PopTag-LL_mov_010_max.tif	5	5.24107e+06	5.31595e+06	116706	6.34406	18396.1	3.06e-05	30.5582	0	PopTag_LL	2
										counting\PopTag_LL\2022-08-07\20220807_Ec_mCherry-PopTag-LL_mov_011_max.tif	1	5.844e+06	5.92749e+06	130131	6.20461	20973.3	3.48e-05	34.8394	1	PopTag_LL	2
										counting\PopTag_LL\2022-08-07\20220807_Ec_mCherry-PopTag-LL_mov_011_max.tif	2	6.77858e+06	6.87542e+06	150942	5.01023	30126.8	5e-05	50.0445	1	PopTag_LL	2
										counting\PopTag_LL\2022-08-07\20220807_Ec_mCherry-PopTag-LL_mov_011_max.tif	3	8.17074e+06	8.28746e+06	181942	8.58339	21197	3.52e-05	35.2109	0	PopTag_LL	2
										counting\PopTag_LL\2022-08-07\20220807_Ec_mCherry-PopTag-LL_mov_012_max.tif	1	5.59114e+06	5.67101e+06	124501	5.54977	22433.5	3.73e-05	37.265	1	PopTag_LL	2
										counting\PopTag_LL\2022-08-07\20220807_Ec_mCherry-PopTag-LL_mov_012_max.tif	2	7295449	7.39967e+06	162452	4.61543	35197.5	5.85e-05	58.4676	0	PopTag_LL	2
										counting\PopTag_LL\2022-08-07\20220807_Ec_mCherry-PopTag-LL_mov_012_max.tif	3	8.53468e+06	8.65661e+06	190046	8.97568	21173.5	3.52e-05	35.1719	1	PopTag_LL	2
										counting\PopTag_LL\2022-08-07\20220807_Ec_mCherry-PopTag-LL_mov_012_max.tif	4	6365941	6.45688e+06	141754	6.57721	21552.3	3.58e-05	35.8011	0	PopTag_LL	2
										counting\PopTag_LL\2022-08-07\20220807_Ec_mCherry-PopTag-LL_mov_013_max.tif	1	6.37774e+06	6.46885e+06	142016	4.92519	28834.7	4.79e-05	47.8982	1	PopTag_LL	2
										counting\PopTag_LL\2022-08-07\20220807_Ec_mCherry-PopTag-LL_mov_013_max.tif	2	1.33978e+07	1.35892e+07	298336	7.3538	40569	6.74e-05	67.3904	1	PopTag_LL	2
										counting\PopTag_LL\2022-08-07\20220807_Ec_mCherry-PopTag-LL_mov_013_max.tif	4	6.74171e+06	6.83802e+06	150121	7.10621	21125.3	3.51e-05	35.0919	0	PopTag_LL	2
										counting\PopTag_LL\2022-08-07\20220807_Ec_mCherry-PopTag-LL_mov_013_max.tif	3	6117506	6.2049e+06	136222	4.83988	28145.7	4.68e-05	46.7536	1	PopTag_LL	2
										counting\PopTag_LL\2022-08-07\20220807_Ec_mCherry-PopTag-LL_mov_014_max.tif	2	8852171	8.97863e+06	197116	8.06648	24436.4	4.06e-05	40.5921	1	PopTag_LL	2
										counting\PopTag_LL\2022-08-07\20220807_Ec_mCherry-PopTag-LL_mov_014_max.tif	1	6.06285e+06	6.14946e+06	135005	6.92055	19507.8	3.24e-05	32.405	1	PopTag_LL	2
										counting\PopTag_LL\2022-08-07\20220807_Ec_mCherry-PopTag-LL_mov_014_max.tif	3	7.47447e+06	7.58124e+06	166438	7.51051	22160.6	3.68e-05	36.8117	1	PopTag_LL	2
										counting\PopTag_LL\2022-08-07\20220807_Ec_mCherry-PopTag-LL_mov_015_max.tif	1	5239756	5.31461e+06	116676	4.29917	27139.3	4.51e-05	45.0818	0	PopTag_LL	2
										counting\PopTag_LL\2022-08-07\20220807_Ec_mCherry-PopTag-LL_mov_015_max.tif	2	7.21628e+06	7.31937e+06	160689	6.46662	24848.9	4.13e-05	41.2773	1	PopTag_LL	2
										counting\PopTag_LL\2022-08-07\20220807_Ec_mCherry-PopTag-LL_mov_015_max.tif	3	1.0358e+07	1.0506e+07	230647	7.71092	29911.8	4.97e-05	49.6873	1	PopTag_LL	2
										counting\PopTag_LL\2022-08-07\20220807_Ec_mCherry-PopTag-LL_mov_015_max.tif	5	7.25905e+06	7.36275e+06	161641	7.01269	23049.8	3.83e-05	38.2887	0	PopTag_LL	2
										counting\PopTag_LL\2022-08-07\20220807_Ec_mCherry-PopTag-LL_mov_015_max.tif	4	5.80128e+06	5.88416e+06	129180	4.36392	29601.9	4.92e-05	49.1725	1	PopTag_LL	2
										counting\PopTag_LL\2022-08-07\20220807_Ec_mCherry-PopTag-LL_mov_016_max.tif	2	8245705	8.3635e+06	183611	6.35102	28910.6	4.8e-05	48.0242	1	PopTag_LL	2
										counting\PopTag_LL\2022-08-07\20220807_Ec_mCherry-PopTag-LL_mov_016_max.tif	1	7.53369e+06	7.64131e+06	167757	4.61146	36378.2	6.04e-05	60.4289	1	PopTag_LL	2
										counting\PopTag_LL\2022-08-07\20220807_Ec_mCherry-PopTag-LL_mov_016_max.tif	3	7.29779e+06	7.40204e+06	162504	7.04456	23068	3.83e-05	38.3189	1	PopTag_LL	2
										counting\PopTag_LL\2022-08-07\20220807_Ec_mCherry-PopTag-LL_mov_016_max.tif	4	9187942	9.3192e+06	204593	8.55777	23907.2	3.97e-05	39.713	1	PopTag_LL	2
										counting\PopTag_LL\2022-08-07\20220807_Ec_mCherry-PopTag-LL_mov_017_max.tif	1	5.84819e+06	5.93173e+06	130225	5.64371	23074.3	3.83e-05	38.3294	1	PopTag_LL	2
										counting\PopTag_LL\2022-08-07\20220807_Ec_mCherry-PopTag-LL_mov_017_max.tif	2	4.82798e+06	4.89696e+06	107507	4.82146	22297.7	3.7e-05	37.0393	1	PopTag_LL	2
										counting\PopTag_LL\2022-08-07\20220807_Ec_mCherry-PopTag-LL_mov_017_max.tif	3	7.46249e+06	7.56909e+06	166171	6.03566	27531.6	4.57e-05	45.7335	1	PopTag_LL	2
										counting\PopTag_LL\2022-08-07\20220807_Ec_mCherry-PopTag-LL_mov_017_max.tif	4	1.07849e+07	1.0939e+07	240153	5.167	46478.1	7.72e-05	77.2062	1	PopTag_LL	2
										counting\PopTag_LL\2022-08-07\20220807_Ec_mCherry-PopTag-LL_mov_017_max.tif	5	6.7254e+06	6.82147e+06	149758	4.34353	34478.4	5.73e-05	57.2731	1	PopTag_LL	2
										counting\PopTag_LL\2022-08-07\20220807_Ec_mCherry-PopTag-LL_mov_018_max.tif	1	3.67943e+06	3.73199e+06	81931.8	6.67776	12269.4	2.04e-05	20.381	1	PopTag_LL	2
										counting\PopTag_LL\2022-08-07\20220807_Ec_mCherry-PopTag-LL_mov_018_max.tif	2	12655431	1.28362e+07	281805	8.12381	34688.8	5.76e-05	57.6226	1	PopTag_LL	2
										counting\PopTag_LL\2022-08-07\20220807_Ec_mCherry-PopTag-LL_mov_018_max.tif	3	10617263	1.07689e+07	236420	8.6838	27225.4	4.52e-05	45.225	1	PopTag_LL	2
										counting\PopTag_LL\2022-08-07\20220807_Ec_mCherry-PopTag-LL_mov_018_max.tif	4	6.19572e+06	6.28423e+06	137963	7.25634	19012.8	3.16e-05	31.5827	1	PopTag_LL	2
										counting\PopTag_LL\2022-08-07\20220807_Ec_mCherry-PopTag-LL_mov_019_max.tif	2	4.56788e+06	4.63314e+06	101715	6.63414	15332.1	2.55e-05	25.4686	1	PopTag_LL	2
										counting\PopTag_LL\2022-08-07\20220807_Ec_mCherry-PopTag-LL_mov_019_max.tif	1	8.13392e+06	8.25012e+06	181122	7.81223	23184.4	3.85e-05	38.5124	1	PopTag_LL	2
										counting\PopTag_LL\2022-08-07\20220807_Ec_mCherry-PopTag-LL_mov_019_max.tif	3	8.78235e+06	8.90781e+06	195561	6.12079	31950.3	5.31e-05	53.0736	1	PopTag_LL	2
										counting\PopTag_LL\2022-08-07\20220807_Ec_mCherry-PopTag-LL_mov_019_max.tif	4	6.61914e+06	6.7137e+06	147392	5.9982	24572.7	4.08e-05	40.8184	1	PopTag_LL	2
										counting\PopTag_LL\2022-08-07\20220807_Ec_mCherry-PopTag-LL_mov_019_max.tif	5	8362907	8.48238e+06	186221	5.06074	36797.2	6.11e-05	61.1249	1	PopTag_LL	2
										counting\PopTag_LL\2022-08-07\20220807_Ec_mCherry-PopTag-LL_mov_019_max.tif	6	6.1628e+06	6.25084e+06	137230	3.97462	34526.6	5.74e-05	57.3532	1	PopTag_LL	2
										counting\PopTag_LL\2022-08-07\20220807_Ec_mCherry-PopTag-LL_mov_019_max.tif	7	7956576	8.07024e+06	177173	4.95734	35739.6	5.94e-05	59.368	1	PopTag_LL	2
										counting\PopTag_LL\2022-08-07\20220807_Ec_mCherry-PopTag-LL_mov_019_max.tif	8	8.92372e+06	9.0512e+06	198709	6.49419	30598	5.08e-05	50.8272	1	PopTag_LL	2
										counting\PopTag_LL\2022-08-07\20220807_Ec_mCherry-PopTag-LL_mov_019_max.tif	9	6.28086e+06	6.37059e+06	139859	5.02301	27843.7	4.63e-05	46.252	0	PopTag_LL	2
										counting\PopTag_LL\2022-08-07\20220807_Ec_mCherry-PopTag-LL_mov_020_max.tif	1	5.77117e+06	5.85361e+06	128510	6.8046	18885.7	3.14e-05	31.3716	1	PopTag_LL	2
										counting\PopTag_LL\2022-08-07\20220807_Ec_mCherry-PopTag-LL_mov_020_max.tif	2	6422012	6.51376e+06	143002	5.83434	24510.5	4.07e-05	40.715	1	PopTag_LL	2
										counting\PopTag_LL\2022-08-07\20220807_Ec_mCherry-PopTag-LL_mov_020_max.tif	3	8.61849e+06	8.74161e+06	191912	6.64686	28872.7	4.8e-05	47.9612	1	PopTag_LL	2
										counting\PopTag_LL\2022-08-07\20220807_Ec_mCherry-PopTag-LL_mov_020_max.tif	4	1.01042e+07	1.02485e+07	224995	9.11943	24672	4.1e-05	40.9834	0	PopTag_LL	2
										counting\PopTag_LL\2022-08-07\20220807_Ec_mCherry-PopTag-LL_mov_020_max.tif	5	9.53429e+06	9.67049e+06	212305	7.36566	28823.6	4.79e-05	47.8797	1	PopTag_LL	2
										counting\PopTag_LL\2022-08-07\20220807_Ec_mCherry-PopTag-LL_mov_021_max.tif	1	7.71125e+06	7.82142e+06	171711	6.41536	26765.5	4.45e-05	44.461	1	PopTag_LL	2
										counting\PopTag_LL\2022-08-07\20220807_Ec_mCherry-PopTag-LL_mov_021_max.tif	2	7181170	7.28376e+06	159907	6.20385	25775.4	4.28e-05	42.8164	1	PopTag_LL	2
										counting\PopTag_LL\2022-08-07\20220807_Ec_mCherry-PopTag-LL_mov_021_max.tif	3	4186177	4.24598e+06	93215.8	5.31746	17530.1	2.91e-05	29.1198	0	PopTag_LL	2
										counting\PopTag_LL\2022-08-07\20220807_Ec_mCherry-PopTag-LL_mov_021_max.tif	4	9.34685e+06	9.48038e+06	208131	8.39888	24780.8	4.12e-05	41.1642	1	PopTag_LL	2
										counting\PopTag_LL\2022-08-07\20220807_Ec_mCherry-PopTag-LL_mov_022_max.tif	1	8.54133e+06	8.66335e+06	190194	8.66978	21937.6	3.64e-05	36.4412	1	PopTag_LL	2
										counting\PopTag_LL\2022-08-07\20220807_Ec_mCherry-PopTag-LL_mov_022_max.tif	3	7.57799e+06	7.68625e+06	168743	4.54481	37128.7	6.17e-05	61.6756	1	PopTag_LL	2
										counting\PopTag_LL\2022-08-07\20220807_Ec_mCherry-PopTag-LL_mov_022_max.tif	2	6194003	6.28249e+06	137925	4.08169	33791.2	5.61e-05	56.1315	1	PopTag_LL	2
										counting\PopTag_LL\2022-08-07\20220807_Ec_mCherry-PopTag-LL_mov_022_max.tif	4	6.21798e+06	6.30681e+06	138459	5.29512	26148.4	4.34e-05	43.4359	0	PopTag_LL	2
										counting\PopTag_LL\2022-08-07\20220807_Ec_mCherry-PopTag-LL_mov_023_max.tif	8	6191307	6.27975e+06	137865	3.21087	42937	7.13e-05	71.3239	1	PopTag_LL	2
										counting\PopTag_LL\2022-08-07\20220807_Ec_mCherry-PopTag-LL_mov_023_max.tif	2	5.27381e+06	5.34915e+06	117435	8.06621	14558.8	2.42e-05	24.1841	1	PopTag_LL	2
										counting\PopTag_LL\2022-08-07\20220807_Ec_mCherry-PopTag-LL_mov_023_max.tif	1	7.97493e+06	8.08886e+06	177582	4.31947	41112	6.83e-05	68.2924	1	PopTag_LL	2
										counting\PopTag_LL\2022-08-07\20220807_Ec_mCherry-PopTag-LL_mov_023_max.tif	9	8.88903e+06	9.01601e+06	197937	3.85763	51310.5	8.52e-05	85.2333	1	PopTag_LL	2
										counting\PopTag_LL\2022-08-07\20220807_Ec_mCherry-PopTag-LL_mov_023_max.tif	3	4.33766e+06	4.39963e+06	96589	4.53522	21297.6	3.54e-05	35.378	1	PopTag_LL	2
										counting\PopTag_LL\2022-08-07\20220807_Ec_mCherry-PopTag-LL_mov_023_max.tif	4	12275327	1.24507e+07	273341	9.38395	29128.6	4.84e-05	48.3863	1	PopTag_LL	2
										counting\PopTag_LL\2022-08-07\20220807_Ec_mCherry-PopTag-LL_mov_023_max.tif	5	17698914	1.79518e+07	394111	7.59955	51859.8	8.61e-05	86.1458	1	PopTag_LL	2
										counting\PopTag_LL\2022-08-07\20220807_Ec_mCherry-PopTag-LL_mov_023_max.tif	7	18319504	1.85812e+07	407930	8.78084	46456.8	7.72e-05	77.1708	1	PopTag_LL	2
										counting\PopTag_LL\2022-08-07\20220807_Ec_mCherry-PopTag-LL_mov_023_max.tif	6	8131069	8.24723e+06	181059	5.7227	31638.7	5.26e-05	52.556	1	PopTag_LL	2
										counting\PopTag_LL\2022-08-07\20220807_Ec_mCherry-PopTag-LL_mov_024_max.tif	1	1.2153e+07	1.23266e+07	270617	9.17626	29491	4.9e-05	48.9884	1	PopTag_LL	2
										counting\PopTag_LL\2022-08-07\20220807_Ec_mCherry-PopTag-LL_mov_024_max.tif	2	5.26319e+06	5.33838e+06	117198	5.23496	22387.6	3.72e-05	37.1887	0	PopTag_LL	2
										counting\PopTag_LL\2022-08-07\20220807_Ec_mCherry-PopTag-LL_mov_024_max.tif	3	8.47217e+06	8.5932e+06	188654	7.46759	25263.1	4.2e-05	41.9652	0	PopTag_LL	2
										counting\PopTag_LL\2022-08-07\20220807_Ec_mCherry-PopTag-LL_mov_024_max.tif	4	6530894	6.62419e+06	145427	5.00984	29028.2	4.82e-05	48.2196	1	PopTag_LL	2
										counting\PopTag_LL\2022-08-07\20220807_Ec_mCherry-PopTag-LL_mov_024_max.tif	5	1.03577e+07	1.05057e+07	230640	7.57895	30431.7	5.06e-05	50.551	1	PopTag_LL	2
										counting\PopTag_LL\2022-08-07\20220807_Ec_mCherry-PopTag-LL_mov_025_max.tif	1	7.61752e+06	7.72634e+06	169623	5.0771	33409.5	5.55e-05	55.4975	1	PopTag_LL	2
										counting\PopTag_LL\2022-08-07\20220807_Ec_mCherry-PopTag-LL_mov_025_max.tif	4	5.19594e+06	5.27017e+06	115701	3.78529	30565.9	5.08e-05	50.7739	1	PopTag_LL	2
										counting\PopTag_LL\2022-08-07\20220807_Ec_mCherry-PopTag-LL_mov_025_max.tif	2	8.65863e+06	8.78232e+06	192806	4.5277	42583.7	7.07e-05	70.737	1	PopTag_LL	2
										counting\PopTag_LL\2022-08-07\20220807_Ec_mCherry-PopTag-LL_mov_025_max.tif	3	1.14309e+07	1.15942e+07	254537	8.77409	29010.1	4.82e-05	48.1895	0	PopTag_LL	2
										counting\PopTag_LL\2022-08-07\20220807_Ec_mCherry-PopTag-LL_mov_025_max.tif	5	7.11426e+06	7.2159e+06	158417	4.31112	36746.1	6.1e-05	61.0401	1	PopTag_LL	2
										counting\PopTag_LL\2022-08-07\20220807_Ec_mCherry-PopTag-LL_mov_026_max.tif	1	1.28889e+07	1.3073e+07	287003	9.51339	30168.3	5.01e-05	50.1134	1	PopTag_LL	2
										counting\PopTag_LL\2022-08-07\20220807_Ec_mCherry-PopTag-LL_mov_026_max.tif	2	9.24166e+06	9.37369e+06	205789	6.62231	31075.1	5.16e-05	51.6198	1	PopTag_LL	2
										counting\PopTag_LL\2022-08-07\20220807_Ec_mCherry-PopTag-LL_mov_026_max.tif	3	7583520	7691856	168866	7.85836	21488.7	3.57e-05	35.6956	0	PopTag_LL	2
										counting\PopTag_LL\2022-08-07\20220807_Ec_mCherry-PopTag-LL_mov_026_max.tif	6	1.33591e+07	1.35499e+07	297473	12.124	24536	4.08e-05	40.7575	0	PopTag_LL	2
										counting\PopTag_LL\2022-08-07\20220807_Ec_mCherry-PopTag-LL_mov_026_max.tif	5	6.68106e+06	6.77651e+06	148771	4.21169	35323.3	5.87e-05	58.6766	1	PopTag_LL	2
										counting\PopTag_LL\2022-08-07\20220807_Ec_mCherry-PopTag-LL_mov_026_max.tif	4	4.05046e+06	4.10832e+06	90193.7	4.404	20480	3.4e-05	34.0199	1	PopTag_LL	2
										counting\PopTag_LL\2022-08-07\20220807_Ec_mCherry-PopTag-LL_mov_027_max.tif	1	4.93987e+06	5.01044e+06	109999	5.18471	21216	3.52e-05	35.2425	0	PopTag_LL	2
										counting\PopTag_LL\2022-08-07\20220807_Ec_mCherry-PopTag-LL_mov_027_max.tif	2	6.76126e+06	6.85785e+06	150557	5.77423	26073.9	4.33e-05	43.3121	0	PopTag_LL	2
										counting\PopTag_LL\2022-08-07\20220807_Ec_mCherry-PopTag-LL_mov_027_max.tif	3	9.8609e+06	1.00018e+07	219578	6.97758	31469	5.23e-05	52.2742	1	PopTag_LL	2
										counting\PopTag_LL\2022-08-07\20220807_Ec_mCherry-PopTag-LL_mov_027_max.tif	4	7.22402e+06	7.32722e+06	160861	5.37896	29905.6	4.97e-05	49.6771	1	PopTag_LL	2
										counting\PopTag_LL\2022-08-07\20220807_Ec_mCherry-PopTag-LL_mov_027_max.tif	5	9.48699e+06	9.62252e+06	211252	7.78281	27143.4	4.51e-05	45.0887	0	PopTag_LL	2
										counting\PopTag_LL\2022-08-07\20220807_Ec_mCherry-PopTag-LL_mov_027_max.tif	6	7.45161e+06	7.55806e+06	165929	4.71736	35174.1	5.84e-05	58.4287	1	PopTag_LL	2
										counting\PopTag_LL\2022-08-07\20220807_Ec_mCherry-PopTag-LL_mov_028_max.tif	2	7.36406e+06	7.46926e+06	163979	6.088	26934.8	4.47e-05	44.7423	0	PopTag_LL	2
										counting\PopTag_LL\2022-08-07\20220807_Ec_mCherry-PopTag-LL_mov_028_max.tif	1	5.59187e+06	5.67176e+06	124517	5.92993	20998.1	3.49e-05	34.8805	0	PopTag_LL	2
										counting\PopTag_LL\2022-08-07\20220807_Ec_mCherry-PopTag-LL_mov_028_max.tif	3	9.29671e+06	9.42952e+06	207015	8.08944	25590.7	4.25e-05	42.5095	1	PopTag_LL	2
										counting\PopTag_LL\2022-08-07\20220807_Ec_mCherry-PopTag-LL_mov_028_max.tif	6	5997320	6082996	133545	3.2566	41007.6	6.81e-05	68.119	1	PopTag_LL	2
										counting\PopTag_LL\2022-08-07\20220807_Ec_mCherry-PopTag-LL_mov_028_max.tif	4	11663372	1.183e+07	259714	7.22168	35963.1	5.97e-05	59.7394	1	PopTag_LL	2
										counting\PopTag_LL\2022-08-07\20220807_Ec_mCherry-PopTag-LL_mov_028_max.tif	5	4.95302e+06	5.02378e+06	110292	3.01368	36596.9	6.08e-05	60.7923	1	PopTag_LL	2
										counting\PopTag_LL\2022-08-07\20220807_Ec_mCherry-PopTag-LL_mov_029_max.tif	1	9.75773e+06	9.89713e+06	217281	6.53326	33257.6	5.52e-05	55.2452	1	PopTag_LL	2
										counting\PopTag_LL\2022-08-07\20220807_Ec_mCherry-PopTag-LL_mov_029_max.tif	2	1.01093e+07	1.02537e+07	225108	9.55002	23571.5	3.92e-05	39.1553	1	PopTag_LL	2
										counting\PopTag_LL\2022-08-07\20220807_Ec_mCherry-PopTag-LL_mov_029_max.tif	5	1.07854e+07	1.09395e+07	240164	8.19775	29296.3	4.87e-05	48.6649	1	PopTag_LL	2
										counting\PopTag_LL\2022-08-07\20220807_Ec_mCherry-PopTag-LL_mov_029_max.tif	4	8.70689e+06	8.83127e+06	193881	6.34217	30570.1	5.08e-05	50.7809	1	PopTag_LL	2
										counting\PopTag_LL\2022-08-07\20220807_Ec_mCherry-PopTag-LL_mov_029_max.tif	3	7.17168e+06	7.27413e+06	159696	5.04914	31628.3	5.25e-05	52.5387	1	PopTag_LL	2
										counting\PopTag_LL\2022-08-07\20220807_Ec_mCherry-PopTag-LL_mov_029_max.tif	6	9.63981e+06	9.77752e+06	214655	7.8195	27451.2	4.56e-05	45.6	0	PopTag_LL	2
										counting\PopTag_LL\2022-08-07\20220807_Ec_mCherry-PopTag-LL_mov_029_max.tif	7	9.06266e+06	9.19213e+06	201803	7.3532	27444.2	4.56e-05	45.5884	1	PopTag_LL	2
										counting\PopTag_LL\2022-08-07\20220807_Ec_mCherry-PopTag-LL_mov_029_max.tif	8	1.00636e+07	1.02073e+07	224090	5.94123	37717.9	6.27e-05	62.6543	1	PopTag_LL	2
										counting\PopTag_LL\2022-08-07\20220807_Ec_mCherry-PopTag-LL_mov_029_max.tif	9	21967004	2.22808e+07	489151	11.1806	43750.1	7.27e-05	72.6745	1	PopTag_LL	2
										counting\PopTag_LL\2022-08-07\20220807_Ec_mCherry-PopTag-LL_mov_029_max.tif	11	8.2661e+06	8.38419e+06	184066	7.03925	26148.5	4.34e-05	43.436	0	PopTag_LL	2
										counting\PopTag_LL\2022-08-07\20220807_Ec_mCherry-PopTag-LL_mov_029_max.tif	10	1.05105e+07	1.06607e+07	234043	6.24282	37490	6.23e-05	62.2757	1	PopTag_LL	2
										counting\PopTag_LL\2022-08-07\20220807_Ec_mCherry-PopTag-LL_mov_030_max.tif	1	6.05936e+06	6.14592e+06	134927	6.48122	20818.1	3.46e-05	34.5816	1	PopTag_LL	2
										counting\PopTag_LL\2022-08-07\20220807_Ec_mCherry-PopTag-LL_mov_030_max.tif	2	8053957	8.16901e+06	179342	7.08907	25298.3	4.2e-05	42.0238	1	PopTag_LL	2
										counting\PopTag_LL\2022-08-07\20220807_Ec_mCherry-PopTag-LL_mov_030_max.tif	3	6.54171e+06	6.63517e+06	145668	4.22595	34469.8	5.73e-05	57.2589	0	PopTag_LL	2
										counting\PopTag_LL\2022-08-07\20220807_Ec_mCherry-PopTag-LL_mov_030_max.tif	4	4592424	4.65803e+06	102262	3.6632	27916	4.64e-05	46.3721	0	PopTag_LL	2
										counting\PopTag_LL\2022-08-07\20220807_Ec_mCherry-PopTag-LL_mov_030_max.tif	6	3.50998e+06	3.56012e+06	78158.5	4.75727	16429.3	2.73e-05	27.2912	1	PopTag_LL	2
										counting\PopTag_LL\2022-08-07\20220807_Ec_mCherry-PopTag-LL_mov_030_max.tif	5	1.44589e+07	1.46655e+07	321964	8.88774	36225.7	6.02e-05	60.1755	1	PopTag_LL	2
										counting\PopTag_LL\2022-08-07\20220807_Ec_mCherry-PopTag-LL_mov_030_max.tif	7	3762064	3.81581e+06	83771.9	3.5231	23777.9	3.95e-05	39.4981	1	PopTag_LL	2
										counting\PopTag_LL\2022-08-07\20220807_Ec_mCherry-PopTag-LL_mov_030_max.tif	8	7.13721e+06	7.23917e+06	158928	3.80801	41735.2	6.93e-05	69.3276	1	PopTag_LL	2
										counting\PopTag_LL\2022-08-07\20220807_Ec_mCherry-PopTag-LL_mov_030_max.tif	9	4.70502e+06	4.77224e+06	104769	3.52196	29747.4	4.94e-05	49.4142	1	PopTag_LL	2
										counting\PopTag_LL\2022-08-07\20220807_Ec_mCherry-PopTag-LL_mov_030_max.tif	10	6888851	6.98726e+06	153398	3.8596	39744.5	6.6e-05	66.0207	1	PopTag_LL	2
										counting\PopTag_LL\2022-08-07\20220807_Ec_mCherry-PopTag-LL_mov_031_max.tif	1	1.17498e+07	1.19176e+07	261638	7.84245	33361.7	5.54e-05	55.4182	1	PopTag_LL	2
										counting\PopTag_LL\2022-08-07\20220807_Ec_mCherry-PopTag-LL_mov_031_max.tif	2	8.66511e+06	8.7889e+06	192951	6.22112	31015.4	5.15e-05	51.5206	1	PopTag_LL	2
										counting\PopTag_LL\2022-08-07\20220807_Ec_mCherry-PopTag-LL_mov_031_max.tif	4	11253809	1.14146e+07	250594	7.91568	31658	5.26e-05	52.588	1	PopTag_LL	2
										counting\PopTag_LL\2022-08-07\20220807_Ec_mCherry-PopTag-LL_mov_031_max.tif	3	5.39098e+06	5.468e+06	120044	4.95547	24224.5	4.02e-05	40.24	1	PopTag_LL	2
										counting\PopTag_LL\2022-08-07\20220807_Ec_mCherry-PopTag-LL_mov_031_max.tif	5	4.54733e+06	4.61229e+06	101258	5.1994	19474.9	3.24e-05	32.3503	0	PopTag_LL	2
										counting\PopTag_LL\2022-08-07\20220807_Ec_mCherry-PopTag-LL_mov_031_max.tif	6	8.25469e+06	8.37261e+06	183811	8.45155	21748.8	3.61e-05	36.1277	1	PopTag_LL	2
										counting\PopTag_LL\2022-08-07\20220807_Ec_mCherry-PopTag-LL_mov_031_max.tif	7	1.41086e+07	1.43101e+07	314163	9.67807	32461.3	5.39e-05	53.9225	1	PopTag_LL	2
										counting\PopTag_LL\2022-08-07\20220807_Ec_mCherry-PopTag-LL_mov_032_max.tif	1	7.87813e+06	7.99067e+06	175426	7.05541	24864.1	4.13e-05	41.3025	0	PopTag_LL	2
										counting\PopTag_LL\2022-08-07\20220807_Ec_mCherry-PopTag-LL_mov_032_max.tif	2	7.61791e+06	7.72674e+06	169632	5.44861	31133.1	5.17e-05	51.716	1	PopTag_LL	2
										counting\PopTag_LL\2022-08-07\20220807_Ec_mCherry-PopTag-LL_mov_032_max.tif	3	7790854	7.90215e+06	173483	4.65894	37236.6	6.19e-05	61.8548	1	PopTag_LL	2
										counting\PopTag_LL\2022-08-07\20220807_Ec_mCherry-PopTag-LL_mov_032_max.tif	4	7.50235e+06	7.60952e+06	167059	4.77343	34997.6	5.81e-05	58.1356	1	PopTag_LL	2
										counting\PopTag_LL\2022-08-07\20220807_Ec_mCherry-PopTag-LL_mov_032_max.tif	5	5.74574e+06	5.82782e+06	127943	4.56263	28041.6	4.66e-05	46.5807	1	PopTag_LL	2
										counting\PopTag_LL\2022-08-07\20220807_Ec_mCherry-PopTag-LL_mov_032_max.tif	6	4.57572e+06	4.64109e+06	101890	4.59788	22160.2	3.68e-05	36.811	1	PopTag_LL	2
										counting\PopTag_LL\2022-08-07\20220807_Ec_mCherry-PopTag-LL_mov_032_max.tif	7	6.58237e+06	6.6764e+06	146573	3.65261	40128.3	6.67e-05	66.6583	1	PopTag_LL	2
										counting\PopTag_LL\2022-08-07\20220807_Ec_mCherry-PopTag-LL_mov_032_max.tif	8	7.44025e+06	7.54654e+06	165676	5.11467	32392.3	5.38e-05	53.8078	0	PopTag_LL	2
										counting\PopTag_LL\2022-08-07\20220807_Ec_mCherry-PopTag-LL_mov_033_max.tif	1	8.28706e+06	8.40545e+06	184532	7.14607	25822.9	4.29e-05	42.8952	1	PopTag_LL	2
										counting\PopTag_LL\2022-08-07\20220807_Ec_mCherry-PopTag-LL_mov_033_max.tif	2	14690856	1.49007e+07	327129	10.0924	32413.5	5.38e-05	53.8429	1	PopTag_LL	2
										counting\PopTag_LL\2022-08-07\20220807_Ec_mCherry-PopTag-LL_mov_033_max.tif	3	7.39873e+06	7.50442e+06	164751	4.37443	37662.3	6.26e-05	62.562	1	PopTag_LL	2
										counting\PopTag_LL\2022-08-07\20220807_Ec_mCherry-PopTag-LL_mov_033_max.tif	5	1.45822e+07	1.47905e+07	324709	10.3395	31404.6	5.22e-05	52.1671	1	PopTag_LL	2
										counting\PopTag_LL\2022-08-07\20220807_Ec_mCherry-PopTag-LL_mov_033_max.tif	6	5.17099e+06	5.24486e+06	115145	6.18212	18625.5	3.09e-05	30.9394	1	PopTag_LL	2
										counting\PopTag_LL\2022-08-07\20220807_Ec_mCherry-PopTag-LL_mov_033_max.tif	4	7.39085e+06	7.49643e+06	164576	4.81558	34175.7	5.68e-05	56.7703	1	PopTag_LL	2
										counting\PopTag_LL\2022-08-07\20220807_Ec_mCherry-PopTag-LL_mov_034_max.tif	8	7.04112e+06	7.1417e+06	156788	6.18386	25354.4	4.21e-05	42.117	1	PopTag_LL	2
										counting\PopTag_LL\2022-08-07\20220807_Ec_mCherry-PopTag-LL_mov_034_max.tif	1	9409907	9.54433e+06	209535	5.08388	41215.6	6.85e-05	68.4645	1	PopTag_LL	2
										counting\PopTag_LL\2022-08-07\20220807_Ec_mCherry-PopTag-LL_mov_034_max.tif	2	7586243	7.69462e+06	168927	6.75506	25007.4	4.15e-05	41.5406	1	PopTag_LL	2
										counting\PopTag_LL\2022-08-07\20220807_Ec_mCherry-PopTag-LL_mov_034_max.tif	3	1.03707e+07	1.05189e+07	230931	5.1656	44705.6	7.43e-05	74.2617	1	PopTag_LL	2
										counting\PopTag_LL\2022-08-07\20220807_Ec_mCherry-PopTag-LL_mov_034_max.tif	4	1.04917e+07	1.06416e+07	233625	8.15443	28650.1	4.76e-05	47.5915	1	PopTag_LL	2
										counting\PopTag_LL\2022-08-07\20220807_Ec_mCherry-PopTag-LL_mov_034_max.tif	6	1.27082e+07	1.28897e+07	282980	6.98591	40507.2	6.73e-05	67.2877	1	PopTag_LL	2
										counting\PopTag_LL\2022-08-07\20220807_Ec_mCherry-PopTag-LL_mov_034_max.tif	5	6.64083e+06	6.7357e+06	147875	4.59536	32179.1	5.35e-05	53.4537	0	PopTag_LL	2
										counting\PopTag_LL\2022-08-07\20220807_Ec_mCherry-PopTag-LL_mov_034_max.tif	7	8.13591e+06	8.25213e+06	181166	5.05859	35813.7	5.95e-05	59.4911	0	PopTag_LL	2
										counting\PopTag_LL\2022-08-07\20220807_Ec_mCherry-PopTag-LL_mov_035_max.tif	1	7.4381e+06	7.54436e+06	165628	8.07029	20523.2	3.41e-05	34.0916	1	PopTag_LL	2
										counting\PopTag_LL\2022-08-07\20220807_Ec_mCherry-PopTag-LL_mov_035_max.tif	2	1.36661e+07	1.38614e+07	304311	8.1362	37402.1	6.21e-05	62.1298	1	PopTag_LL	2
										counting\PopTag_LL\2022-08-07\20220807_Ec_mCherry-PopTag-LL_mov_035_max.tif	3	11180424	1.13401e+07	248960	5.62611	44250.9	7.35e-05	73.5064	1	PopTag_LL	2
										counting\PopTag_LL\2022-08-07\20220807_Ec_mCherry-PopTag-LL_mov_035_max.tif	5	8855244	8.98175e+06	197184	7.20749	27358.2	4.54e-05	45.4456	0	PopTag_LL	2
										counting\PopTag_LL\2022-08-07\20220807_Ec_mCherry-PopTag-LL_mov_035_max.tif	6	1.03685e+07	1.05166e+07	230881	3.12039	73990.9	0.000122908	122.908	0	PopTag_LL	2
										counting\PopTag_LL\2022-08-07\20220807_Ec_mCherry-PopTag-LL_mov_035_max.tif	8	5.20469e+06	5.27904e+06	115896	3.6836	31462.6	5.23e-05	52.2634	1	PopTag_LL	2
										counting\PopTag_LL\2022-08-07\20220807_Ec_mCherry-PopTag-LL_mov_035_max.tif	4	1.25166e+07	1.26954e+07	278714	4.61772	60357.6	0.000100262	100.262	1	PopTag_LL	2
										counting\PopTag_LL\2022-08-07\20220807_Ec_mCherry-PopTag-LL_mov_035_max.tif	7	6.01071e+06	6.09658e+06	133844	4.90519	27286.2	4.53e-05	45.3259	1	PopTag_LL	2
										counting\PopTag_LL\2022-08-07\20220807_Ec_mCherry-PopTag-LL_mov_035_max.tif	9	10403158	1.05518e+07	231653	4.30128	53856.7	8.95e-05	89.4629	1	PopTag_LL	2
										counting\PopTag_LL\2022-08-07\20220807_Ec_mCherry-PopTag-LL_mov_036_max.tif	1	9.26975e+06	9.40218e+06	206414	6.95659	29671.8	4.93e-05	49.2887	1	PopTag_LL	2
										counting\PopTag_LL\2022-08-07\20220807_Ec_mCherry-PopTag-LL_mov_036_max.tif	2	5580780	5.66051e+06	124270	4.78168	25988.8	4.32e-05	43.1707	0	PopTag_LL	2
										counting\PopTag_LL\2022-08-07\20220807_Ec_mCherry-PopTag-LL_mov_036_max.tif	3	7.10053e+06	7.20196e+06	158111	4.68781	33728.1	5.6e-05	56.0268	0	PopTag_LL	2
										counting\PopTag_LL\2022-08-07\20220807_Ec_mCherry-PopTag-LL_mov_036_max.tif	4	8.46473e+06	8.58565e+06	188489	6.38409	29524.7	4.9e-05	49.0444	1	PopTag_LL	2
										counting\PopTag_LL\2022-08-07\20220807_Ec_mCherry-PopTag-LL_mov_037_max.tif	1	9.65046e+06	9.78832e+06	214892	7.8633	27328.5	4.54e-05	45.3961	1	PopTag_LL	2
										counting\PopTag_LL\2022-08-07\20220807_Ec_mCherry-PopTag-LL_mov_037_max.tif	2	5.40613e+06	5.48337e+06	120381	5.36391	22442.8	3.73e-05	37.2804	0	PopTag_LL	2
										counting\PopTag_LL\2022-08-07\20220807_Ec_mCherry-PopTag-LL_mov_037_max.tif	4	1.43088e+07	1.45132e+07	318621	8.41221	37876	6.29e-05	62.9169	1	PopTag_LL	2
										counting\PopTag_LL\2022-08-07\20220807_Ec_mCherry-PopTag-LL_mov_037_max.tif	5	4.70584e+06	4.77307e+06	104787	2.70934	38676.4	6.42e-05	64.2465	1	PopTag_LL	2
										counting\PopTag_LL\2022-08-07\20220807_Ec_mCherry-PopTag-LL_mov_037_max.tif	3	9.11187e+06	9.24204e+06	202899	5.37754	37730.8	6.27e-05	62.6757	0	PopTag_LL	2
										counting\PopTag_LL\2022-08-07\20220807_Ec_mCherry-PopTag-LL_mov_037_max.tif	6	3335555	3.38321e+06	74274.6	3.3269	22325.5	3.71e-05	37.0855	0	PopTag_LL	2
										counting\PopTag_LL\2022-08-07\20220807_Ec_mCherry-PopTag-LL_mov_038_max.tif	1	8.73907e+06	8.86392e+06	194597	7.64974	25438.4	4.23e-05	42.2565	1	PopTag_LL	2
										counting\PopTag_LL\2022-08-07\20220807_Ec_mCherry-PopTag-LL_mov_038_max.tif	2	4.74688e+06	4.8147e+06	105701	4.56664	23146.4	3.84e-05	38.4492	1	PopTag_LL	2
										counting\PopTag_LL\2022-08-07\20220807_Ec_mCherry-PopTag-LL_mov_038_max.tif	3	7.43e+06	7.53614e+06	165448	4.7656	34717	5.77e-05	57.6695	0	PopTag_LL	2
										counting\PopTag_LL\2022-08-07\20220807_Ec_mCherry-PopTag-LL_mov_038_max.tif	4	7509890	7.61717e+06	167227	5.31312	31474.3	5.23e-05	52.2829	0	PopTag_LL	2
										counting\PopTag_LL\2022-08-07\20220807_Ec_mCherry-PopTag-LL_mov_038_max.tif	5	8.24709e+06	8.36491e+06	183642	8.00874	22930.3	3.81e-05	38.0901	0	PopTag_LL	2
										counting\PopTag_LL\2022-08-07\20220807_Ec_mCherry-PopTag-LL_mov_039_max.tif	5	4110119	4.16883e+06	91522.2	3.29921	27740.6	4.61e-05	46.0808	1	PopTag_LL	2
										counting\PopTag_LL\2022-08-07\20220807_Ec_mCherry-PopTag-LL_mov_039_max.tif	4	6.79604e+06	6.89312e+06	151331	3.94286	38381	6.38e-05	63.7558	1	PopTag_LL	2
										counting\PopTag_LL\2022-08-07\20220807_Ec_mCherry-PopTag-LL_mov_039_max.tif	1	11074445	1.12327e+07	246600	8.49882	29015.9	4.82e-05	48.1991	0	PopTag_LL	2
										counting\PopTag_LL\2022-08-07\20220807_Ec_mCherry-PopTag-LL_mov_039_max.tif	2	7861666	7.97398e+06	175060	6.50903	26894.9	4.47e-05	44.6759	0	PopTag_LL	2
										counting\PopTag_LL\2022-08-07\20220807_Ec_mCherry-PopTag-LL_mov_039_max.tif	3	6.12367e+06	6.21115e+06	136359	5.15505	26451.5	4.39e-05	43.9394	1	PopTag_LL	2
										counting\PopTag_LL\2022-08-07\20220807_Ec_mCherry-PopTag-LL_mov_040_max.tif	2	8.27278e+06	8.39096e+06	184214	7.22721	25489	4.23e-05	42.3405	1	PopTag_LL	2
										counting\PopTag_LL\2022-08-07\20220807_Ec_mCherry-PopTag-LL_mov_040_max.tif	4	1.17484e+07	1.19162e+07	261607	9.46438	27641.2	4.59e-05	45.9156	0	PopTag_LL	2
										counting\PopTag_LL\2022-08-07\20220807_Ec_mCherry-PopTag-LL_mov_040_max.tif	3	1.39641e+07	1.41636e+07	310946	6.34658	48994.3	8.14e-05	81.386	1	PopTag_LL	2
										counting\PopTag_LL\2022-08-15\20220815_Ec_mCherry-PopTag-LL_mov_001_max.tif	6	7.31556e+06	7.42007e+06	162899	7.73829	21051.1	3.49686e-05	34.9686	0	PopTag_LL	3
										counting\PopTag_LL\2022-08-15\20220815_Ec_mCherry-PopTag-LL_mov_001_max.tif	5	2.07628e+06	2.10594e+06	46233.6	3.11923	14822.1	2.46215e-05	24.6215	1	PopTag_LL	3
										counting\PopTag_LL\2022-08-15\20220815_Ec_mCherry-PopTag-LL_mov_001_max.tif	1	8.59456e+06	8.71734e+06	191380	7.01628	27276.5	4.53098e-05	45.3098	1	PopTag_LL	3
										counting\PopTag_LL\2022-08-15\20220815_Ec_mCherry-PopTag-LL_mov_001_max.tif	4	1.92959e+06	1.95716e+06	42967.2	2.19093	19611.4	3.25771e-05	32.5771	0	PopTag_LL	3
										counting\PopTag_LL\2022-08-15\20220815_Ec_mCherry-PopTag-LL_mov_001_max.tif	2	5.1953e+06	5.26952e+06	115686	5.24841	22042.2	3.66149e-05	36.6149	0	PopTag_LL	3
										counting\PopTag_LL\2022-08-15\20220815_Ec_mCherry-PopTag-LL_mov_001_max.tif	3	7.86579e+06	7.97816e+06	175152	8.00672	21875.6	3.63382e-05	36.3382	1	PopTag_LL	3
										counting\PopTag_LL\2022-08-15\20220815_Ec_mCherry-PopTag-LL_mov_002_max.tif	1	8.4101e+06	8.53024e+06	187272	7.63747	24520.2	4.07312e-05	40.7312	1	PopTag_LL	3
										counting\PopTag_LL\2022-08-15\20220815_Ec_mCherry-PopTag-LL_mov_002_max.tif	2	4827734	4.8967e+06	107502	4.93219	21795.9	3.62059e-05	36.2059	1	PopTag_LL	3
										counting\PopTag_LL\2022-08-15\20220815_Ec_mCherry-PopTag-LL_mov_002_max.tif	3	1.33317e+07	1.35221e+07	296863	5.54845	53503.8	8.88767e-05	88.8767	1	PopTag_LL	3
										counting\PopTag_LL\2022-08-15\20220815_Ec_mCherry-PopTag-LL_mov_003_max.tif	1	6.10153e+06	6.1887e+06	135866	6.95646	19530.9	3.24434e-05	32.4434	1	PopTag_LL	3
										counting\PopTag_LL\2022-08-15\20220815_Ec_mCherry-PopTag-LL_mov_003_max.tif	3	2.27886e+07	2.31141e+07	507445	9.7197	52207.9	8.6724e-05	86.724	1	PopTag_LL	3
										counting\PopTag_LL\2022-08-15\20220815_Ec_mCherry-PopTag-LL_mov_003_max.tif	2	8.37823e+06	8.49792e+06	186562	7.69594	24241.7	4.02685e-05	40.2685	1	PopTag_LL	3
										counting\PopTag_LL\2022-08-15\20220815_Ec_mCherry-PopTag-LL_mov_004_max.tif	1	5.92622e+06	6.01088e+06	131962	6.80803	19383.3	3.21982e-05	32.1982	0	PopTag_LL	3
										counting\PopTag_LL\2022-08-15\20220815_Ec_mCherry-PopTag-LL_mov_004_max.tif	2	9.4007e+06	9.535e+06	209330	7.46031	28059.2	4.66099e-05	46.6099	1	PopTag_LL	3
										counting\PopTag_LL\2022-08-15\20220815_Ec_mCherry-PopTag-LL_mov_004_max.tif	3	9.75095e+06	9.89025e+06	217130	6.77476	32049.8	5.32388e-05	53.2388	1	PopTag_LL	3
										counting\PopTag_LL\2022-08-15\20220815_Ec_mCherry-PopTag-LL_mov_004_max.tif	4	9.67394e+06	9.81213e+06	215415	8.28166	26011	4.32077e-05	43.2077	1	PopTag_LL	3
										counting\PopTag_LL\2022-08-15\20220815_Ec_mCherry-PopTag-LL_mov_005_max.tif	1	1.324e+07	1.34291e+07	294822	8.96528	32884.8	5.4626e-05	54.626	1	PopTag_LL	3
										counting\PopTag_LL\2022-08-15\20220815_Ec_mCherry-PopTag-LL_mov_005_max.tif	2	1.02673e+07	1.04139e+07	228627	6.66835	34285.3	5.69524e-05	56.9524	1	PopTag_LL	3
										counting\PopTag_LL\2022-08-15\20220815_Ec_mCherry-PopTag-LL_mov_005_max.tif	3	5.85836e+06	5.94205e+06	130451	7.65097	17050.3	2.83227e-05	28.3227	1	PopTag_LL	3
										counting\PopTag_LL\2022-08-15\20220815_Ec_mCherry-PopTag-LL_mov_005_max.tif	4	8.5098e+06	8.63137e+06	189492	7.23303	26198.2	4.35186e-05	43.5186	0	PopTag_LL	3
										counting\PopTag_LL\2022-08-15\20220815_Ec_mCherry-PopTag-LL_mov_005_max.tif	5	9.38403e+06	9.51809e+06	208959	7.16922	29146.7	4.84164e-05	48.4164	1	PopTag_LL	3
										counting\PopTag_LL\2022-08-15\20220815_Ec_mCherry-PopTag-LL_mov_006_max.tif	1	9599090	9.73622e+06	213748	8.85675	24133.9	4.00896e-05	40.0896	1	PopTag_LL	3
										counting\PopTag_LL\2022-08-15\20220815_Ec_mCherry-PopTag-LL_mov_006_max.tif	2	5439960	5.51767e+06	121134	4.55463	26595.9	4.41792e-05	44.1792	1	PopTag_LL	3
										counting\PopTag_LL\2022-08-15\20220815_Ec_mCherry-PopTag-LL_mov_006_max.tif	3	1.06869e+07	1.08396e+07	237971	6.97817	34102.2	5.66481e-05	56.6481	1	PopTag_LL	3
										counting\PopTag_LL\2022-08-15\20220815_Ec_mCherry-PopTag-LL_mov_007_max.tif	2	8.03345e+06	8.14821e+06	178885	5.83442	30660.3	5.09307e-05	50.9307	1	PopTag_LL	3
										counting\PopTag_LL\2022-08-15\20220815_Ec_mCherry-PopTag-LL_mov_007_max.tif	1	10564777	1.07157e+07	235251	5.94332	39582.5	6.57516e-05	65.7516	1	PopTag_LL	3
										counting\PopTag_LL\2022-08-15\20220815_Ec_mCherry-PopTag-LL_mov_007_max.tif	3	4.98801e+06	5.05927e+06	111071	4.5946	24174.2	4.01565e-05	40.1565	1	PopTag_LL	3
										counting\PopTag_LL\2022-08-15\20220815_Ec_mCherry-PopTag-LL_mov_007_max.tif	5	1.06852e+07	1.08379e+07	237934	6.97266	34123.8	5.6684e-05	56.684	1	PopTag_LL	3
										counting\PopTag_LL\2022-08-15\20220815_Ec_mCherry-PopTag-LL_mov_007_max.tif	4	1.84274e+07	1.86907e+07	410333	10.8066	37970.8	6.30744e-05	63.0744	0	PopTag_LL	3
										counting\PopTag_LL\2022-08-15\20220815_Ec_mCherry-PopTag-LL_mov_008_max.tif	1	5.47007e+06	5.54821e+06	121805	5.71335	21319.3	3.54142e-05	35.4142	1	PopTag_LL	3
										counting\PopTag_LL\2022-08-15\20220815_Ec_mCherry-PopTag-LL_mov_008_max.tif	2	9.11102e+06	9.24118e+06	202880	6.45286	31440.3	5.22264e-05	52.2264	1	PopTag_LL	3
										counting\PopTag_LL\2022-08-15\20220815_Ec_mCherry-PopTag-LL_mov_008_max.tif	4	1.54366e+07	1.56571e+07	343734	6.88141	49951.1	8.29752e-05	82.9752	1	PopTag_LL	3
										counting\PopTag_LL\2022-08-15\20220815_Ec_mCherry-PopTag-LL_mov_008_max.tif	3	5.05568e+06	5.12791e+06	112578	6.29775	17875.8	2.96941e-05	29.6941	1	PopTag_LL	3
										counting\PopTag_LL\2022-08-15\20220815_Ec_mCherry-PopTag-LL_mov_009_max.tif	1	4.59739e+06	4.66307e+06	102373	5.47348	18703.4	3.10688e-05	31.0688	1	PopTag_LL	3
										counting\PopTag_LL\2022-08-15\20220815_Ec_mCherry-PopTag-LL_mov_009_max.tif	2	4.15159e+06	4.2109e+06	92445.7	6.33179	14600.3	2.42529e-05	24.2529	0	PopTag_LL	3
										counting\PopTag_LL\2022-08-15\20220815_Ec_mCherry-PopTag-LL_mov_009_max.tif	3	7.57261e+06	7.68079e+06	168623	5.1305	32866.9	5.45961e-05	54.5961	1	PopTag_LL	3
										counting\PopTag_LL\2022-08-15\20220815_Ec_mCherry-PopTag-LL_mov_010_max.tif	1	6.86463e+06	6.9627e+06	152858	5.49705	27807.3	4.61915e-05	46.1915	1	PopTag_LL	3
										counting\PopTag_LL\2022-08-15\20220815_Ec_mCherry-PopTag-LL_mov_010_max.tif	2	7.76357e+06	7.87447e+06	172875	7.80025	22162.8	3.68153e-05	36.8153	1	PopTag_LL	3
										counting\PopTag_LL\2022-08-15\20220815_Ec_mCherry-PopTag-LL_mov_010_max.tif	4	2.58132e+07	2.6182e+07	574797	7.74929	74174.1	0.000123213	123.213	0	PopTag_LL	3
										counting\PopTag_LL\2022-08-15\20220815_Ec_mCherry-PopTag-LL_mov_010_max.tif	3	4936022	5.00654e+06	109913	5.37213	20459.8	3.39864e-05	33.9864	1	PopTag_LL	3
										counting\PopTag_LL\2022-08-15\20220815_Ec_mCherry-PopTag-LL_mov_010_max.tif	5	1.22436e+07	1.24185e+07	272634	7.55115	36105	5.99751e-05	59.9751	1	PopTag_LL	3
										counting\PopTag_LL\2022-08-15\20220815_Ec_mCherry-PopTag-LL_mov_010_max.tif	6	1.37295e+07	1.39256e+07	305721	10.0468	30429.7	5.05477e-05	50.5477	1	PopTag_LL	3
										counting\PopTag_LL\2022-08-15\20220815_Ec_mCherry-PopTag-LL_mov_011_max.tif	1	1.01258e+07	1.02704e+07	225476	6.44156	35003.3	5.8145e-05	58.145	0	PopTag_LL	3
										counting\PopTag_LL\2022-08-15\20220815_Ec_mCherry-PopTag-LL_mov_011_max.tif	2	8.01655e+06	8.13107e+06	178509	6.40965	27850	4.62625e-05	46.2625	1	PopTag_LL	3
										counting\PopTag_LL\2022-08-15\20220815_Ec_mCherry-PopTag-LL_mov_011_max.tif	3	10576349	1.07274e+07	235509	8.89598	26473.7	4.39762e-05	43.9762	1	PopTag_LL	3
										counting\PopTag_LL\2022-08-15\20220815_Ec_mCherry-PopTag-LL_mov_011_max.tif	4	5.29979e+06	5.3755e+06	118013	6.43669	18334.4	3.04559e-05	30.4559	1	PopTag_LL	3
										counting\PopTag_LL\2022-08-15\20220815_Ec_mCherry-PopTag-LL_mov_012_max.tif	1	7.32048e+06	7.42506e+06	163009	4.70323	34658.9	5.7573e-05	57.573	1	PopTag_LL	3
										counting\PopTag_LL\2022-08-15\20220815_Ec_mCherry-PopTag-LL_mov_012_max.tif	2	1.07043e+07	1.08572e+07	238358	8.37715	28453.3	4.72646e-05	47.2646	1	PopTag_LL	3
										counting\PopTag_LL\2022-08-15\20220815_Ec_mCherry-PopTag-LL_mov_012_max.tif	3	5.58212e+06	5.66187e+06	124300	5.51489	22539	3.74402e-05	37.4402	1	PopTag_LL	3
										counting\PopTag_LL\2022-08-15\20220815_Ec_mCherry-PopTag-LL_mov_013_max.tif	1	6.01348e+06	6.09938e+06	133905	4.74047	28247.3	4.69224e-05	46.9224	0	PopTag_LL	3
										counting\PopTag_LL\2022-08-15\20220815_Ec_mCherry-PopTag-LL_mov_013_max.tif	3	1.06927e+07	1.08455e+07	238101	6.50756	36588.3	6.0778e-05	60.778	1	PopTag_LL	3
										counting\PopTag_LL\2022-08-15\20220815_Ec_mCherry-PopTag-LL_mov_013_max.tif	2	8.79203e+06	8.91763e+06	195777	4.11893	47531	7.89552e-05	78.9552	1	PopTag_LL	3
										counting\PopTag_LL\2022-08-15\20220815_Ec_mCherry-PopTag-LL_mov_013_max.tif	4	7.53152e+06	7.63912e+06	167708	6.64353	25243.9	4.19334e-05	41.9334	1	PopTag_LL	3
										counting\PopTag_LL\2022-08-15\20220815_Ec_mCherry-PopTag-LL_mov_013_max.tif	5	3.6181e+06	3.66979e+06	80566.1	5.19109	15520.1	2.57808e-05	25.7808	1	PopTag_LL	3
										counting\PopTag_LL\2022-08-15\20220815_Ec_mCherry-PopTag-LL_mov_014_max.tif	1	9.25722e+06	9.38947e+06	206135	6.67987	30859.2	5.12611e-05	51.2611	1	PopTag_LL	3
										counting\PopTag_LL\2022-08-15\20220815_Ec_mCherry-PopTag-LL_mov_014_max.tif	2	1.01446e+07	1.02895e+07	225895	6.54724	34502.4	5.73129e-05	57.3129	1	PopTag_LL	3
										counting\PopTag_LL\2022-08-15\20220815_Ec_mCherry-PopTag-LL_mov_014_max.tif	3	1.50468e+07	1.52617e+07	335054	7.28657	45982.5	7.63828e-05	76.3828	1	PopTag_LL	3
										counting\PopTag_LL\2022-08-15\20220815_Ec_mCherry-PopTag-LL_mov_014_max.tif	4	1.00879e+07	1.0232e+07	224632	5.69328	39455.6	6.55409e-05	65.5409	0	PopTag_LL	3
										counting\PopTag_LL\2022-08-15\20220815_Ec_mCherry-PopTag-LL_mov_014_max.tif	5	9.94578e+06	1.00879e+07	221468	4.20457	52673.1	8.74969e-05	87.4969	1	PopTag_LL	3
										counting\PopTag_LL\2022-08-15\20220815_Ec_mCherry-PopTag-LL_mov_014_max.tif	6	6.20928e+06	6.29798e+06	138265	4.37485	31604.6	5.24993e-05	52.4993	1	PopTag_LL	3
										counting\PopTag_LL\2022-08-15\20220815_Ec_mCherry-PopTag-LL_mov_015_max.tif	1	1.24288e+07	1.26064e+07	276760	5.8398	47392	7.87242e-05	78.7242	1	PopTag_LL	3
										counting\PopTag_LL\2022-08-15\20220815_Ec_mCherry-PopTag-LL_mov_015_max.tif	4	2.24315e+07	2.27519e+07	499493	12.2583	40747.4	6.76867e-05	67.6867	1	PopTag_LL	3
										counting\PopTag_LL\2022-08-15\20220815_Ec_mCherry-PopTag-LL_mov_015_max.tif	2	1.08415e+07	1.09964e+07	241414	5.30721	45487.8	7.55612e-05	75.5612	1	PopTag_LL	3
										counting\PopTag_LL\2022-08-15\20220815_Ec_mCherry-PopTag-LL_mov_015_max.tif	3	8.94145e+06	9.06918e+06	199104	5.46316	36444.8	6.05395e-05	60.5395	1	PopTag_LL	3
										counting\PopTag_LL\2022-08-15\20220815_Ec_mCherry-PopTag-LL_mov_015_max.tif	5	1.03131e+07	1.04604e+07	229646	5.15208	44573.6	7.40425e-05	74.0425	1	PopTag_LL	3
										counting\PopTag_LL\2022-08-15\20220815_Ec_mCherry-PopTag-LL_mov_015_max.tif	6	1.016e+07	1.03051e+07	226237	5.66235	39954.7	6.63699e-05	66.3699	1	PopTag_LL	3
										counting\PopTag_LL\2022-08-15\20220815_Ec_mCherry-PopTag-LL_mov_016_max.tif	1	8.54395e+06	8.66601e+06	190253	6.38571	29793.5	4.94909e-05	49.4909	1	PopTag_LL	3
										counting\PopTag_LL\2022-08-15\20220815_Ec_mCherry-PopTag-LL_mov_016_max.tif	2	9.83211e+06	9.97257e+06	218937	6.53761	33488.8	5.56292e-05	55.6292	1	PopTag_LL	3
										counting\PopTag_LL\2022-08-15\20220815_Ec_mCherry-PopTag-LL_mov_016_max.tif	3	1.38806e+06	1.40789e+06	30908.8	7.16467	4314.05	7.1662e-06	7.1662	0	PopTag_LL	3
										counting\PopTag_LL\2022-08-15\20220815_Ec_mCherry-PopTag-LL_mov_016_max.tif	4	1.11844e+07	1.13442e+07	249050	4.50991	55222.7	9.1732e-05	91.732	1	PopTag_LL	3
										counting\PopTag_LL\2022-08-15\20220815_Ec_mCherry-PopTag-LL_mov_016_max.tif	5	6.57019e+06	6.66405e+06	146302	6.31398	23171.1	3.84902e-05	38.4902	1	PopTag_LL	3
										counting\PopTag_LL\2022-08-15\20220815_Ec_mCherry-PopTag-LL_mov_017_max.tif	1	1.06947e+07	1.08475e+07	238145	5.88983	40433.1	6.71647e-05	67.1647	1	PopTag_LL	3
										counting\PopTag_LL\2022-08-15\20220815_Ec_mCherry-PopTag-LL_mov_017_max.tif	2	8.5841e+06	8.70673e+06	191147	5.21691	36639.8	6.08635e-05	60.8635	1	PopTag_LL	3
										counting\PopTag_LL\2022-08-15\20220815_Ec_mCherry-PopTag-LL_mov_017_max.tif	3	7.23929e+06	7.34271e+06	161201	7.29724	22090.7	3.66955e-05	36.6955	1	PopTag_LL	3
										counting\PopTag_LL\2022-08-15\20220815_Ec_mCherry-PopTag-LL_mov_017_max.tif	6	8434341	8.55483e+06	187812	5.66148	33173.7	5.51057e-05	55.1057	1	PopTag_LL	3
										counting\PopTag_LL\2022-08-15\20220815_Ec_mCherry-PopTag-LL_mov_017_max.tif	4	8.32713e+06	8.44609e+06	185424	6.65674	27855.2	4.6271e-05	46.271	1	PopTag_LL	3
										counting\PopTag_LL\2022-08-15\20220815_Ec_mCherry-PopTag-LL_mov_017_max.tif	5	1.18763e+07	1.2046e+07	264457	5.20724	50786.4	8.43628e-05	84.3628	1	PopTag_LL	3
										counting\PopTag_LL\2022-08-15\20220815_Ec_mCherry-PopTag-LL_mov_018_max.tif	1	8.6318e+06	8.75511e+06	192209	7.85234	24477.9	4.0661e-05	40.661	1	PopTag_LL	3
										counting\PopTag_LL\2022-08-15\20220815_Ec_mCherry-PopTag-LL_mov_018_max.tif	2	8.41933e+06	8.53961e+06	187478	5.13004	36545	6.07061e-05	60.7061	1	PopTag_LL	3
										counting\PopTag_LL\2022-08-15\20220815_Ec_mCherry-PopTag-LL_mov_018_max.tif	3	1.34883e+07	1.3681e+07	300352	7.92165	37915.3	6.29822e-05	62.9822	1	PopTag_LL	3
										counting\PopTag_LL\2022-08-15\20220815_Ec_mCherry-PopTag-LL_mov_019_max.tif	1	7.6194e+06	7.72824e+06	169665	7.0843	23949.5	3.97831e-05	39.7831	1	PopTag_LL	3
										counting\PopTag_LL\2022-08-15\20220815_Ec_mCherry-PopTag-LL_mov_019_max.tif	2	1.28627e+07	1.30465e+07	286421	6.80341	42099.6	6.99329e-05	69.9329	0	PopTag_LL	3
										counting\PopTag_LL\2022-08-15\20220815_Ec_mCherry-PopTag-LL_mov_019_max.tif	3	8.19082e+06	8.30783e+06	182389	7.9544	22929.3	3.80886e-05	38.0886	1	PopTag_LL	3
										counting\PopTag_LL\2022-08-15\20220815_Ec_mCherry-PopTag-LL_mov_019_max.tif	4	6.49466e+06	6.58744e+06	144620	5.44585	26556	4.41129e-05	44.1129	1	PopTag_LL	3
										counting\PopTag_LL\2022-08-15\20220815_Ec_mCherry-PopTag-LL_mov_020_max.tif	1	1.03256e+07	1.04731e+07	229926	8.69571	26441.4	4.39225e-05	43.9225	1	PopTag_LL	3
										counting\PopTag_LL\2022-08-15\20220815_Ec_mCherry-PopTag-LL_mov_020_max.tif	2	7.9097e+06	8.0227e+06	176130	4.83409	36434.9	6.0523e-05	60.523	1	PopTag_LL	3
										counting\PopTag_LL\2022-08-15\20220815_Ec_mCherry-PopTag-LL_mov_020_max.tif	3	1.81184e+07	1.83772e+07	403451	9.22069	43754.9	7.26826e-05	72.6826	0	PopTag_LL	3
										counting\PopTag_LL\2022-08-15\20220815_Ec_mCherry-PopTag-LL_mov_020_max.tif	4	7.34071e+06	7.44558e+06	163459	5.71727	28590.5	4.74925e-05	47.4925	1	PopTag_LL	3
										counting\PopTag_LL\2022-08-15\20220815_Ec_mCherry-PopTag-LL_mov_020_max.tif	5	7.28716e+06	7.39126e+06	162267	6.77221	23960.7	3.98019e-05	39.8019	1	PopTag_LL	3
										counting\PopTag_LL\2022-08-15\20220815_Ec_mCherry-PopTag-LL_mov_021_max.tif	1	9.46273e+06	9.59791e+06	210712	6.8684	30678.4	5.09608e-05	50.9608	1	PopTag_LL	3
										counting\PopTag_LL\2022-08-15\20220815_Ec_mCherry-PopTag-LL_mov_021_max.tif	3	6458462	6.55073e+06	143814	5.73815	25062.8	4.16325e-05	41.6325	1	PopTag_LL	3
										counting\PopTag_LL\2022-08-15\20220815_Ec_mCherry-PopTag-LL_mov_021_max.tif	2	1.48685e+07	1.50809e+07	331084	7.65936	43226	7.18041e-05	71.8041	1	PopTag_LL	3
										counting\PopTag_LL\2022-08-15\20220815_Ec_mCherry-PopTag-LL_mov_022_max.tif	1	1.05557e+07	1.07065e+07	235050	6.792	34606.9	5.74866e-05	57.4866	1	PopTag_LL	3
										counting\PopTag_LL\2022-08-15\20220815_Ec_mCherry-PopTag-LL_mov_022_max.tif	2	5.63014e+06	5.71058e+06	125369	5.15109	24338.4	4.04292e-05	40.4292	1	PopTag_LL	3
										counting\PopTag_LL\2022-08-15\20220815_Ec_mCherry-PopTag-LL_mov_022_max.tif	3	1.12989e+07	1.14603e+07	251599	5.13179	49027.5	8.1441e-05	81.441	1	PopTag_LL	3
										counting\PopTag_LL\2022-08-15\20220815_Ec_mCherry-PopTag-LL_mov_022_max.tif	4	1.18352e+07	1.20043e+07	263541	7.16842	36764.1	6.107e-05	61.07	1	PopTag_LL	3
										counting\PopTag_LL\2022-08-15\20220815_Ec_mCherry-PopTag-LL_mov_022_max.tif	5	1.16732e+07	1.184e+07	259934	4.95413	52468.2	8.71564e-05	87.1564	1	PopTag_LL	3
										counting\PopTag_LL\2022-08-15\20220815_Ec_mCherry-PopTag-LL_mov_022_max.tif	6	5.56703e+06	5.64656e+06	123964	6.4803	19129.4	3.17764e-05	31.7764	0	PopTag_LL	3
										counting\PopTag_LL\2022-08-15\20220815_Ec_mCherry-PopTag-LL_mov_023_max.tif	1	6.91299e+06	7.01175e+06	153935	4.36139	35295	5.86295e-05	58.6295	1	PopTag_LL	3
										counting\PopTag_LL\2022-08-15\20220815_Ec_mCherry-PopTag-LL_mov_023_max.tif	2	1.16616e+07	1.18282e+07	259676	7.79161	33327.6	5.53614e-05	55.3614	1	PopTag_LL	3
										counting\PopTag_LL\2022-08-15\20220815_Ec_mCherry-PopTag-LL_mov_023_max.tif	3	6.28099e+06	6.37072e+06	139862	4.39063	31854.7	5.29147e-05	52.9147	1	PopTag_LL	3
										counting\PopTag_LL\2022-08-15\20220815_Ec_mCherry-PopTag-LL_mov_024_max.tif	1	15227799	1.54453e+07	339085	9.09428	37285.6	6.19362e-05	61.9362	1	PopTag_LL	3
										counting\PopTag_LL\2022-08-15\20220815_Ec_mCherry-PopTag-LL_mov_024_max.tif	2	1.06423e+07	1.07943e+07	236977	7.75879	30543.1	5.0736e-05	50.736	1	PopTag_LL	3
										counting\PopTag_LL\2022-08-15\20220815_Ec_mCherry-PopTag-LL_mov_024_max.tif	3	1.2432e+07	1.26096e+07	276831	9.55991	28957.4	4.81021e-05	48.1021	1	PopTag_LL	3
										counting\PopTag_LL\2022-08-15\20220815_Ec_mCherry-PopTag-LL_mov_025_max.tif	1	10371634	1.05198e+07	230951	5.41917	42617.4	7.0793e-05	70.793	1	PopTag_LL	3
										counting\PopTag_LL\2022-08-15\20220815_Ec_mCherry-PopTag-LL_mov_025_max.tif	2	1.59118e+07	1.61391e+07	354317	6.37538	55575.8	9.23186e-05	92.3186	1	PopTag_LL	3
										counting\PopTag_LL\2022-08-15\20220815_Ec_mCherry-PopTag-LL_mov_025_max.tif	3	22371442	2.2691e+07	498157	8.01813	62128.8	0.000103204	103.204	1	PopTag_LL	3
										counting\PopTag_LL\2022-08-15\20220815_Ec_mCherry-PopTag-LL_mov_025_max.tif	4	8.9614e+06	9.08942e+06	199548	5.79207	34451.9	5.72291e-05	57.2291	1	PopTag_LL	3
										counting\PopTag_LL\2022-08-15\20220815_Ec_mCherry-PopTag-LL_mov_026_max.tif	1	1.30528e+07	1.32393e+07	290654	5.58794	52014.6	8.64029e-05	86.4029	1	PopTag_LL	3
										counting\PopTag_LL\2022-08-15\20220815_Ec_mCherry-PopTag-LL_mov_026_max.tif	2	1.0318e+07	1.04654e+07	229756	6.02107	38158.7	6.33865e-05	63.3865	1	PopTag_LL	3
										counting\PopTag_LL\2022-08-15\20220815_Ec_mCherry-PopTag-LL_mov_026_max.tif	3	1.15629e+07	1.17281e+07	257478	7.32463	35152.4	5.83926e-05	58.3926	1	PopTag_LL	3
										counting\PopTag_LL\2022-08-15\20220815_Ec_mCherry-PopTag-LL_mov_026_max.tif	4	7.44088e+06	7.54718e+06	165690	4.81927	34380.7	5.71108e-05	57.1108	1	PopTag_LL	3
										counting\PopTag_LL\2022-08-15\20220815_Ec_mCherry-PopTag-LL_mov_027_max.tif	1	6.65777e+06	6.75288e+06	148252	6.86994	21579.8	3.58469e-05	35.8469	1	PopTag_LL	3
										counting\PopTag_LL\2022-08-15\20220815_Ec_mCherry-PopTag-LL_mov_027_max.tif	2	1.39318e+07	1.41308e+07	310227	8.13507	38134.5	6.33463e-05	63.3463	1	PopTag_LL	3
										counting\PopTag_LL\2022-08-15\20220815_Ec_mCherry-PopTag-LL_mov_027_max.tif	3	9.41047e+06	9.5449e+06	209548	8.55817	24485.1	4.0673e-05	40.673	1	PopTag_LL	3
										counting\PopTag_LL\2022-08-15\20220815_Ec_mCherry-PopTag-LL_mov_027_max.tif	4	8995570	9.12408e+06	200309	5.45067	36749.5	6.10456e-05	61.0456	1	PopTag_LL	3
										counting\PopTag_LL\2022-08-15\20220815_Ec_mCherry-PopTag-LL_mov_028_max.tif	1	8.43742e+06	8.55795e+06	187880	5.66376	33172.4	5.51036e-05	55.1036	1	PopTag_LL	3
										counting\PopTag_LL\2022-08-15\20220815_Ec_mCherry-PopTag-LL_mov_028_max.tif	2	9.97629e+06	1.01188e+07	222147	5.11252	43451.7	7.21788e-05	72.1788	1	PopTag_LL	3
										counting\PopTag_LL\2022-08-15\20220815_Ec_mCherry-PopTag-LL_mov_028_max.tif	3	1.13693e+07	1.15317e+07	253166	4.58475	55219.1	9.17261e-05	91.7261	1	PopTag_LL	3
										counting\PopTag_LL\2022-08-15\20220815_Ec_mCherry-PopTag-LL_mov_028_max.tif	4	5.47411e+06	5.55231e+06	121895	5.62882	21655.5	3.59726e-05	35.9726	1	PopTag_LL	3
										counting\PopTag_LL\2022-08-15\20220815_Ec_mCherry-PopTag-LL_mov_029_max.tif	1	2.77973e+07	2.81944e+07	618977	10.1898	60744.5	0.000100905	100.905	0	PopTag_LL	3
										counting\PopTag_LL\2022-08-15\20220815_Ec_mCherry-PopTag-LL_mov_029_max.tif	2	1.17773e+07	1.19455e+07	262251	6.90132	38000.1	6.31231e-05	63.1231	1	PopTag_LL	3
										counting\PopTag_LL\2022-08-15\20220815_Ec_mCherry-PopTag-LL_mov_029_max.tif	3	1.08196e+07	1.09742e+07	240926	7.84664	30704.3	5.10039e-05	51.0039	1	PopTag_LL	3
										counting\PopTag_LL\2022-08-15\20220815_Ec_mCherry-PopTag-LL_mov_029_max.tif	4	7.35986e+06	7.46501e+06	163886	4.55072	36013.2	5.98226e-05	59.8226	1	PopTag_LL	3
										counting\PopTag_LL\2022-08-15\20220815_Ec_mCherry-PopTag-LL_mov_029_max.tif	5	1.37449e+07	1.39413e+07	306065	6.0806	50334.7	8.36125e-05	83.6125	1	PopTag_LL	3
										counting\McdB\2022-06-02\full\20220602_Ec_mCherry-McdB_full_mov_011_max.tif	25	9.91126e+06	1.00528e+07	220699	3.60799	61169.5	0.00010161	101.61	1	McdB	1
										counting\McdB\2022-06-02\full\20220602_Ec_mCherry-McdB_full_mov_011_max.tif	1	1.08002e+07	1.09545e+07	240494	4.65293	51686.5	8.5858e-05	85.858	0	McdB	1
										counting\McdB\2022-06-02\full\20220602_Ec_mCherry-McdB_full_mov_011_max.tif	2	9.44505e+06	9.57998e+06	210318	5.52615	38058.7	6.32204e-05	63.2204	1	McdB	1
										counting\McdB\2022-06-02\full\20220602_Ec_mCherry-McdB_full_mov_011_max.tif	3	2.13466e+07	2.16516e+07	475337	6.36286	74704.9	0.000124094	124.094	0	McdB	1
										counting\McdB\2022-06-02\full\20220602_Ec_mCherry-McdB_full_mov_011_max.tif	26	1.01511e+07	1.02962e+07	226041	4.00721	56408.5	9.37018e-05	93.7018	1	McdB	1
										counting\McdB\2022-06-02\full\20220602_Ec_mCherry-McdB_full_mov_011_max.tif	4	1.32426e+07	1.34318e+07	294881	6.54086	45082.8	7.48884e-05	74.8884	0	McdB	1
										counting\McdB\2022-06-02\full\20220602_Ec_mCherry-McdB_full_mov_011_max.tif	5	2.16106e+07	2.19193e+07	481214	7.04224	68332.6	0.000113509	113.509	0	McdB	1
										counting\McdB\2022-06-02\full\20220602_Ec_mCherry-McdB_full_mov_011_max.tif	7	9.99629e+06	1.01391e+07	222593	5.73406	38819.4	6.4484e-05	64.484	0	McdB	1
										counting\McdB\2022-06-02\full\20220602_Ec_mCherry-McdB_full_mov_011_max.tif	8	1.77963e+07	1.80505e+07	396279	4.7242	83882.9	0.00013934	139.34	1	McdB	1
										counting\McdB\2022-06-02\full\20220602_Ec_mCherry-McdB_full_mov_011_max.tif	6	2.70034e+07	2.73892e+07	601299	6.75321	89039	0.000147905	147.905	1	McdB	1
										counting\McdB\2022-06-02\full\20220602_Ec_mCherry-McdB_full_mov_011_max.tif	27	1.43011e+07	1.45054e+07	318451	4.6702	68187.8	0.000113269	113.269	1	McdB	1
										counting\McdB\2022-06-02\full\20220602_Ec_mCherry-McdB_full_mov_011_max.tif	9	1.05349e+07	1.06854e+07	234587	3.40191	68957.4	0.000114547	114.547	0	McdB	1
										counting\McdB\2022-06-02\full\20220602_Ec_mCherry-McdB_full_mov_011_max.tif	11	1.07321e+07	1.08854e+07	238977	3.55011	67315.4	0.00011182	111.82	0	McdB	1
										counting\McdB\2022-06-02\full\20220602_Ec_mCherry-McdB_full_mov_011_max.tif	10	1.46413e+07	1.48504e+07	326025	3.91065	83368.6	0.000138486	138.486	0	McdB	1
										counting\McdB\2022-06-02\full\20220602_Ec_mCherry-McdB_full_mov_011_max.tif	12	1.53392e+07	1.55584e+07	341567	3.24322	105317	0.000174946	174.946	1	McdB	1
										counting\McdB\2022-06-02\full\20220602_Ec_mCherry-McdB_full_mov_011_max.tif	13	1.85642e+07	1.88294e+07	413379	6.35484	65049.5	0.000108056	108.056	1	McdB	1
										counting\McdB\2022-06-02\full\20220602_Ec_mCherry-McdB_full_mov_011_max.tif	14	9.12182e+06	9.25213e+06	203120	3.97583	51088.8	8.48652e-05	84.8652	1	McdB	1
										counting\McdB\2022-06-02\full\20220602_Ec_mCherry-McdB_full_mov_011_max.tif	28	9.3287e+06	9.46196e+06	207727	3.28549	63225.6	0.000105026	105.026	0	McdB	1
										counting\McdB\2022-06-02\full\20220602_Ec_mCherry-McdB_full_mov_011_max.tif	15	1.67281e+07	1.69671e+07	372493	5.67816	65601	0.000108972	108.972	0	McdB	1
										counting\McdB\2022-06-02\full\20220602_Ec_mCherry-McdB_full_mov_011_max.tif	16	1.66086e+07	1.68459e+07	369833	4.67081	79179.7	0.000131528	131.528	1	McdB	1
										counting\McdB\2022-06-02\full\20220602_Ec_mCherry-McdB_full_mov_011_max.tif	29	9.17254e+06	9.30357e+06	204250	2.39092	85427.3	0.000141906	141.906	1	McdB	1
										counting\McdB\2022-06-02\full\20220602_Ec_mCherry-McdB_full_mov_011_max.tif	20	1.75119e+07	1.77621e+07	389946	7.16465	54426.5	9.04094e-05	90.4094	0	McdB	1
										counting\McdB\2022-06-02\full\20220602_Ec_mCherry-McdB_full_mov_011_max.tif	18	1.58519e+07	1.60784e+07	352983	4.05093	87136.3	0.000144745	144.745	1	McdB	1
										counting\McdB\2022-06-02\full\20220602_Ec_mCherry-McdB_full_mov_011_max.tif	23	1.72314e+07	1.74776e+07	383701	5.05346	75928.4	0.000126127	126.127	0	McdB	1
										counting\McdB\2022-06-02\full\20220602_Ec_mCherry-McdB_full_mov_011_max.tif	19	1.99343e+07	2.02191e+07	443888	7.0319	63124.8	0.000104859	104.859	0	McdB	1
										counting\McdB\2022-06-02\full\20220602_Ec_mCherry-McdB_full_mov_011_max.tif	17	6.23841e+06	6.32753e+06	138914	2.48757	55843.1	9.27627e-05	92.7627	0	McdB	1
										counting\McdB\2022-06-02\full\20220602_Ec_mCherry-McdB_full_mov_011_max.tif	21	2.08601e+07	2.11581e+07	464503	4.40448	105461	0.000175185	175.185	1	McdB	1
										counting\McdB\2022-06-02\full\20220602_Ec_mCherry-McdB_full_mov_011_max.tif	22	1.31108e+07	1.32981e+07	291946	3.55529	82115.9	0.000136405	136.405	0	McdB	1
										counting\McdB\2022-06-02\full\20220602_Ec_mCherry-McdB_full_mov_011_max.tif	24	1.62359e+07	1.64679e+07	361534	4.66961	77422.7	0.000128609	128.609	0	McdB	1
										counting\McdB\2022-06-02\full\20220602_Ec_mCherry-McdB_full_mov_012_max.tif	1	1.37222e+07	1.39183e+07	305560	4.10943	74355.9	0.000123515	123.515	1	McdB	1
										counting\McdB\2022-06-02\full\20220602_Ec_mCherry-McdB_full_mov_012_max.tif	2	1.17866e+07	1.19549e+07	262457	5.03096	52168.5	8.66586e-05	86.6586	0	McdB	1
										counting\McdB\2022-06-02\full\20220602_Ec_mCherry-McdB_full_mov_012_max.tif	6	1.28484e+07	1.3032e+07	286102	7.83105	36534.3	6.06883e-05	60.6883	0	McdB	1
										counting\McdB\2022-06-02\full\20220602_Ec_mCherry-McdB_full_mov_012_max.tif	4	1.67523e+07	1.69916e+07	373032	6.30104	59201.6	9.83415e-05	98.3415	0	McdB	1
										counting\McdB\2022-06-02\full\20220602_Ec_mCherry-McdB_full_mov_012_max.tif	5	1.44568e+07	1.46634e+07	321918	5.92599	54323.1	9.02378e-05	90.2378	0	McdB	1
										counting\McdB\2022-06-02\full\20220602_Ec_mCherry-McdB_full_mov_012_max.tif	3	1.15364e+07	1.17012e+07	256886	4.40868	58268.2	9.67911e-05	96.7911	0	McdB	1
										counting\McdB\2022-06-02\full\20220602_Ec_mCherry-McdB_full_mov_012_max.tif	21	8.47003e+06	8.59103e+06	188607	2.95257	63878.8	0.000106111	106.111	0	McdB	1
										counting\McdB\2022-06-02\full\20220602_Ec_mCherry-McdB_full_mov_012_max.tif	22	1.36676e+07	1.38629e+07	304344	4.78385	63619.1	0.00010568	105.68	1	McdB	1
										counting\McdB\2022-06-02\full\20220602_Ec_mCherry-McdB_full_mov_012_max.tif	24	2.29206e+07	2.32481e+07	510386	6.98501	73068.7	0.000121377	121.377	1	McdB	1
										counting\McdB\2022-06-02\full\20220602_Ec_mCherry-McdB_full_mov_012_max.tif	7	1.27132e+07	1.28948e+07	283091	4.03591	70143	0.000116517	116.517	1	McdB	1
										counting\McdB\2022-06-02\full\20220602_Ec_mCherry-McdB_full_mov_012_max.tif	25	1.94382e+07	1.97158e+07	432840	5.37837	80477.8	0.000133684	133.684	0	McdB	1
										counting\McdB\2022-06-02\full\20220602_Ec_mCherry-McdB_full_mov_012_max.tif	8	1.67938e+07	1.70337e+07	373956	4.92099	75992.1	0.000126233	126.233	1	McdB	1
										counting\McdB\2022-06-02\full\20220602_Ec_mCherry-McdB_full_mov_012_max.tif	23	2.526e+07	2.56209e+07	562478	7.21937	77912.4	0.000129423	129.423	1	McdB	1
										counting\McdB\2022-06-02\full\20220602_Ec_mCherry-McdB_full_mov_012_max.tif	9	1.36472e+07	1.38421e+07	303888	4.95089	61380.6	0.000101961	101.961	0	McdB	1
										counting\McdB\2022-06-02\full\20220602_Ec_mCherry-McdB_full_mov_012_max.tif	10	1.03141e+07	1.04614e+07	229669	4.51301	50890.4	8.45356e-05	84.5356	0	McdB	1
										counting\McdB\2022-06-02\full\20220602_Ec_mCherry-McdB_full_mov_012_max.tif	11	17345755	1.75936e+07	386247	5.32188	72577.2	0.00012056	120.56	0	McdB	1
										counting\McdB\2022-06-02\full\20220602_Ec_mCherry-McdB_full_mov_012_max.tif	12	2.15016e+07	2.18088e+07	478787	4.32122	110799	0.000184051	184.051	1	McdB	1
										counting\McdB\2022-06-02\full\20220602_Ec_mCherry-McdB_full_mov_012_max.tif	13	1.4951e+07	1.51646e+07	332921	6.26565	53134.3	8.82629e-05	88.2629	0	McdB	1
										counting\McdB\2022-06-02\full\20220602_Ec_mCherry-McdB_full_mov_012_max.tif	14	2.85191e+07	2.89265e+07	635050	7.98115	79568.8	0.000132174	132.174	0	McdB	1
										counting\McdB\2022-06-02\full\20220602_Ec_mCherry-McdB_full_mov_012_max.tif	18	1.38562e+07	1.40541e+07	308543	6.63946	46471.1	7.71945e-05	77.1945	0	McdB	1
										counting\McdB\2022-06-02\full\20220602_Ec_mCherry-McdB_full_mov_012_max.tif	16	12623481	1.28038e+07	281094	4.34434	64703.4	0.000107481	107.481	0	McdB	1
										counting\McdB\2022-06-02\full\20220602_Ec_mCherry-McdB_full_mov_012_max.tif	15	1.41579e+07	1.43601e+07	315261	5.8897	53527.5	8.89161e-05	88.9161	0	McdB	1
										counting\McdB\2022-06-02\full\20220602_Ec_mCherry-McdB_full_mov_012_max.tif	17	10270050	10416765	228689	3.30228	69251.7	0.000115036	115.036	0	McdB	1
										counting\McdB\2022-06-02\full\20220602_Ec_mCherry-McdB_full_mov_012_max.tif	19	1.4354e+07	1.4559e+07	319628	4.98988	64055.1	0.000106404	106.404	0	McdB	1
										counting\McdB\2022-06-02\full\20220602_Ec_mCherry-McdB_full_mov_012_max.tif	20	2.17646e+07	2.20756e+07	484645	7.71624	62808.4	0.000104333	104.333	0	McdB	1
										counting\McdB\2022-06-02\full\20220602_Ec_mCherry-McdB_full_mov_013_max.tif	1	1.02343e+07	1.03805e+07	227893	4.42193	51537	8.56096e-05	85.6096	0	McdB	1
										counting\McdB\2022-06-02\full\20220602_Ec_mCherry-McdB_full_mov_013_max.tif	2	1.32448e+07	1.3434e+07	294929	6.33246	46574.1	7.73656e-05	77.3656	0	McdB	1
										counting\McdB\2022-06-02\full\20220602_Ec_mCherry-McdB_full_mov_013_max.tif	3	1.43931e+07	1.45987e+07	320498	5.46526	58642.8	9.74132e-05	97.4132	0	McdB	1
										counting\McdB\2022-06-02\full\20220602_Ec_mCherry-McdB_full_mov_013_max.tif	4	2.3575e+07	2.39118e+07	524957	6.47925	81021.3	0.000134587	134.587	1	McdB	1
										counting\McdB\2022-06-02\full\20220602_Ec_mCherry-McdB_full_mov_013_max.tif	5	9.09361e+06	9.22352e+06	202492	4.16122	48661.7	8.08334e-05	80.8334	0	McdB	1
										counting\McdB\2022-06-02\full\20220602_Ec_mCherry-McdB_full_mov_013_max.tif	6	1.30121e+07	1.3198e+07	289747	5.00482	57893.6	9.61687e-05	96.1687	0	McdB	1
										counting\McdB\2022-06-02\full\20220602_Ec_mCherry-McdB_full_mov_013_max.tif	7	1.34268e+07	1.36186e+07	298982	5.51925	54170.8	8.99847e-05	89.9847	0	McdB	1
										counting\McdB\2022-06-02\full\20220602_Ec_mCherry-McdB_full_mov_013_max.tif	8	1.41527e+07	1.43548e+07	315145	7.83152	40240.5	6.68448e-05	66.8448	0	McdB	1
										counting\McdB\2022-06-02\full\20220602_Ec_mCherry-McdB_full_mov_013_max.tif	9	1.37946e+07	1.39916e+07	307170	4.9382	62202.9	0.000103327	103.327	0	McdB	1
										counting\McdB\2022-06-02\full\20220602_Ec_mCherry-McdB_full_mov_014_max.tif	1	1.50266e+07	1.52413e+07	334605	7.99627	41845.2	6.95102e-05	69.5102	0	McdB	1
										counting\McdB\2022-06-02\full\20220602_Ec_mCherry-McdB_full_mov_014_max.tif	2	1.42388e+07	1.44422e+07	317062	4.97179	63772.3	0.000105934	105.934	0	McdB	1
										counting\McdB\2022-06-02\full\20220602_Ec_mCherry-McdB_full_mov_014_max.tif	4	1.67567e+07	1.69961e+07	373131	5.70277	65429.8	0.000108687	108.687	0	McdB	1
										counting\McdB\2022-06-02\full\20220602_Ec_mCherry-McdB_full_mov_014_max.tif	5	2.21114e+07	2.24273e+07	492366	7.35366	66955.2	0.000111221	111.221	0	McdB	1
										counting\McdB\2022-06-02\full\20220602_Ec_mCherry-McdB_full_mov_014_max.tif	3	7.70719e+06	7.81729e+06	171620	3.90555	43942.6	7.29943e-05	72.9943	0	McdB	1
										counting\McdB\2022-06-02\full\20220602_Ec_mCherry-McdB_full_mov_014_max.tif	8	10814723	1.09692e+07	240817	6.25885	38476.2	6.3914e-05	63.914	0	McdB	1
										counting\McdB\2022-06-02\full\20220602_Ec_mCherry-McdB_full_mov_014_max.tif	7	1.30168e+07	1.32028e+07	289852	4.11141	70499.5	0.000117109	117.109	0	McdB	1
										counting\McdB\2022-06-02\full\20220602_Ec_mCherry-McdB_full_mov_014_max.tif	6	11428178	1.15914e+07	254477	3.41148	74594.4	0.000123911	123.911	0	McdB	1
										counting\McdB\2022-06-02\full\20220602_Ec_mCherry-McdB_full_mov_014_max.tif	9	1.70282e+07	1.72714e+07	379175	4.8776	77738	0.000129133	129.133	0	McdB	1
										counting\McdB\2022-06-02\full\20220602_Ec_mCherry-McdB_full_mov_014_max.tif	10	1.03141e+07	1.04614e+07	229669	3.44884	66593.1	0.00011062	110.62	0	McdB	1
										counting\McdB\2022-06-02\full\20220602_Ec_mCherry-McdB_full_mov_014_max.tif	11	1.95026e+07	1.97812e+07	434274	6.62046	65595.8	0.000108963	108.963	0	McdB	1
										counting\McdB\2022-06-02\full\20220602_Ec_mCherry-McdB_full_mov_014_max.tif	12	9772360	9.91197e+06	217606	4.63	46999.2	7.80718e-05	78.0718	0	McdB	1
										counting\McdB\2022-06-02\full\20220602_Ec_mCherry-McdB_full_mov_014_max.tif	13	1.19774e+07	1.21485e+07	266707	4.62326	57688	9.58272e-05	95.8272	0	McdB	1
										counting\McdB\2022-06-02\full\20220602_Ec_mCherry-McdB_full_mov_014_max.tif	14	1.00535e+07	1.01971e+07	223866	5.02866	44518	7.39502e-05	73.9502	0	McdB	1
										counting\McdB\2022-06-02\full\20220602_Ec_mCherry-McdB_full_mov_015_max.tif	2	17033037	1.72764e+07	379284	5.97104	63520.5	0.000105516	105.516	0	McdB	1
										counting\McdB\2022-06-02\full\20220602_Ec_mCherry-McdB_full_mov_015_max.tif	1	1.21994e+07	1.23737e+07	271650	3.56486	76202.3	0.000126582	126.582	0	McdB	1
										counting\McdB\2022-06-02\full\20220602_Ec_mCherry-McdB_full_mov_015_max.tif	3	15764826	1.599e+07	351044	6.94168	50570.4	8.40041e-05	84.0041	0	McdB	1
										counting\McdB\2022-06-02\full\20220602_Ec_mCherry-McdB_full_mov_015_max.tif	4	1.32819e+07	1.34717e+07	295756	4.47875	66035.4	0.000109693	109.693	0	McdB	1
										counting\McdB\2022-06-02\full\20220602_Ec_mCherry-McdB_full_mov_015_max.tif	5	2.7572e+07	2.79659e+07	613960	9.29676	66040.2	0.000109701	109.701	0	McdB	1
										counting\McdB\2022-06-02\full\20220602_Ec_mCherry-McdB_full_mov_015_max.tif	6	2.73384e+07	2.77289e+07	608758	8.02672	75841.5	0.000125983	125.983	1	McdB	1
										counting\McdB\2022-06-02\full\20220602_Ec_mCherry-McdB_full_mov_015_max.tif	7	1.17943e+07	1.19628e+07	262631	3.38743	77530.9	0.000128789	128.789	1	McdB	1
										counting\McdB\2022-06-02\full\20220602_Ec_mCherry-McdB_full_mov_015_max.tif	8	2.00758e+07	2.03626e+07	447037	6.55715	68175.6	0.000113248	113.248	0	McdB	1
										counting\McdB\2022-06-02\full\20220602_Ec_mCherry-McdB_full_mov_015_max.tif	9	1.31856e+07	1.3374e+07	293610	5.50267	53357.8	8.86342e-05	88.6342	0	McdB	1
										counting\McdB\2022-06-02\full\20220602_Ec_mCherry-McdB_full_mov_015_max.tif	10	10926353	1.10824e+07	243303	5.19745	46811.9	7.77607e-05	77.7607	0	McdB	1
										counting\McdB\2022-06-02\full\20220602_Ec_mCherry-McdB_full_mov_016_max.tif	1	1.30687e+07	1.32554e+07	291007	6.41303	45377.5	7.53779e-05	75.3779	1	McdB	1
										counting\McdB\2022-06-02\full\20220602_Ec_mCherry-McdB_full_mov_016_max.tif	3	1.0285e+07	1.04319e+07	229021	4.25259	53854.4	8.94592e-05	89.4592	1	McdB	1
										counting\McdB\2022-06-02\full\20220602_Ec_mCherry-McdB_full_mov_016_max.tif	2	1.46532e+07	1.48625e+07	326290	7.6457	42676.3	7.08909e-05	70.8909	0	McdB	1
										counting\McdB\2022-06-02\full\20220602_Ec_mCherry-McdB_full_mov_016_max.tif	4	1.3257e+07	1.34463e+07	295200	5.65695	52183.5	8.66836e-05	86.6836	1	McdB	1
										counting\McdB\2022-06-02\full\20220602_Ec_mCherry-McdB_full_mov_016_max.tif	5	1.29486e+07	1.31336e+07	288333	7.08965	40669.6	6.75575e-05	67.5575	0	McdB	1
										counting\McdB\2022-06-02\full\20220602_Ec_mCherry-McdB_full_mov_016_max.tif	6	1.48113e+07	1.50228e+07	329810	5.92035	55707.9	9.2538e-05	92.538	1	McdB	1
										counting\McdB\2022-06-02\full\20220602_Ec_mCherry-McdB_full_mov_016_max.tif	7	1.76573e+07	1.79095e+07	393184	6.31352	62276.5	0.000103449	103.449	0	McdB	1
										counting\McdB\2022-06-02\full\20220602_Ec_mCherry-McdB_full_mov_016_max.tif	9	1.3366e+07	1.35569e+07	297627	4.26279	69819.7	0.00011598	115.98	0	McdB	1
										counting\McdB\2022-06-02\full\20220602_Ec_mCherry-McdB_full_mov_016_max.tif	8	5.4648e+06	5.54287e+06	121688	3.46811	35087.6	5.8285e-05	58.285	0	McdB	1
										counting\McdB\2022-06-02\full\20220602_Ec_mCherry-McdB_full_mov_016_max.tif	10	9.394e+06	9.5282e+06	209181	3.81681	54805.2	9.10386e-05	91.0386	1	McdB	1
										counting\McdB\2022-06-02\full\20220602_Ec_mCherry-McdB_full_mov_016_max.tif	11	2.32651e+07	2.35975e+07	518057	7.35263	70458.8	0.000117041	117.041	0	McdB	1
										counting\McdB\2022-06-02\full\20220602_Ec_mCherry-McdB_full_mov_016_max.tif	12	6.26512e+06	6.35462e+06	139509	3.17381	43956.3	7.30171e-05	73.0171	0	McdB	1
										counting\McdB\2022-06-02\full\20220602_Ec_mCherry-McdB_full_mov_016_max.tif	13	1.39622e+07	1.41617e+07	310904	3.25094	95635.4	0.000158863	158.863	0	McdB	1
										counting\McdB\2022-06-02\full\20220602_Ec_mCherry-McdB_full_mov_016_max.tif	26	2.11407e+07	2.14427e+07	470750	5.83706	80648.5	0.000133968	133.968	1	McdB	1
										counting\McdB\2022-06-02\full\20220602_Ec_mCherry-McdB_full_mov_016_max.tif	27	2.26896e+07	2.30138e+07	505242	6.87317	73509.2	0.000122108	122.108	0	McdB	1
										counting\McdB\2022-06-02\full\20220602_Ec_mCherry-McdB_full_mov_016_max.tif	14	3.05101e+06	3.0946e+06	67938.4	2.81937	24097.1	4.00283e-05	40.0283	0	McdB	1
										counting\McdB\2022-06-02\full\20220602_Ec_mCherry-McdB_full_mov_016_max.tif	31	1.57559e+07	1.5981e+07	350845	3.81003	92084.7	0.000152965	152.965	0	McdB	1
										counting\McdB\2022-06-02\full\20220602_Ec_mCherry-McdB_full_mov_016_max.tif	28	1.1775e+07	1.19432e+07	262200	3.23803	80975.2	0.00013451	134.51	0	McdB	1
										counting\McdB\2022-06-02\full\20220602_Ec_mCherry-McdB_full_mov_016_max.tif	15	19554688	1.9834e+07	435434	3.90267	111573	0.000185338	185.338	0	McdB	1
										counting\McdB\2022-06-02\full\20220602_Ec_mCherry-McdB_full_mov_016_max.tif	20	8.25874e+06	8.37672e+06	183902	4.73396	38847.4	6.45305e-05	64.5305	1	McdB	1
										counting\McdB\2022-06-02\full\20220602_Ec_mCherry-McdB_full_mov_016_max.tif	32	1.39681e+07	1.41676e+07	311035	3.60571	86261.7	0.000143292	143.292	1	McdB	1
										counting\McdB\2022-06-02\full\20220602_Ec_mCherry-McdB_full_mov_016_max.tif	21	1.83714e+07	1.86339e+07	409086	4.09597	99875.4	0.000165906	165.906	1	McdB	1
										counting\McdB\2022-06-02\full\20220602_Ec_mCherry-McdB_full_mov_016_max.tif	22	2.58162e+07	2.6185e+07	574864	5.95789	96487.8	0.000160279	160.279	1	McdB	1
										counting\McdB\2022-06-02\full\20220602_Ec_mCherry-McdB_full_mov_016_max.tif	25	1.21577e+07	1.23314e+07	270722	3.30101	82011.8	0.000136232	136.232	0	McdB	1
										counting\McdB\2022-06-02\full\20220602_Ec_mCherry-McdB_full_mov_016_max.tif	23	2.66715e+07	2.70525e+07	593907	6.04259	98286.9	0.000163267	163.267	1	McdB	1
										counting\McdB\2022-06-02\full\20220602_Ec_mCherry-McdB_full_mov_016_max.tif	16	1.04171e+07	1.05659e+07	231962	3.59854	64460	0.000107076	107.076	1	McdB	1
										counting\McdB\2022-06-02\full\20220602_Ec_mCherry-McdB_full_mov_016_max.tif	17	1.0011e+07	1.0154e+07	222921	3.9704	56145.6	9.32652e-05	93.2652	1	McdB	1
										counting\McdB\2022-06-02\full\20220602_Ec_mCherry-McdB_full_mov_016_max.tif	29	7683885	7.79365e+06	171101	2.38387	71774.4	0.000119227	119.227	0	McdB	1
										counting\McdB\2022-06-02\full\20220602_Ec_mCherry-McdB_full_mov_016_max.tif	24	9.55894e+06	9.6955e+06	212854	3.35624	63420.4	0.00010535	105.35	0	McdB	1
										counting\McdB\2022-06-02\full\20220602_Ec_mCherry-McdB_full_mov_016_max.tif	30	2.39659e+07	2.43083e+07	533662	5.85331	91172.7	0.00015145	151.45	1	McdB	1
										counting\McdB\2022-06-02\full\20220602_Ec_mCherry-McdB_full_mov_016_max.tif	18	9.14064e+06	9.27122e+06	203539	3.14067	64807.6	0.000107654	107.654	0	McdB	1
										counting\McdB\2022-06-02\full\20220602_Ec_mCherry-McdB_full_mov_016_max.tif	19	8.5916e+06	8.71434e+06	191314	3.48355	54919.1	9.12278e-05	91.2278	1	McdB	1
										counting\McdB\2022-06-02\full\20220602_Ec_mCherry-McdB_full_mov_017_max.tif	1	9.1002e+06	9.23021e+06	202639	3.40849	59451.2	9.87562e-05	98.7562	0	McdB	1
										counting\McdB\2022-06-02\full\20220602_Ec_mCherry-McdB_full_mov_017_max.tif	2	1.49067e+07	1.51196e+07	331935	5.40697	61390.2	0.000101977	101.977	1	McdB	1
										counting\McdB\2022-06-02\full\20220602_Ec_mCherry-McdB_full_mov_017_max.tif	3	1.87508e+07	1.90187e+07	417535	5.76695	72401.3	0.000120268	120.268	1	McdB	1
										counting\McdB\2022-06-02\full\20220602_Ec_mCherry-McdB_full_mov_017_max.tif	5	1.33362e+07	1.35268e+07	296965	6.17533	48088.9	7.98819e-05	79.8819	0	McdB	1
										counting\McdB\2022-06-02\full\20220602_Ec_mCherry-McdB_full_mov_017_max.tif	4	1.22407e+07	1.24156e+07	272570	3.72169	73238.2	0.000121658	121.658	0	McdB	1
										counting\McdB\2022-06-02\full\20220602_Ec_mCherry-McdB_full_mov_017_max.tif	7	2.50258e+07	2.53833e+07	557262	6.32413	88116.7	0.000146373	146.373	1	McdB	1
										counting\McdB\2022-06-02\full\20220602_Ec_mCherry-McdB_full_mov_017_max.tif	23	1.30648e+07	1.32514e+07	290920	3.41853	85100.8	0.000141363	141.363	0	McdB	1
										counting\McdB\2022-06-02\full\20220602_Ec_mCherry-McdB_full_mov_017_max.tif	6	1.50659e+07	1.52811e+07	335481	4.26759	78611.2	0.000130583	130.583	1	McdB	1
										counting\McdB\2022-06-02\full\20220602_Ec_mCherry-McdB_full_mov_017_max.tif	9	2.85629e+07	2.89709e+07	636025	7.35656	86456.9	0.000143616	143.616	1	McdB	1
										counting\McdB\2022-06-02\full\20220602_Ec_mCherry-McdB_full_mov_017_max.tif	8	1.03341e+07	1.04817e+07	230115	3.61516	63652.6	0.000105735	105.735	0	McdB	1
										counting\McdB\2022-06-02\full\20220602_Ec_mCherry-McdB_full_mov_017_max.tif	10	1.97492e+07	2.00313e+07	439765	5.70056	77144.2	0.000128146	128.146	1	McdB	1
										counting\McdB\2022-06-02\full\20220602_Ec_mCherry-McdB_full_mov_017_max.tif	12	30140098	3.05707e+07	671145	8.56157	78390.4	0.000130217	130.217	1	McdB	1
										counting\McdB\2022-06-02\full\20220602_Ec_mCherry-McdB_full_mov_017_max.tif	11	1.10723e+07	1.12305e+07	246552	3.57047	69053.1	0.000114706	114.706	0	McdB	1
										counting\McdB\2022-06-02\full\20220602_Ec_mCherry-McdB_full_mov_017_max.tif	15	1.26273e+07	1.28077e+07	281179	3.28207	85671.3	0.000142311	142.311	1	McdB	1
										counting\McdB\2022-06-02\full\20220602_Ec_mCherry-McdB_full_mov_017_max.tif	16	12881334	1.30654e+07	286835	2.95305	97132	0.000161349	161.349	0	McdB	1
										counting\McdB\2022-06-02\full\20220602_Ec_mCherry-McdB_full_mov_017_max.tif	14	1.16578e+07	1.18244e+07	259591	4.68769	55377.2	9.19887e-05	91.9887	0	McdB	1
										counting\McdB\2022-06-02\full\20220602_Ec_mCherry-McdB_full_mov_017_max.tif	19	1.75729e+07	1.7824e+07	391305	5.01338	78052.1	0.000129655	129.655	0	McdB	1
										counting\McdB\2022-06-02\full\20220602_Ec_mCherry-McdB_full_mov_017_max.tif	24	1.32195e+07	1.34083e+07	294365	3.97956	73969.2	0.000122872	122.872	1	McdB	1
										counting\McdB\2022-06-02\full\20220602_Ec_mCherry-McdB_full_mov_017_max.tif	18	1.79203e+07	1.81763e+07	399042	4.09367	97477.6	0.000161923	161.923	1	McdB	1
										counting\McdB\2022-06-02\full\20220602_Ec_mCherry-McdB_full_mov_017_max.tif	22	1.85954e+07	1.88611e+07	414074	5.46722	75737.6	0.00012581	125.81	0	McdB	1
										counting\McdB\2022-06-02\full\20220602_Ec_mCherry-McdB_full_mov_017_max.tif	17	2.39576e+07	2.42999e+07	533477	5.79413	92072	0.000152943	152.943	1	McdB	1
										counting\McdB\2022-06-02\full\20220602_Ec_mCherry-McdB_full_mov_017_max.tif	20	2.08146e+07	2.11119e+07	463489	5.31369	87225.5	0.000144893	144.893	1	McdB	1
										counting\McdB\2022-06-02\full\20220602_Ec_mCherry-McdB_full_mov_017_max.tif	21	2.1206e+07	2.15089e+07	472205	6.72833	70181.7	0.000116581	116.581	0	McdB	1
										counting\McdB\2022-06-02\full\20220602_Ec_mCherry-McdB_full_mov_017_max.tif	13	1.12311e+07	1.13916e+07	250090	3.77551	66240.1	0.000110033	110.033	0	McdB	1
										counting\McdB\2022-06-02\full\20220602_Ec_mCherry-McdB_full_mov_018_max.tif	4	1.91216e+07	1.93947e+07	425790	7.79609	54615.8	9.07239e-05	90.7239	0	McdB	1
										counting\McdB\2022-06-02\full\20220602_Ec_mCherry-McdB_full_mov_018_max.tif	3	1.36305e+07	1.38252e+07	303517	4.83028	62836.4	0.000104379	104.379	0	McdB	1
										counting\McdB\2022-06-02\full\20220602_Ec_mCherry-McdB_full_mov_018_max.tif	1	8.87405e+06	9.00082e+06	197603	2.98568	66183.6	0.00010994	109.94	0	McdB	1
										counting\McdB\2022-06-02\full\20220602_Ec_mCherry-McdB_full_mov_018_max.tif	2	1.30752e+07	1.3262e+07	291152	3.60147	80842.6	0.00013429	134.29	0	McdB	1
										counting\McdB\2022-06-02\full\20220602_Ec_mCherry-McdB_full_mov_018_max.tif	5	1.67419e+07	1.6981e+07	372800	5.01952	74270	0.000123372	123.372	0	McdB	1
										counting\McdB\2022-06-02\full\20220602_Ec_mCherry-McdB_full_mov_018_max.tif	6	1.29548e+07	1.31398e+07	288471	3.35216	86055.2	0.000142949	142.949	0	McdB	1
										counting\McdB\2022-06-02\full\20220602_Ec_mCherry-McdB_full_mov_018_max.tif	7	1.57348e+07	1.59596e+07	350375	4.81495	72768.1	0.000120877	120.877	0	McdB	1
										counting\McdB\2022-06-02\full\20220602_Ec_mCherry-McdB_full_mov_018_max.tif	9	11095035	1.12535e+07	247059	3.54544	69683.5	0.000115753	115.753	0	McdB	1
										counting\McdB\2022-06-02\full\20220602_Ec_mCherry-McdB_full_mov_018_max.tif	8	1.41001e+07	1.43015e+07	313975	4.38544	71594.9	0.000118928	118.928	1	McdB	1
										counting\McdB\2022-06-02\full\20220602_Ec_mCherry-McdB_full_mov_018_max.tif	10	1.18931e+07	1.2063e+07	264830	4.74382	55826.3	9.27347e-05	92.7347	0	McdB	1
										counting\McdB\2022-06-02\full\20220602_Ec_mCherry-McdB_full_mov_018_max.tif	11	13808843	1.40061e+07	307489	4.87673	63052.2	0.000104738	104.738	0	McdB	1
										counting\McdB\2022-06-02\full\20220602_Ec_mCherry-McdB_full_mov_018_max.tif	12	1.54869e+07	1.57082e+07	344856	4.85359	71051.6	0.000118026	118.026	0	McdB	1
										counting\McdB\2022-06-02\full\20220602_Ec_mCherry-McdB_full_mov_019_max.tif	1	12989789	1.31754e+07	289250	4.89344	59109.8	9.8189e-05	98.189	0	McdB	1
										counting\McdB\2022-06-02\full\20220602_Ec_mCherry-McdB_full_mov_019_max.tif	4	2.2111e+07	2.24269e+07	492357	7.88072	62476.2	0.000103781	103.781	0	McdB	1
										counting\McdB\2022-06-02\full\20220602_Ec_mCherry-McdB_full_mov_019_max.tif	3	1.53176e+07	1.55364e+07	341084	5.89338	57875.8	9.61392e-05	96.1392	0	McdB	1
										counting\McdB\2022-06-02\full\20220602_Ec_mCherry-McdB_full_mov_019_max.tif	2	1.84181e+07	1.86812e+07	410126	5.31127	77218.1	0.000128269	128.269	1	McdB	1
										counting\McdB\2022-06-02\full\20220602_Ec_mCherry-McdB_full_mov_019_max.tif	5	2.57904e+07	2.61589e+07	574289	9.01719	63688.3	0.000105795	105.795	1	McdB	1
										counting\McdB\2022-06-02\full\20220602_Ec_mCherry-McdB_full_mov_019_max.tif	6	1.99108e+07	2.01952e+07	443364	5.91844	74912.3	0.000124439	124.439	0	McdB	1
										counting\McdB\2022-06-02\full\20220602_Ec_mCherry-McdB_full_mov_019_max.tif	7	2.03114e+07	2.06016e+07	452285	5.982	75607.7	0.000125594	125.594	1	McdB	1
										counting\McdB\2022-06-02\full\20220602_Ec_mCherry-McdB_full_mov_020_max.tif	6	9.93193e+06	1.00738e+07	221160	3.09369	71487.4	0.00011875	118.75	1	McdB	1
										counting\McdB\2022-06-02\full\20220602_Ec_mCherry-McdB_full_mov_020_max.tif	1	1.44744e+07	1.46812e+07	322310	5.36967	60024.1	9.97078e-05	99.7078	0	McdB	1
										counting\McdB\2022-06-02\full\20220602_Ec_mCherry-McdB_full_mov_020_max.tif	7	1.2012e+07	1.21836e+07	267478	3.08918	86585.4	0.000143829	143.829	0	McdB	1
										counting\McdB\2022-06-02\full\20220602_Ec_mCherry-McdB_full_mov_020_max.tif	2	1.40132e+07	1.42134e+07	312040	6.35034	49137.5	8.16237e-05	81.6237	0	McdB	1
										counting\McdB\2022-06-02\full\20220602_Ec_mCherry-McdB_full_mov_020_max.tif	3	9.29054e+06	9.42327e+06	206877	4.50339	45938.2	7.63093e-05	76.3093	0	McdB	1
										counting\McdB\2022-06-02\full\20220602_Ec_mCherry-McdB_full_mov_020_max.tif	4	1.275e+07	1.29322e+07	283911	4.01648	70686.6	0.00011742	117.42	1	McdB	1
										counting\McdB\2022-06-02\full\20220602_Ec_mCherry-McdB_full_mov_020_max.tif	8	9.98256e+06	1.01252e+07	222287	4.01376	55381.2	9.19953e-05	91.9953	0	McdB	1
										counting\McdB\2022-06-02\full\20220602_Ec_mCherry-McdB_full_mov_020_max.tif	5	1.86489e+07	1.89153e+07	415265	7.03345	59041.4	9.80755e-05	98.0755	0	McdB	1
										counting\McdB\2022-06-02\full\20220602_Ec_mCherry-McdB_full_mov_020_max.tif	9	6.14862e+06	6.23646e+06	136915	3.33964	40996.8	6.81011e-05	68.1011	0	McdB	1
										counting\McdB\2022-06-02\full\20220602_Ec_mCherry-McdB_full_mov_021_max.tif	1	33242028	3.37169e+07	740218	8.67055	85371.5	0.000141813	141.813	1	McdB	1
										counting\McdB\2022-06-02\full\20220602_Ec_mCherry-McdB_full_mov_021_max.tif	2	1.14813e+07	1.16453e+07	255659	4.26501	59943.4	9.95737e-05	99.5737	0	McdB	1
										counting\McdB\2022-06-02\full\20220602_Ec_mCherry-McdB_full_mov_021_max.tif	3	1.27295e+07	1.29113e+07	283454	5.13739	55174.8	9.16525e-05	91.6525	0	McdB	1
										counting\McdB\2022-06-02\full\20220602_Ec_mCherry-McdB_full_mov_021_max.tif	4	1.37024e+07	1.38981e+07	305118	8.08389	37743.9	6.26975e-05	62.6975	0	McdB	1
										counting\McdB\2022-06-02\full\20220602_Ec_mCherry-McdB_full_mov_021_max.tif	5	7527905	7.63545e+06	167628	5.36835	31225.2	5.18691e-05	51.8691	1	McdB	1
										counting\McdB\2022-06-02\full\20220602_Ec_mCherry-McdB_full_mov_022_max.tif	1	6.34287e+06	6.43348e+06	141240	5.33741	26462.3	4.39572e-05	43.9572	0	McdB	1
										counting\McdB\2022-06-02\full\20220602_Ec_mCherry-McdB_full_mov_022_max.tif	2	1.68126e+07	1.70528e+07	374375	7.6678	48824.2	8.11034e-05	81.1034	0	McdB	1
										counting\McdB\2022-06-02\full\20220602_Ec_mCherry-McdB_full_mov_022_max.tif	8	1.85573e+07	1.88224e+07	413225	7.14306	57849.8	9.60961e-05	96.0961	1	McdB	1
										counting\McdB\2022-06-02\full\20220602_Ec_mCherry-McdB_full_mov_022_max.tif	7	2.14826e+07	2.17895e+07	478364	9.61756	49738.7	8.26224e-05	82.6224	0	McdB	1
										counting\McdB\2022-06-02\full\20220602_Ec_mCherry-McdB_full_mov_022_max.tif	6	8921536	9.04899e+06	198661	3.61747	54917	9.12243e-05	91.2243	0	McdB	1
										counting\McdB\2022-06-02\full\20220602_Ec_mCherry-McdB_full_mov_022_max.tif	3	9754398	9.89375e+06	217206	4.48885	48387.9	8.03786e-05	80.3786	0	McdB	1
										counting\McdB\2022-06-02\full\20220602_Ec_mCherry-McdB_full_mov_022_max.tif	4	1.04621e+07	1.06115e+07	232964	4.33375	53755.8	8.92953e-05	89.2953	0	McdB	1
										counting\McdB\2022-06-02\full\20220602_Ec_mCherry-McdB_full_mov_022_max.tif	5	6.09907e+06	6.1862e+06	135811	3.74784	36237.2	6.01947e-05	60.1947	1	McdB	1
										counting\McdB\2022-06-02\full\20220602_Ec_mCherry-McdB_full_mov_023_max.tif	1	8.38177e+06	8.50151e+06	186641	4.99835	37340.6	6.20276e-05	62.0276	1	McdB	1
										counting\McdB\2022-06-02\full\20220602_Ec_mCherry-McdB_full_mov_023_max.tif	2	1.52194e+07	1.54368e+07	338899	7.41121	45727.9	7.59599e-05	75.9599	0	McdB	1
										counting\McdB\2022-06-02\full\20220602_Ec_mCherry-McdB_full_mov_023_max.tif	3	2.10832e+07	2.13844e+07	469470	7.27654	64518.3	0.000107173	107.173	0	McdB	1
										counting\McdB\2022-06-02\full\20220602_Ec_mCherry-McdB_full_mov_023_max.tif	4	1.04015e+07	1.05501e+07	231616	4.33567	53420.9	8.87391e-05	88.7391	0	McdB	1
										counting\McdB\2022-06-02\full\20220602_Ec_mCherry-McdB_full_mov_023_max.tif	5	1.16706e+07	1.18373e+07	259875	4.10739	63270.1	0.0001051	105.1	0	McdB	1
										counting\McdB\2022-06-02\full\20220602_Ec_mCherry-McdB_full_mov_023_max.tif	6	16360377	1.65941e+07	364305	5.73296	63545.7	0.000105558	105.558	0	McdB	1
										counting\McdB\2022-06-02\full\20220602_Ec_mCherry-McdB_full_mov_023_max.tif	7	1.33028e+07	1.34928e+07	296220	4.54793	65133	0.000108194	108.194	0	McdB	1
										counting\McdB\2022-06-02\full\20220602_Ec_mCherry-McdB_full_mov_024_max.tif	1	1.45145e+07	1.47218e+07	323201	5.95145	54306.3	9.02099e-05	90.2099	0	McdB	1
										counting\McdB\2022-06-02\full\20220602_Ec_mCherry-McdB_full_mov_024_max.tif	3	4.87899e+07	4.94869e+07	1.08643e+06	13.8063	78691.1	0.000130716	130.716	1	McdB	1
										counting\McdB\2022-06-02\full\20220602_Ec_mCherry-McdB_full_mov_024_max.tif	2	2.00128e+07	2.02987e+07	445637	7.69567	57907.4	9.61918e-05	96.1918	1	McdB	1
										counting\McdB\2022-06-02\full\20220602_Ec_mCherry-McdB_full_mov_024_max.tif	4	12437725	1.26154e+07	276957	3.94425	70218	0.000116641	116.641	1	McdB	1
										counting\McdB\2022-06-02\full\20220602_Ec_mCherry-McdB_full_mov_024_max.tif	5	9.88468e+06	1.00259e+07	220107	4.6711	47121.1	7.82742e-05	78.2742	0	McdB	1
										counting\McdB\2022-06-02\full\20220602_Ec_mCherry-McdB_full_mov_025_max.tif	1	1.10829e+07	1.12412e+07	246788	5.59156	44135.9	7.33155e-05	73.3155	0	McdB	1
										counting\McdB\2022-06-02\full\20220602_Ec_mCherry-McdB_full_mov_025_max.tif	2	8.98907e+06	9.11749e+06	200164	4.82238	41507.4	6.89492e-05	68.9492	0	McdB	1
										counting\McdB\2022-06-02\full\20220602_Ec_mCherry-McdB_full_mov_025_max.tif	3	13756338	1.39529e+07	306320	6.35478	48203	8.00715e-05	80.0715	1	McdB	1
										counting\McdB\2022-06-02\full\20220602_Ec_mCherry-McdB_full_mov_025_max.tif	4	1.56018e+07	1.58246e+07	347412	5.37043	64689.9	0.000107458	107.458	0	McdB	1
										counting\McdB\2022-06-02\full\20220602_Ec_mCherry-McdB_full_mov_025_max.tif	5	1.33901e+07	1.35814e+07	298165	4.91787	60629	0.000100713	100.713	0	McdB	1
										counting\McdB\2022-06-02\full\20220602_Ec_mCherry-McdB_full_mov_025_max.tif	7	2.7208e+07	2.75967e+07	605854	8.36711	72409	0.000120281	120.281	1	McdB	1
										counting\McdB\2022-06-02\full\20220602_Ec_mCherry-McdB_full_mov_025_max.tif	6	1.03557e+07	1.05036e+07	230596	3.56005	64773.2	0.000107597	107.597	0	McdB	1
										counting\McdB\2022-06-02\full\20220602_Ec_mCherry-McdB_full_mov_025_max.tif	8	15049553	1.52645e+07	335116	4.29821	77966.5	0.000129512	129.512	0	McdB	1
										counting\McdB\2022-06-02\full\20220602_Ec_mCherry-McdB_full_mov_025_max.tif	9	18596434	1.88621e+07	414097	8.20274	50482.7	8.38583e-05	83.8583	0	McdB	1
										counting\McdB\2022-06-02\full\20220602_Ec_mCherry-McdB_full_mov_026_max.tif	1	1.08562e+07	1.10112e+07	241740	4.15993	58111.5	9.65307e-05	96.5307	1	McdB	1
										counting\McdB\2022-06-02\full\20220602_Ec_mCherry-McdB_full_mov_026_max.tif	2	1.75315e+07	1.77819e+07	390383	6.34377	61538	0.000102223	102.223	0	McdB	1
										counting\McdB\2022-06-02\full\20220602_Ec_mCherry-McdB_full_mov_026_max.tif	4	4.69052e+07	4.75753e+07	1.04446e+06	10.5684	98828.4	0.000164167	164.167	1	McdB	1
										counting\McdB\2022-06-02\full\20220602_Ec_mCherry-McdB_full_mov_026_max.tif	3	1.93246e+07	1.96006e+07	430310	7.22326	59572.8	9.89582e-05	98.9582	1	McdB	1
										counting\McdB\2022-06-02\full\20220602_Ec_mCherry-McdB_full_mov_026_max.tif	8	5.08882e+07	5.16151e+07	1.13315e+06	12.0193	94277.8	0.000156608	156.608	1	McdB	1
										counting\McdB\2022-06-02\full\20220602_Ec_mCherry-McdB_full_mov_026_max.tif	5	16798141	1.70381e+07	374053	6.86582	54480.5	9.04991e-05	90.4991	0	McdB	1
										counting\McdB\2022-06-02\full\20220602_Ec_mCherry-McdB_full_mov_026_max.tif	7	3.62812e+07	3.67995e+07	807892	8.71482	92703.2	0.000153992	153.992	1	McdB	1
										counting\McdB\2022-06-02\full\20220602_Ec_mCherry-McdB_full_mov_026_max.tif	6	1.64734e+07	1.67087e+07	366822	5.51266	66541.8	0.000110535	110.535	0	McdB	1
										counting\McdB\2022-06-02\full\20220602_Ec_mCherry-McdB_full_mov_026_max.tif	9	1.90411e+07	1.93131e+07	423998	6.13657	69093.7	0.000114774	114.774	0	McdB	1
										counting\McdB\2022-06-02\full\20220602_Ec_mCherry-McdB_full_mov_026_max.tif	10	1.4901e+07	1.51138e+07	331808	6.31617	52533.1	8.72642e-05	87.2642	0	McdB	1
										counting\McdB\2022-06-02\full\20220602_Ec_mCherry-McdB_full_mov_027_max.tif	1	8.081e+06	8.19644e+06	179944	6.03963	29793.9	4.94915e-05	49.4915	0	McdB	1
										counting\McdB\2022-06-02\full\20220602_Ec_mCherry-McdB_full_mov_027_max.tif	2	5.43914e+06	5.51685e+06	121116	3.43205	35289.8	5.8621e-05	58.621	1	McdB	1
										counting\McdB\2022-06-02\full\20220602_Ec_mCherry-McdB_full_mov_027_max.tif	3	7.1408e+06	7.24281e+06	159008	3.64314	43645.9	7.25015e-05	72.5015	0	McdB	1
										counting\McdB\2022-06-02\full\20220602_Ec_mCherry-McdB_full_mov_027_max.tif	4	8.81446e+06	8.94038e+06	196276	2.70582	72538.5	0.000120496	120.496	0	McdB	1
										counting\McdB\2022-06-02\full\20220602_Ec_mCherry-McdB_full_mov_027_max.tif	5	1.26953e+07	1.28767e+07	282693	4.63969	60929.2	0.000101211	101.211	0	McdB	1
										counting\McdB\2022-06-02\full\20220602_Ec_mCherry-McdB_full_mov_027_max.tif	6	1.88296e+07	1.90986e+07	419288	7.45856	56215.7	9.33815e-05	93.3815	0	McdB	1
										counting\McdB\2022-06-02\full\20220602_Ec_mCherry-McdB_full_mov_027_max.tif	8	1.5476e+07	1.5697e+07	344611	5.85938	58813.6	9.7697e-05	97.697	0	McdB	1
										counting\McdB\2022-06-02\full\20220602_Ec_mCherry-McdB_full_mov_027_max.tif	7	1.47526e+07	1.49634e+07	328505	4.95798	66257.8	0.000110063	110.063	0	McdB	1
										counting\McdB\2022-06-02\full\20220602_Ec_mCherry-McdB_full_mov_027_max.tif	9	1.06508e+07	1.08029e+07	237166	7.01985	33785	5.61213e-05	56.1213	0	McdB	1
										counting\McdB\2022-06-02\full\20220602_Ec_mCherry-McdB_full_mov_027_max.tif	10	10896272	1.10519e+07	242633	3.85307	62971.4	0.000104604	104.604	1	McdB	1
										counting\McdB\2022-06-02\full\20220602_Ec_mCherry-McdB_full_mov_027_max.tif	12	3.08701e+07	3.13111e+07	687402	8.56373	80269	0.000133337	133.337	1	McdB	1
										counting\McdB\2022-06-02\full\20220602_Ec_mCherry-McdB_full_mov_027_max.tif	11	1.76705e+07	1.79229e+07	393478	5.07638	77511.6	0.000128757	128.757	0	McdB	1
										counting\McdB\2022-06-02\full\20220602_Ec_mCherry-McdB_full_mov_027_max.tif	14	2.64855e+07	2.68638e+07	589765	7.70745	76518.8	0.000127108	127.108	1	McdB	1
										counting\McdB\2022-06-02\full\20220602_Ec_mCherry-McdB_full_mov_027_max.tif	13	1.33667e+07	1.35577e+07	297644	4.52151	65828.4	0.00010935	109.35	0	McdB	1
										counting\McdB\2022-06-02\full\20220602_Ec_mCherry-McdB_full_mov_027_max.tif	16	2.07259e+07	2.10219e+07	461514	8.29974	55605.8	9.23684e-05	92.3684	0	McdB	1
										counting\McdB\2022-06-02\full\20220602_Ec_mCherry-McdB_full_mov_027_max.tif	15	1.74318e+07	1.76808e+07	388162	3.12846	124075	0.000206104	206.104	1	McdB	1
										counting\McdB\2022-06-02\full\20220602_Ec_mCherry-McdB_full_mov_027_max.tif	17	1.6991e+07	1.72337e+07	378346	4.61197	82035.7	0.000136272	136.272	0	McdB	1
										counting\McdB\2022-06-02\full\20220602_Ec_mCherry-McdB_full_mov_028_max.tif	19	2.16055e+07	2.19142e+07	481102	7.91992	60745.7	0.000100907	100.907	1	McdB	1
										counting\McdB\2022-06-02\full\20220602_Ec_mCherry-McdB_full_mov_028_max.tif	16	8.23325e+06	8.35087e+06	183334	3.80026	48242.5	8.0137e-05	80.137	0	McdB	1
										counting\McdB\2022-06-02\full\20220602_Ec_mCherry-McdB_full_mov_028_max.tif	18	2.32059e+07	2.35374e+07	516738	8.33453	61999.7	0.000102989	102.989	1	McdB	1
										counting\McdB\2022-06-02\full\20220602_Ec_mCherry-McdB_full_mov_028_max.tif	17	2.28972e+07	2.32243e+07	509864	6.57685	77524.1	0.000128778	128.778	1	McdB	1
										counting\McdB\2022-06-02\full\20220602_Ec_mCherry-McdB_full_mov_028_max.tif	3	2.04071e+07	2.06986e+07	454415	6.66489	68180.3	0.000113256	113.256	0	McdB	1
										counting\McdB\2022-06-02\full\20220602_Ec_mCherry-McdB_full_mov_028_max.tif	4	1.47686e+07	1.49796e+07	328861	5.82976	56410.6	9.37053e-05	93.7053	0	McdB	1
										counting\McdB\2022-06-02\full\20220602_Ec_mCherry-McdB_full_mov_028_max.tif	2	1.0837e+07	1.09918e+07	241313	4.76215	50673.2	8.41748e-05	84.1748	0	McdB	1
										counting\McdB\2022-06-02\full\20220602_Ec_mCherry-McdB_full_mov_028_max.tif	1	6.79829e+06	6.89541e+06	151381	3.82198	39608	6.5794e-05	65.794	0	McdB	1
										counting\McdB\2022-06-02\full\20220602_Ec_mCherry-McdB_full_mov_028_max.tif	5	1.28522e+07	1.30358e+07	286187	3.18752	89783.6	0.000149142	149.142	1	McdB	1
										counting\McdB\2022-06-02\full\20220602_Ec_mCherry-McdB_full_mov_028_max.tif	6	1.53028e+07	1.55214e+07	340755	4.87415	69910.7	0.000116131	116.131	0	McdB	1
										counting\McdB\2022-06-02\full\20220602_Ec_mCherry-McdB_full_mov_028_max.tif	7	1.83237e+07	1.85855e+07	408023	4.82194	84618.1	0.000140562	140.562	0	McdB	1
										counting\McdB\2022-06-02\full\20220602_Ec_mCherry-McdB_full_mov_028_max.tif	8	1.49045e+07	1.51174e+07	331886	5.13057	64687.9	0.000107455	107.455	0	McdB	1
										counting\McdB\2022-06-02\full\20220602_Ec_mCherry-McdB_full_mov_028_max.tif	9	23774224	2.41139e+07	529393	5.93901	89138.3	0.00014807	148.07	0	McdB	1
										counting\McdB\2022-06-02\full\20220602_Ec_mCherry-McdB_full_mov_028_max.tif	10	1.68155e+07	1.70557e+07	374440	6.85675	54609	9.07126e-05	90.7126	0	McdB	1
										counting\McdB\2022-06-02\full\20220602_Ec_mCherry-McdB_full_mov_028_max.tif	15	2.44722e+07	2.48218e+07	544936	6.60637	82486.4	0.000137021	137.021	0	McdB	1
										counting\McdB\2022-06-02\full\20220602_Ec_mCherry-McdB_full_mov_028_max.tif	11	2.67153e+07	2.7097e+07	594884	4.22606	140766	0.00023383	233.83	1	McdB	1
										counting\McdB\2022-06-02\full\20220602_Ec_mCherry-McdB_full_mov_028_max.tif	14	1.8199e+07	1.8459e+07	405248	3.82227	106023	0.000176118	176.118	0	McdB	1
										counting\McdB\2022-06-02\full\20220602_Ec_mCherry-McdB_full_mov_028_max.tif	12	1.73907e+07	1.76391e+07	387247	4.96358	78017.7	0.000129598	129.598	0	McdB	1
										counting\McdB\2022-06-02\full\20220602_Ec_mCherry-McdB_full_mov_028_max.tif	13	2.33475e+07	2.3681e+07	519890	4.22619	123016	0.000204346	204.346	1	McdB	1
										counting\McdB\2022-06-02\full\20220602_Ec_mCherry-McdB_full_mov_029_max.tif	1	2.03704e+07	2.06614e+07	453597	9.52952	47599.2	7.90685e-05	79.0685	1	McdB	1
										counting\McdB\2022-06-02\full\20220602_Ec_mCherry-McdB_full_mov_029_max.tif	2	1.1212e+07	1.13722e+07	249664	5.60366	44553.7	7.40094e-05	74.0094	0	McdB	1
										counting\McdB\2022-06-02\full\20220602_Ec_mCherry-McdB_full_mov_029_max.tif	3	1.10716e+07	1.12297e+07	246536	4.6575	52933.1	8.79288e-05	87.9288	0	McdB	1
										counting\McdB\2022-06-02\full\20220602_Ec_mCherry-McdB_full_mov_029_max.tif	4	1.88381e+07	1.91072e+07	419478	6.74258	62213.3	0.000103344	103.344	0	McdB	1
										counting\McdB\2022-06-02\full\20220602_Ec_mCherry-McdB_full_mov_029_max.tif	7	2.43796e+07	2.47279e+07	542873	5.89253	92129	0.000153038	153.038	1	McdB	1
										counting\McdB\2022-06-02\full\20220602_Ec_mCherry-McdB_full_mov_029_max.tif	5	1.50511e+07	1.52661e+07	335151	5.04997	66366.9	0.000110244	110.244	0	McdB	1
										counting\McdB\2022-06-02\full\20220602_Ec_mCherry-McdB_full_mov_029_max.tif	6	1.58817e+07	1.61086e+07	353646	5.25681	67273.9	0.000111751	111.751	0	McdB	1
										counting\McdB\2022-06-02\full\20220602_Ec_mCherry-McdB_full_mov_029_max.tif	10	29662156	3.00859e+07	660503	8.38391	78782.2	0.000130867	130.867	0	McdB	1
										counting\McdB\2022-06-02\full\20220602_Ec_mCherry-McdB_full_mov_029_max.tif	9	1.40839e+07	1.42851e+07	313614	5.25142	59719.7	9.92022e-05	99.2022	1	McdB	1
										counting\McdB\2022-06-02\full\20220602_Ec_mCherry-McdB_full_mov_029_max.tif	8	2.40485e+07	2.43921e+07	535501	4.6678	114722	0.000190569	190.569	1	McdB	1
										counting\McdB\2022-06-02\full\20220602_Ec_mCherry-McdB_full_mov_029_max.tif	11	2.85703e+07	2.89785e+07	636190	7.35646	86480.4	0.000143655	143.655	0	McdB	1
										counting\McdB\2022-06-02\full\20220602_Ec_mCherry-McdB_full_mov_029_max.tif	16	2.03112e+07	2.06013e+07	452280	4.29648	105267	0.000174863	174.863	0	McdB	1
										counting\McdB\2022-06-02\full\20220602_Ec_mCherry-McdB_full_mov_029_max.tif	12	9.24308e+06	9.37512e+06	205820	4.60784	44667.5	7.41985e-05	74.1985	0	McdB	1
										counting\McdB\2022-06-02\full\20220602_Ec_mCherry-McdB_full_mov_029_max.tif	13	14686411	1.48962e+07	327030	3.68294	88796	0.000147502	147.502	1	McdB	1
										counting\McdB\2022-06-02\full\20220602_Ec_mCherry-McdB_full_mov_029_max.tif	14	1.42343e+07	1.44376e+07	316963	4.58449	69138	0.000114847	114.847	0	McdB	1
										counting\McdB\2022-06-02\full\20220602_Ec_mCherry-McdB_full_mov_029_max.tif	17	2.92693e+07	2.96874e+07	651755	5.20681	125173	0.000207929	207.929	1	McdB	1
										counting\McdB\2022-06-02\full\20220602_Ec_mCherry-McdB_full_mov_029_max.tif	15	1.39558e+07	1.41552e+07	310761	3.63297	85539.1	0.000142091	142.091	0	McdB	1
										counting\McdB\2022-06-02\full\20220602_Ec_mCherry-McdB_full_mov_030_max.tif	1	21217762	2.15209e+07	472467	7.87499	59995.9	9.9661e-05	99.661	1	McdB	1
										counting\McdB\2022-06-02\full\20220602_Ec_mCherry-McdB_full_mov_030_max.tif	3	1.2548e+07	1.27272e+07	279412	9.43308	29620.4	4.92034e-05	49.2034	1	McdB	1
										counting\McdB\2022-06-02\full\20220602_Ec_mCherry-McdB_full_mov_030_max.tif	2	1.60363e+07	1.62654e+07	357089	7.05018	50649.6	8.41355e-05	84.1355	0	McdB	1
										counting\McdB\2022-06-02\full\20220602_Ec_mCherry-McdB_full_mov_030_max.tif	4	1.90074e+07	1.9279e+07	423248	6.98556	60589.1	0.000100646	100.646	0	McdB	1
										counting\McdB\2022-06-02\full\20220602_Ec_mCherry-McdB_full_mov_030_max.tif	5	2.35754e+07	2.39122e+07	524966	7.05868	74371.7	0.000123541	123.541	1	McdB	1
										counting\McdB\2022-06-02\full\20220602_Ec_mCherry-McdB_full_mov_030_max.tif	6	1.14247e+07	1.15879e+07	254401	3.6609	69491.2	0.000115434	115.434	0	McdB	1
										counting\McdB\2022-06-02\full\20220602_Ec_mCherry-McdB_full_mov_030_max.tif	8	1.06183e+07	1.077e+07	236443	3.26823	72345.8	0.000120176	120.176	0	McdB	1
										counting\McdB\2022-06-02\full\20220602_Ec_mCherry-McdB_full_mov_030_max.tif	7	11674907	1.18417e+07	259971	3.81163	68204.8	0.000113297	113.297	1	McdB	1
										counting\McdB\2022-06-02\full\20220602_Ec_mCherry-McdB_full_mov_030_max.tif	9	20244130	2.05333e+07	450787	5.86074	76916.3	0.000127768	127.768	0	McdB	1
										counting\McdB\2022-06-02\full\20220602_Ec_mCherry-McdB_full_mov_030_max.tif	11	2.34983e+07	2.3834e+07	523249	7.5981	68865.7	0.000114395	114.395	0	McdB	1
										counting\McdB\2022-06-02\full\20220602_Ec_mCherry-McdB_full_mov_030_max.tif	10	1.16898e+07	1.18568e+07	260303	4.20847	61852.2	0.000102745	102.745	0	McdB	1
										counting\McdB\2022-06-02\full\20220602_Ec_mCherry-McdB_full_mov_031_max.tif	1	20234225	2.05233e+07	450566	6.49285	69394.1	0.000115273	115.273	1	McdB	1
										counting\McdB\2022-06-02\full\20220602_Ec_mCherry-McdB_full_mov_031_max.tif	2	1.69837e+07	1.72264e+07	378186	7.25313	52141	8.6613e-05	86.613	0	McdB	1
										counting\McdB\2022-06-02\full\20220602_Ec_mCherry-McdB_full_mov_031_max.tif	3	1.14681e+07	1.16319e+07	255366	5.67705	44982.1	7.47211e-05	74.7211	0	McdB	1
										counting\McdB\2022-06-02\full\20220602_Ec_mCherry-McdB_full_mov_031_max.tif	5	1.80763e+07	1.83345e+07	402513	6.13587	65600.1	0.00010897	108.97	0	McdB	1
										counting\McdB\2022-06-02\full\20220602_Ec_mCherry-McdB_full_mov_031_max.tif	4	1.25332e+07	1.27123e+07	279084	3.31639	84153.1	0.000139789	139.789	0	McdB	1
										counting\McdB\2022-06-02\full\20220602_Ec_mCherry-McdB_full_mov_031_max.tif	7	2.26063e+07	2.29292e+07	503386	6.30718	79811.5	0.000132577	132.577	0	McdB	1
										counting\McdB\2022-06-02\full\20220602_Ec_mCherry-McdB_full_mov_031_max.tif	8	2.64491e+07	2.68269e+07	588955	6.76299	87085.1	0.00014466	144.66	0	McdB	1
										counting\McdB\2022-06-02\full\20220602_Ec_mCherry-McdB_full_mov_031_max.tif	6	1.78032e+07	1.80575e+07	396433	4.08253	97104.9	0.000161304	161.304	0	McdB	1
										counting\McdB\2022-06-02\full\20220602_Ec_mCherry-McdB_full_mov_031_max.tif	9	1.83062e+07	1.85677e+07	407633	4.95879	82204.1	0.000136552	136.552	0	McdB	1
										counting\McdB\2022-06-02\full\20220602_Ec_mCherry-McdB_full_mov_031_max.tif	10	1.89428e+07	1.92134e+07	421810	4.52339	93250.8	0.000154902	154.902	0	McdB	1
										counting\McdB\2022-06-02\full\20220602_Ec_mCherry-McdB_full_mov_031_max.tif	11	2.18923e+07	2.2205e+07	487487	6.61127	73735.7	0.000122485	122.485	1	McdB	1
										counting\McdB\2022-06-02\full\20220602_Ec_mCherry-McdB_full_mov_031_max.tif	12	1.92566e+07	1.95317e+07	428796	4.49373	95421	0.000158507	158.507	1	McdB	1
										counting\McdB\2022-06-02\full\20220602_Ec_mCherry-McdB_full_mov_031_max.tif	14	2.14036e+07	2.17093e+07	476605	6.16283	77335.4	0.000128464	128.464	0	McdB	1
										counting\McdB\2022-06-02\full\20220602_Ec_mCherry-McdB_full_mov_031_max.tif	16	1.85516e+07	1.88167e+07	413099	6.89234	59936	9.95615e-05	99.5615	0	McdB	1
										counting\McdB\2022-06-02\full\20220602_Ec_mCherry-McdB_full_mov_031_max.tif	13	1.3969e+07	1.41686e+07	311055	4.34083	71658	0.000119033	119.033	0	McdB	1
										counting\McdB\2022-06-02\full\20220602_Ec_mCherry-McdB_full_mov_031_max.tif	15	1.58979e+07	1.61251e+07	354008	4.56077	77620.2	0.000128937	128.937	0	McdB	1
										counting\McdB\2022-06-02\full\20220602_Ec_mCherry-McdB_full_mov_031_max.tif	17	2.05342e+07	2.08275e+07	457245	6.10813	74858.4	0.00012435	124.35	0	McdB	1
										counting\McdB\2022-06-02\full\20220602_Ec_mCherry-McdB_full_mov_031_max.tif	18	2.09527e+07	2.12521e+07	466565	7.64042	61065.4	0.000101438	101.438	0	McdB	1
										counting\McdB\2022-06-02\full\20220602_Ec_mCherry-McdB_full_mov_032_max.tif	1	15085002	1.53005e+07	335906	6.72936	49916.4	8.29176e-05	82.9176	0	McdB	1
										counting\McdB\2022-06-02\full\20220602_Ec_mCherry-McdB_full_mov_032_max.tif	2	1.48697e+07	1.50821e+07	331111	6.93193	47766	7.93455e-05	79.3455	0	McdB	1
										counting\McdB\2022-06-02\full\20220602_Ec_mCherry-McdB_full_mov_032_max.tif	3	1.53163e+07	1.55351e+07	341055	5.99729	56868.3	9.44656e-05	94.4656	0	McdB	1
										counting\McdB\2022-06-02\full\20220602_Ec_mCherry-McdB_full_mov_032_max.tif	4	1.4214e+07	1.44171e+07	316511	4.60941	68666.3	0.000114064	114.064	0	McdB	1
										counting\McdB\2022-06-02\full\20220602_Ec_mCherry-McdB_full_mov_032_max.tif	5	1.59346e+07	1.61622e+07	354823	4.81382	73709.3	0.000122441	122.441	1	McdB	1
										counting\McdB\2022-06-02\full\20220602_Ec_mCherry-McdB_full_mov_032_max.tif	6	2.86655e+07	2.9075e+07	638310	6.22707	102506	0.000170275	170.275	1	McdB	1
										counting\McdB\2022-06-02\full\20220602_Ec_mCherry-McdB_full_mov_032_max.tif	7	1.28235e+07	1.30067e+07	285548	5.36575	53216.8	8.83999e-05	88.3999	1	McdB	1
										counting\McdB\2022-06-02\full\20220602_Ec_mCherry-McdB_full_mov_033_max.tif	1	1.75138e+07	1.7764e+07	389988	5.33832	73054.5	0.000121353	121.353	1	McdB	1
										counting\McdB\2022-06-02\full\20220602_Ec_mCherry-McdB_full_mov_033_max.tif	2	1.35462e+07	1.37397e+07	301639	4.45625	67689.1	0.00011244	112.44	0	McdB	1
										counting\McdB\2022-06-02\full\20220602_Ec_mCherry-McdB_full_mov_033_max.tif	3	1.5899e+07	1.61262e+07	354032	4.17997	84697.3	0.000140693	140.693	0	McdB	1
										counting\McdB\2022-06-02\full\20220602_Ec_mCherry-McdB_full_mov_033_max.tif	4	1.98129e+07	2.0096e+07	441185	5.27443	83646.1	0.000138947	138.947	0	McdB	1
										counting\McdB\2022-06-02\full\20220602_Ec_mCherry-McdB_full_mov_033_max.tif	5	2.48683e+07	2.52235e+07	553755	7.56746	73175.8	0.000121555	121.555	0	McdB	1
										counting\McdB\2022-06-02\full\20220602_Ec_mCherry-McdB_full_mov_033_max.tif	6	1.22936e+07	1.24693e+07	273749	3.75114	72977.5	0.000121225	121.225	0	McdB	1
										counting\McdB\2022-06-02\full\20220602_Ec_mCherry-McdB_full_mov_033_max.tif	7	1.40466e+07	1.42472e+07	312782	3.97209	78745	0.000130806	130.806	1	McdB	1
										counting\McdB\2022-06-02\full\20220602_Ec_mCherry-McdB_full_mov_033_max.tif	10	2.72006e+07	2.75892e+07	605691	8.33508	72667.6	0.00012071	120.71	1	McdB	1
										counting\McdB\2022-06-02\full\20220602_Ec_mCherry-McdB_full_mov_033_max.tif	8	1.71955e+07	1.74412e+07	382902	3.75144	102068	0.000169548	169.548	1	McdB	1
										counting\McdB\2022-06-02\full\20220602_Ec_mCherry-McdB_full_mov_033_max.tif	9	1.93742e+07	1.9651e+07	431416	6.44465	66941.7	0.000111199	111.199	0	McdB	1
										counting\McdB\2022-06-02\full\20220602_Ec_mCherry-McdB_full_mov_033_max.tif	11	1.2431e+07	1.26086e+07	276808	3.99512	69286.7	0.000115094	115.094	1	McdB	1
										counting\McdB\2022-06-02\full\20220602_Ec_mCherry-McdB_full_mov_034_max.tif	1	1.14827e+07	1.16467e+07	255690	6.89018	37109.4	6.16435e-05	61.6435	1	McdB	1
										counting\McdB\2022-06-02\full\20220602_Ec_mCherry-McdB_full_mov_034_max.tif	2	1.112e+07	1.12789e+07	247615	5.95254	41598.3	6.91001e-05	69.1001	0	McdB	1
										counting\McdB\2022-06-02\full\20220602_Ec_mCherry-McdB_full_mov_034_max.tif	11	1.73218e+07	1.75693e+07	385714	6.32546	60978.1	0.000101292	101.292	0	McdB	1
										counting\McdB\2022-06-02\full\20220602_Ec_mCherry-McdB_full_mov_034_max.tif	10	1.81654e+07	1.8425e+07	404499	6.5639	61624.9	0.000102367	102.367	0	McdB	1
										counting\McdB\2022-06-02\full\20220602_Ec_mCherry-McdB_full_mov_034_max.tif	9	1.11109e+07	1.12697e+07	247413	3.46079	71490.4	0.000118755	118.755	0	McdB	1
										counting\McdB\2022-06-02\full\20220602_Ec_mCherry-McdB_full_mov_034_max.tif	3	1.19408e+07	1.21114e+07	265893	4.06734	65372.7	0.000108592	108.592	1	McdB	1
										counting\McdB\2022-06-02\full\20220602_Ec_mCherry-McdB_full_mov_034_max.tif	8	1.09445e+07	1.11009e+07	243707	3.76838	64671.5	0.000107428	107.428	1	McdB	1
										counting\McdB\2022-06-02\full\20220602_Ec_mCherry-McdB_full_mov_034_max.tif	5	1.59675e+07	1.61956e+07	355557	5.79311	61375.9	0.000101953	101.953	0	McdB	1
										counting\McdB\2022-06-02\full\20220602_Ec_mCherry-McdB_full_mov_034_max.tif	4	1.27297e+07	1.29116e+07	283459	3.59408	78868.4	0.000131011	131.011	0	McdB	1
										counting\McdB\2022-06-02\full\20220602_Ec_mCherry-McdB_full_mov_034_max.tif	6	20540650	2.08341e+07	457389	6.7375	67887.1	0.000112769	112.769	0	McdB	1
										counting\McdB\2022-06-02\full\20220602_Ec_mCherry-McdB_full_mov_034_max.tif	7	1.87633e+07	1.90313e+07	417812	7.28838	57325.8	9.52255e-05	95.2255	0	McdB	1
										counting\McdB\2022-06-02\full\20220602_Ec_mCherry-McdB_full_mov_035_max.tif	1	1.73733e+07	1.76215e+07	386861	7.21624	53609.7	8.90527e-05	89.0527	1	McdB	1
										counting\McdB\2022-06-02\full\20220602_Ec_mCherry-McdB_full_mov_035_max.tif	2	2.44372e+07	2.47863e+07	544157	9.00229	60446.5	0.000100409	100.409	1	McdB	1
										counting\McdB\2022-06-02\full\20220602_Ec_mCherry-McdB_full_mov_035_max.tif	3	2.027e+07	2.05595e+07	451362	6.92696	65160.1	0.000108239	108.239	0	McdB	1
										counting\McdB\2022-06-02\full\20220602_Ec_mCherry-McdB_full_mov_035_max.tif	9	1.5529e+07	1.57509e+07	345793	5.1671	66922	0.000111166	111.166	1	McdB	1
										counting\McdB\2022-06-02\full\20220602_Ec_mCherry-McdB_full_mov_035_max.tif	8	1.02356e+07	1.03819e+07	227923	2.8297	80546.6	0.000133798	133.798	0	McdB	1
										counting\McdB\2022-06-02\full\20220602_Ec_mCherry-McdB_full_mov_035_max.tif	4	1.96489e+07	1.99296e+07	437533	6.20601	70501.4	0.000117112	117.112	0	McdB	1
										counting\McdB\2022-06-02\full\20220602_Ec_mCherry-McdB_full_mov_035_max.tif	6	1.38215e+07	1.4019e+07	307771	3.65026	84314.9	0.000140058	140.058	0	McdB	1
										counting\McdB\2022-06-02\full\20220602_Ec_mCherry-McdB_full_mov_035_max.tif	7	1.78941e+07	1.81497e+07	398457	4.5647	87290.9	0.000145002	145.002	0	McdB	1
										counting\McdB\2022-06-02\full\20220602_Ec_mCherry-McdB_full_mov_035_max.tif	5	1.47312e+07	1.49416e+07	328026	6.87924	47683.5	7.92085e-05	79.2085	0	McdB	1
										counting\McdB\2022-06-02\full\20220602_Ec_mCherry-McdB_full_mov_036_max.tif	1	9.26258e+06	9.3949e+06	206255	6.15416	33514.7	5.56722e-05	55.6722	1	McdB	1
										counting\McdB\2022-06-02\full\20220602_Ec_mCherry-McdB_full_mov_036_max.tif	2	1.17799e+07	1.19482e+07	262309	4.24663	61768.7	0.000102606	102.606	1	McdB	1
										counting\McdB\2022-06-02\full\20220602_Ec_mCherry-McdB_full_mov_036_max.tif	3	2.05069e+07	2.07999e+07	456638	7.03665	64894.3	0.000107798	107.798	1	McdB	1
										counting\McdB\2022-06-02\full\20220602_Ec_mCherry-McdB_full_mov_036_max.tif	4	1.9288e+07	1.95636e+07	429496	7.30336	58808.1	9.76878e-05	97.6878	0	McdB	1
										counting\McdB\2022-06-02\full\20220602_Ec_mCherry-McdB_full_mov_036_max.tif	5	1.98896e+07	2.01738e+07	442893	8.4184	52610.1	8.73922e-05	87.3922	0	McdB	1
										counting\McdB\2022-06-02\full\20220602_Ec_mCherry-McdB_full_mov_036_max.tif	6	1.69561e+07	1.71983e+07	377570	5.84025	64649.6	0.000107391	107.391	0	McdB	1
										counting\McdB\2022-06-02\full\20220602_Ec_mCherry-McdB_full_mov_036_max.tif	7	1.30579e+07	1.32445e+07	290768	5.57855	52122.5	8.65823e-05	86.5823	0	McdB	1
										counting\McdB\2022-06-02\full\20220602_Ec_mCherry-McdB_full_mov_037_max.tif	1	9.77572e+06	9.91538e+06	217681	4.25142	51201.9	8.50531e-05	85.0531	1	McdB	1
										counting\McdB\2022-06-02\full\20220602_Ec_mCherry-McdB_full_mov_037_max.tif	2	1.1261e+07	1.14219e+07	250754	4.26467	58798.1	9.76712e-05	97.6712	0	McdB	1
										counting\McdB\2022-06-02\full\20220602_Ec_mCherry-McdB_full_mov_037_max.tif	3	1.97512e+07	2.00333e+07	439810	6.60112	66626.5	0.000110675	110.675	0	McdB	1
										counting\McdB\2022-06-02\full\20220602_Ec_mCherry-McdB_full_mov_037_max.tif	4	3.32124e+07	3.36869e+07	739559	7.59089	97427.2	0.000161839	161.839	1	McdB	1
										counting\McdB\2022-06-02\full\20220602_Ec_mCherry-McdB_full_mov_037_max.tif	5	1.51397e+07	1.5356e+07	337124	4.31315	78161.9	0.000129837	129.837	0	McdB	1
										counting\McdB\2022-06-02\full\20220602_Ec_mCherry-McdB_full_mov_037_max.tif	7	1.83379e+07	1.85999e+07	408339	7.55314	54062.2	8.98042e-05	89.8042	0	McdB	1
										counting\McdB\2022-06-02\full\20220602_Ec_mCherry-McdB_full_mov_037_max.tif	6	1.63775e+07	1.66115e+07	364687	6.95906	52404.7	8.7051e-05	87.051	0	McdB	1
										counting\McdB\2022-06-02\full\20220602_Ec_mCherry-McdB_full_mov_038_max.tif	1	1.67812e+07	1.70209e+07	373675	8.11966	46021.1	7.64469e-05	76.4469	0	McdB	1
										counting\McdB\2022-06-02\full\20220602_Ec_mCherry-McdB_full_mov_038_max.tif	2	1.09591e+07	1.11156e+07	244031	4.00703	60900.7	0.000101164	101.164	1	McdB	1
										counting\McdB\2022-06-02\full\20220602_Ec_mCherry-McdB_full_mov_038_max.tif	3	1.21954e+07	1.23697e+07	271562	3.73994	72611.4	0.000120617	120.617	1	McdB	1
										counting\McdB\2022-06-02\full\20220602_Ec_mCherry-McdB_full_mov_038_max.tif	4	1.01575e+07	1.03026e+07	226181	4.11139	55013.3	9.13843e-05	91.3843	0	McdB	1
										counting\McdB\2022-06-02\full\20220602_Ec_mCherry-McdB_full_mov_038_max.tif	15	1.75768e+07	1.78279e+07	391392	6.05925	64594.2	0.000107299	107.299	0	McdB	1
										counting\McdB\2022-06-02\full\20220602_Ec_mCherry-McdB_full_mov_038_max.tif	5	13954651	1.4154e+07	310736	4.80028	64732.8	0.00010753	107.53	0	McdB	1
										counting\McdB\2022-06-02\full\20220602_Ec_mCherry-McdB_full_mov_038_max.tif	16	2.67796e+07	2.71622e+07	596316	5.47032	109009	0.000181079	181.079	1	McdB	1
										counting\McdB\2022-06-02\full\20220602_Ec_mCherry-McdB_full_mov_038_max.tif	6	1.5929e+07	1.61566e+07	354700	4.12744	85937	0.000142752	142.752	0	McdB	1
										counting\McdB\2022-06-02\full\20220602_Ec_mCherry-McdB_full_mov_038_max.tif	7	1.53902e+07	1.561e+07	342701	4.43768	77225.3	0.000128281	128.281	0	McdB	1
										counting\McdB\2022-06-02\full\20220602_Ec_mCherry-McdB_full_mov_038_max.tif	9	1.44136e+07	1.46195e+07	320956	4.38832	73138.7	0.000121493	121.493	1	McdB	1
										counting\McdB\2022-06-02\full\20220602_Ec_mCherry-McdB_full_mov_038_max.tif	8	2.01982e+07	2.04868e+07	449764	5.0692	88725	0.000147384	147.384	0	McdB	1
										counting\McdB\2022-06-02\full\20220602_Ec_mCherry-McdB_full_mov_038_max.tif	10	2.71301e+07	2.75177e+07	604120	6.68445	90377	0.000150128	150.128	0	McdB	1
										counting\McdB\2022-06-02\full\20220602_Ec_mCherry-McdB_full_mov_038_max.tif	11	1.37162e+07	1.39121e+07	305425	3.70261	82489.2	0.000137025	137.025	1	McdB	1
										counting\McdB\2022-06-02\full\20220602_Ec_mCherry-McdB_full_mov_038_max.tif	12	1.35941e+07	1.37883e+07	302707	3.83488	78935.2	0.000131122	131.122	0	McdB	1
										counting\McdB\2022-06-02\full\20220602_Ec_mCherry-McdB_full_mov_038_max.tif	14	1.1267e+07	1.1428e+07	250889	2.75409	91096.6	0.000151323	151.323	0	McdB	1
										counting\McdB\2022-06-02\full\20220602_Ec_mCherry-McdB_full_mov_038_max.tif	13	1.32893e+07	1.34792e+07	295921	3.2173	91978.1	0.000152787	152.787	1	McdB	1
										counting\McdB\2022-06-02\full\20220602_Ec_mCherry-McdB_full_mov_038_max.tif	17	1.38012e+07	1.39984e+07	307319	4.32943	70983.6	0.000117913	117.913	0	McdB	1
										counting\McdB\2022-06-02\full\20220602_Ec_mCherry-McdB_full_mov_038_max.tif	18	1.32347e+07	1.34238e+07	294704	4.21089	69986.2	0.000116256	116.256	0	McdB	1
										counting\McdB\2022-06-02\full\20220602_Ec_mCherry-McdB_full_mov_039_max.tif	1	6.94451e+06	7.04371e+06	154637	6.09706	25362.5	4.21304e-05	42.1304	0	McdB	1
										counting\McdB\2022-06-02\full\20220602_Ec_mCherry-McdB_full_mov_039_max.tif	2	1.04624e+07	1.06118e+07	232971	6.18634	37658.9	6.25564e-05	62.5564	1	McdB	1
										counting\McdB\2022-06-02\full\20220602_Ec_mCherry-McdB_full_mov_039_max.tif	3	1.40889e+07	1.42901e+07	313724	6.00765	52220.8	8.67455e-05	86.7455	1	McdB	1
										counting\McdB\2022-06-02\full\20220602_Ec_mCherry-McdB_full_mov_039_max.tif	4	16221059	1.64528e+07	361203	5.82866	61970.1	0.00010294	102.94	0	McdB	1
										counting\McdB\2022-06-02\full\20220602_Ec_mCherry-McdB_full_mov_039_max.tif	6	1.40342e+07	1.42346e+07	312506	4.95533	63064.6	0.000104758	104.758	0	McdB	1
										counting\McdB\2022-06-02\full\20220602_Ec_mCherry-McdB_full_mov_039_max.tif	5	1.30556e+07	1.32421e+07	290715	3.69429	78693.2	0.00013072	130.72	0	McdB	1
										counting\McdB\2022-06-02\full\20220602_Ec_mCherry-McdB_full_mov_039_max.tif	7	1.47422e+07	1.49528e+07	328273	6.61098	49655.6	8.24845e-05	82.4845	0	McdB	1
										counting\McdB\2022-06-02\full\20220602_Ec_mCherry-McdB_full_mov_039_max.tif	8	1.50806e+07	1.5296e+07	335808	7.26669	46211.9	7.67639e-05	76.7639	0	McdB	1
										counting\McdB\2022-06-02\full\20220602_Ec_mCherry-McdB_full_mov_039_max.tif	9	8.14447e+06	8.26082e+06	181357	2.94215	61640.9	0.000102394	102.394	0	McdB	1
										counting\McdB\2022-06-02\full\20220602_Ec_mCherry-McdB_full_mov_040_max.tif	1	9.65204e+06	9.78992e+06	214927	4.56966	47033.5	7.81287e-05	78.1287	1	McdB	1
										counting\McdB\2022-06-02\full\20220602_Ec_mCherry-McdB_full_mov_040_max.tif	2	1.16289e+07	1.17951e+07	258947	5.34004	48491.7	8.0551e-05	80.551	1	McdB	1
										counting\McdB\2022-06-02\full\20220602_Ec_mCherry-McdB_full_mov_040_max.tif	3	4.98442e+06	5.05563e+06	110991	5.23282	21210.5	3.52334e-05	35.2334	1	McdB	1
										counting\McdB\2022-06-02\full\20220602_Ec_mCherry-McdB_full_mov_040_max.tif	4	2.19696e+07	2.22835e+07	489210	5.90506	82845.9	0.000137618	137.618	1	McdB	1
										counting\McdB\2022-06-02\full\20220602_Ec_mCherry-McdB_full_mov_040_max.tif	5	1.01883e+07	1.03338e+07	226868	3.48097	65173.9	0.000108262	108.262	0	McdB	1
										counting\McdB\2022-06-02\full\20220602_Ec_mCherry-McdB_full_mov_040_max.tif	6	2.16105e+07	2.19192e+07	481213	5.9061	81477.3	0.000135344	135.344	1	McdB	1
										counting\McdB\2022-06-02\full\20220602_Ec_mCherry-McdB_full_mov_040_max.tif	9	1.87609e+07	1.90289e+07	417758	6.46736	64594.9	0.0001073	107.3	0	McdB	1
										counting\McdB\2022-06-02\full\20220602_Ec_mCherry-McdB_full_mov_040_max.tif	7	8.31712e+06	8.43594e+06	185202	2.55846	72388	0.000120246	120.246	1	McdB	1
										counting\McdB\2022-06-02\full\20220602_Ec_mCherry-McdB_full_mov_040_max.tif	8	6.75576e+06	6.85228e+06	150434	3.26041	46139.7	7.6644e-05	76.644	1	McdB	1
										counting\McdB\2022-06-02\full\20220602_Ec_mCherry-McdB_full_mov_040_max.tif	10	1.59871e+07	1.62155e+07	355993	4.33697	82083.4	0.000136351	136.351	0	McdB	1
										counting\McdB\2022-06-02\full\20220602_Ec_mCherry-McdB_full_mov_040_max.tif	13	2.26826e+07	2.30066e+07	505085	6.05132	83466.9	0.000138649	138.649	0	McdB	1
										counting\McdB\2022-06-02\full\20220602_Ec_mCherry-McdB_full_mov_040_max.tif	12	1.54953e+07	1.57167e+07	345043	4.54615	75897.8	0.000126076	126.076	0	McdB	1
										counting\McdB\2022-06-02\full\20220602_Ec_mCherry-McdB_full_mov_040_max.tif	11	1.23873e+07	1.25642e+07	275834	3.40358	81042.3	0.000134622	134.622	0	McdB	1
										counting\McdB\2022-06-02\full\20220602_Ec_mCherry-McdB_full_mov_040_max.tif	15	1.41547e+07	1.43569e+07	315189	4.5287	69598.1	0.000115611	115.611	0	McdB	1
										counting\McdB\2022-06-02\full\20220602_Ec_mCherry-McdB_full_mov_040_max.tif	14	5.53451e+06	5.61357e+06	123240	3.24474	37981.4	6.30921e-05	63.0921	0	McdB	1
										counting\McdB\2022-06-02\full\20220602_Ec_mCherry-McdB_full_mov_040_max.tif	16	9.7631e+06	9.90257e+06	217400	3.27021	66479	0.00011043	110.43	0	McdB	1
										counting\McdB\2022-06-02\full\20220602_Ec_mCherry-McdB_full_mov_040_max.tif	17	1.99526e+07	2.02376e+07	444294	4.7745	93055.6	0.000154577	154.577	0	McdB	1
										counting\McdB\2022-06-02\full\20220602_Ec_mCherry-McdB_full_mov_040_max.tif	18	9097774	9.22774e+06	202585	3.86516	52413	8.70648e-05	87.0648	0	McdB	1
										counting\McdB\2022-06-02\full\20220602_Ec_mCherry-McdB_full_mov_040_max.tif	19	1.60597e+07	1.62891e+07	357609	4.05991	88083	0.000146317	146.317	0	McdB	1
										counting\McdB\2022-06-02\full\20220602_Ec_mCherry-McdB_full_mov_040_max.tif	23	1.15854e+07	1.17509e+07	257978	2.87217	89820.1	0.000149203	149.203	0	McdB	1
										counting\McdB\2022-06-02\full\20220602_Ec_mCherry-McdB_full_mov_040_max.tif	24	5.16019e+07	5.23391e+07	1.14905e+06	10.9653	104789	0.000174069	174.069	1	McdB	1
										counting\McdB\2022-06-02\full\20220602_Ec_mCherry-McdB_full_mov_040_max.tif	26	1.34438e+07	1.36359e+07	299360	4.6446	64453.3	0.000107065	107.065	0	McdB	1
										counting\McdB\2022-06-02\full\20220602_Ec_mCherry-McdB_full_mov_040_max.tif	20	1.11522e+07	1.13115e+07	248332	3.10368	80012.1	0.00013291	132.91	0	McdB	1
										counting\McdB\2022-06-02\full\20220602_Ec_mCherry-McdB_full_mov_040_max.tif	21	1.01956e+07	1.03412e+07	227031	5.21128	43565.2	7.23675e-05	72.3675	0	McdB	1
										counting\McdB\2022-06-02\full\20220602_Ec_mCherry-McdB_full_mov_040_max.tif	27	2.05622e+07	2.08559e+07	457869	6.03699	75843.9	0.000125987	125.987	0	McdB	1
										counting\McdB\2022-06-02\full\20220602_Ec_mCherry-McdB_full_mov_040_max.tif	25	2.14905e+07	2.17975e+07	478540	4.59699	104098	0.000172921	172.921	0	McdB	1
										counting\McdB\2022-06-02\full\20220602_Ec_mCherry-McdB_full_mov_040_max.tif	28	6.89288e+06	6.99135e+06	153487	2.06905	74182.6	0.000123227	123.227	1	McdB	1
										counting\McdB\2022-06-02\full\20220602_Ec_mCherry-McdB_full_mov_040_max.tif	30	1.13762e+07	1.15387e+07	253319	4.79866	52789.6	8.76904e-05	87.6904	0	McdB	1
										counting\McdB\2022-06-02\full\20220602_Ec_mCherry-McdB_full_mov_040_max.tif	29	7.06221e+06	7.1631e+06	157258	2.2058	71292.8	0.000118427	118.427	0	McdB	1
										counting\McdB\2022-06-02\full\20220602_Ec_mCherry-McdB_full_mov_040_max.tif	22	4.85205e+06	4.92137e+06	108043	4.14323	26077	4.33173e-05	43.3173	0	McdB	1
										counting\McdB\2022-06-02\full\20220602_Ec_mCherry-McdB_full_mov_041_max.tif	1	8.30665e+06	8.42531e+06	184968	4.24404	43583.1	7.23972e-05	72.3972	0	McdB	1
										counting\McdB\2022-06-02\full\20220602_Ec_mCherry-McdB_full_mov_041_max.tif	5	1.53536e+07	1.55729e+07	341887	5.27944	64758.1	0.000107572	107.572	0	McdB	1
										counting\McdB\2022-06-02\full\20220602_Ec_mCherry-McdB_full_mov_041_max.tif	4	1.09666e+07	1.11233e+07	244199	3.1786	76825.9	0.000127618	127.618	0	McdB	1
										counting\McdB\2022-06-02\full\20220602_Ec_mCherry-McdB_full_mov_041_max.tif	2	8.267e+06	8.3851e+06	184086	3.23236	56950.9	9.46028e-05	94.6028	0	McdB	1
										counting\McdB\2022-06-02\full\20220602_Ec_mCherry-McdB_full_mov_041_max.tif	3	1.22486e+07	1.24236e+07	272747	3.51687	77553.9	0.000128827	128.827	0	McdB	1
										counting\McdB\2022-06-02\full\20220602_Ec_mCherry-McdB_full_mov_041_max.tif	8	2.14503e+07	2.17567e+07	477645	5.14432	92849.1	0.000154234	154.234	1	McdB	1
										counting\McdB\2022-06-02\full\20220602_Ec_mCherry-McdB_full_mov_041_max.tif	6	17379475	1.76278e+07	386998	5.56253	69572.3	0.000115569	115.569	0	McdB	1
										counting\McdB\2022-06-02\full\20220602_Ec_mCherry-McdB_full_mov_041_max.tif	11	1.35749e+07	1.37688e+07	302279	7.77782	38864.2	6.45585e-05	64.5585	0	McdB	1
										counting\McdB\2022-06-02\full\20220602_Ec_mCherry-McdB_full_mov_041_max.tif	7	1.32386e+07	1.34277e+07	294791	3.14689	93676.7	0.000155609	155.609	1	McdB	1
										counting\McdB\2022-06-02\full\20220602_Ec_mCherry-McdB_full_mov_041_max.tif	10	1.30846e+07	1.32716e+07	291362	4.05958	71771.6	0.000119222	119.222	0	McdB	1
										counting\McdB\2022-06-02\full\20220602_Ec_mCherry-McdB_full_mov_041_max.tif	9	1.95142e+07	1.9793e+07	434533	6.02487	72123.1	0.000119806	119.806	0	McdB	1
										counting\McdB\2022-06-02\full\20220602_Ec_mCherry-McdB_full_mov_041_max.tif	12	1.19683e+07	1.21393e+07	266504	2.8599	93186.6	0.000154795	154.795	1	McdB	1
										counting\McdB\2022-06-02\full\20220602_Ec_mCherry-McdB_full_mov_041_max.tif	13	3.88177e+07	3.93722e+07	864374	8.19787	105439	0.000175148	175.148	1	McdB	1
										counting\McdB\2022-06-02\full\20220602_Ec_mCherry-McdB_full_mov_041_max.tif	15	1.2459e+07	1.2637e+07	277431	7.2779	38119.6	6.33216e-05	63.3216	0	McdB	1
										counting\McdB\2022-06-02\full\20220602_Ec_mCherry-McdB_full_mov_041_max.tif	14	1.29184e+07	1.3103e+07	287661	3.95251	72779.5	0.000120896	120.896	0	McdB	1
										counting\McdB\2022-06-02\full\20220602_Ec_mCherry-McdB_full_mov_041_max.tif	16	1.70586e+07	1.73023e+07	379852	6.25235	60753.5	0.000100919	100.919	0	McdB	1
										counting\McdB\2022-06-02\full\20220602_Ec_mCherry-McdB_full_mov_041_max.tif	17	12963370	13148561	288662	5.74799	50219.7	8.34214e-05	83.4214	0	McdB	1
										counting\McdB\2022-06-02\full\20220602_Ec_mCherry-McdB_full_mov_041_max.tif	18	8.67233e+06	8.79622e+06	193111	4.17706	46231.4	7.67963e-05	76.7963	0	McdB	1
										counting\McdB\2022-06-02\full\20220602_Ec_mCherry-McdB_full_mov_042_max.tif	1	7.93726e+06	8.05065e+06	176743	5.31793	33235.3	5.52081e-05	55.2081	1	McdB	1
										counting\McdB\2022-06-02\full\20220602_Ec_mCherry-McdB_full_mov_042_max.tif	2	1.31596e+07	1.33476e+07	293031	6.15051	47643.4	7.91419e-05	79.1419	0	McdB	1
										counting\McdB\2022-06-02\full\20220602_Ec_mCherry-McdB_full_mov_042_max.tif	3	1.28752e+07	1.30591e+07	286698	4.75133	60340.6	0.000100234	100.234	0	McdB	1
										counting\McdB\2022-06-02\full\20220602_Ec_mCherry-McdB_full_mov_042_max.tif	4	17353132	1.7601e+07	386411	6.77849	57005.5	9.46935e-05	94.6935	0	McdB	1
										counting\McdB\2022-06-02\full\20220602_Ec_mCherry-McdB_full_mov_042_max.tif	5	1.42284e+07	1.44317e+07	316831	3.91635	80899.7	0.000134385	134.385	0	McdB	1
										counting\McdB\2022-06-02\full\20220602_Ec_mCherry-McdB_full_mov_042_max.tif	6	2.1738e+07	2.20486e+07	484052	6.03778	80170.5	0.000133174	133.174	0	McdB	1
										counting\McdB\2022-06-02\full\20220602_Ec_mCherry-McdB_full_mov_042_max.tif	7	2.4171e+07	2.45163e+07	538227	7.81257	68892.5	0.000114439	114.439	1	McdB	1
										counting\McdB\2022-06-02\full\20220602_Ec_mCherry-McdB_full_mov_042_max.tif	9	1.66076e+07	1.68449e+07	369811	3.88218	95258.6	0.000158237	158.237	0	McdB	1
										counting\McdB\2022-06-02\full\20220602_Ec_mCherry-McdB_full_mov_042_max.tif	8	1.44591e+07	1.46656e+07	321967	3.75478	85748.6	0.00014244	142.44	1	McdB	1
										counting\McdB\2022-06-02\full\20220602_Ec_mCherry-McdB_full_mov_042_max.tif	10	2.31598e+07	2.34907e+07	515712	8.08355	63797.7	0.000105976	105.976	1	McdB	1
										counting\McdB\2022-06-02\full\20220602_Ec_mCherry-McdB_full_mov_043_max.tif	1	1.11017e+07	1.12603e+07	247206	6.30674	39197.2	6.51117e-05	65.1117	1	McdB	1
										counting\McdB\2022-06-02\full\20220602_Ec_mCherry-McdB_full_mov_043_max.tif	3	6.19778e+06	6.28632e+06	138009	3.99534	34542.6	5.73797e-05	57.3797	0	McdB	1
										counting\McdB\2022-06-02\full\20220602_Ec_mCherry-McdB_full_mov_043_max.tif	9	3.90777e+07	3.96359e+07	870163	9.792	88864.7	0.000147616	147.616	1	McdB	1
										counting\McdB\2022-06-02\full\20220602_Ec_mCherry-McdB_full_mov_043_max.tif	2	1.73884e+07	1.76368e+07	387196	4.83121	80144.7	0.000133131	133.131	0	McdB	1
										counting\McdB\2022-06-02\full\20220602_Ec_mCherry-McdB_full_mov_043_max.tif	6	1.06641e+07	1.08165e+07	237464	5.85398	40564.5	6.73829e-05	67.3829	0	McdB	1
										counting\McdB\2022-06-02\full\20220602_Ec_mCherry-McdB_full_mov_043_max.tif	7	4.68954e+06	4.75653e+06	104424	6.01312	17366.1	2.88473e-05	28.8473	1	McdB	1
										counting\McdB\2022-06-02\full\20220602_Ec_mCherry-McdB_full_mov_043_max.tif	10	1.62699e+07	1.65024e+07	362291	6.26011	57873	9.61345e-05	96.1345	0	McdB	1
										counting\McdB\2022-06-02\full\20220602_Ec_mCherry-McdB_full_mov_043_max.tif	4	9.15328e+06	9.28405e+06	203821	2.98867	68197.9	0.000113286	113.286	0	McdB	1
										counting\McdB\2022-06-02\full\20220602_Ec_mCherry-McdB_full_mov_043_max.tif	11	1.61565e+07	1.63874e+07	359766	5.52098	65163.4	0.000108245	108.245	0	McdB	1
										counting\McdB\2022-06-02\full\20220602_Ec_mCherry-McdB_full_mov_043_max.tif	5	1.39526e+07	1.41519e+07	310689	3.12586	99393.1	0.000165105	165.105	1	McdB	1
										counting\McdB\2022-06-02\full\20220602_Ec_mCherry-McdB_full_mov_043_max.tif	23	9.75067e+06	9.88997e+06	217123	2.32863	93240.6	0.000154885	154.885	0	McdB	1
										counting\McdB\2022-06-02\full\20220602_Ec_mCherry-McdB_full_mov_043_max.tif	12	1.46052e+07	1.48139e+07	325223	3.15746	103002	0.000171099	171.099	0	McdB	1
										counting\McdB\2022-06-02\full\20220602_Ec_mCherry-McdB_full_mov_043_max.tif	8	1.57458e+07	1.59708e+07	350620	5.16354	67903.1	0.000112796	112.796	0	McdB	1
										counting\McdB\2022-06-02\full\20220602_Ec_mCherry-McdB_full_mov_043_max.tif	15	2.00462e+07	2.03326e+07	446379	4.94765	90220.4	0.000149868	149.868	1	McdB	1
										counting\McdB\2022-06-02\full\20220602_Ec_mCherry-McdB_full_mov_043_max.tif	14	2.88283e+06	2.92401e+06	64193.4	3.91331	16403.9	2.72489e-05	27.2489	0	McdB	1
										counting\McdB\2022-06-02\full\20220602_Ec_mCherry-McdB_full_mov_043_max.tif	13	14323735	1.45284e+07	318954	5.60853	56869.4	9.44675e-05	94.4675	0	McdB	1
										counting\McdB\2022-06-02\full\20220602_Ec_mCherry-McdB_full_mov_043_max.tif	24	1.19991e+07	1.21705e+07	267190	2.29533	116406	0.000193365	193.365	0	McdB	1
										counting\McdB\2022-06-02\full\20220602_Ec_mCherry-McdB_full_mov_043_max.tif	16	1.57744e+07	1.59998e+07	351258	3.06049	114772	0.000190651	190.651	1	McdB	1
										counting\McdB\2022-06-02\full\20220602_Ec_mCherry-McdB_full_mov_043_max.tif	21	24475322	2.4825e+07	545005	10.0538	54208.7	9.00477e-05	90.0477	1	McdB	1
										counting\McdB\2022-06-02\full\20220602_Ec_mCherry-McdB_full_mov_043_max.tif	17	1.32545e+07	1.34439e+07	295145	3.81459	77372.8	0.000128526	128.526	0	McdB	1
										counting\McdB\2022-06-02\full\20220602_Ec_mCherry-McdB_full_mov_043_max.tif	18	1.97923e+07	2.0075e+07	440725	6.44734	68357.7	0.000113551	113.551	0	McdB	1
										counting\McdB\2022-06-02\full\20220602_Ec_mCherry-McdB_full_mov_043_max.tif	19	16379158	1.66131e+07	364723	4.87805	74768.2	0.0001242	124.2	0	McdB	1
										counting\McdB\2022-06-02\full\20220602_Ec_mCherry-McdB_full_mov_043_max.tif	25	1.33523e+07	1.3543e+07	297323	3.62796	81953.1	0.000136135	136.135	1	McdB	1
										counting\McdB\2022-06-02\full\20220602_Ec_mCherry-McdB_full_mov_043_max.tif	20	1.05477e+07	1.06984e+07	234872	3.52998	66536.2	0.000110525	110.525	0	McdB	1
										counting\McdB\2022-06-02\full\20220602_Ec_mCherry-McdB_full_mov_043_max.tif	26	1.01914e+07	1.0337e+07	226937	3.86385	58733.3	9.75636e-05	97.5636	1	McdB	1
										counting\McdB\2022-06-02\full\20220602_Ec_mCherry-McdB_full_mov_043_max.tif	22	5.87355e+06	5.95746e+06	130789	4.03203	32437.6	5.3883e-05	53.883	0	McdB	1
										counting\McdB\2022-06-02\full\20220602_Ec_mCherry-McdB_full_mov_044_max.tif	3	3.68786e+07	3.74054e+07	821194	13.0754	62804.7	0.000104327	104.327	0	McdB	1
										counting\McdB\2022-06-02\full\20220602_Ec_mCherry-McdB_full_mov_044_max.tif	1	11489863	1.1654e+07	255851	5.69263	44944.2	7.46581e-05	74.6581	0	McdB	1
										counting\McdB\2022-06-02\full\20220602_Ec_mCherry-McdB_full_mov_044_max.tif	2	8.601e+06	8.72387e+06	191523	4.54187	42168.2	7.00469e-05	70.0469	0	McdB	1
										counting\McdB\2022-06-02\full\20220602_Ec_mCherry-McdB_full_mov_044_max.tif	4	9157157	9.28797e+06	203907	4.2561	47909.4	7.95837e-05	79.5837	1	McdB	1
										counting\McdB\2022-06-02\full\20220602_Ec_mCherry-McdB_full_mov_044_max.tif	7	2.41393e+07	2.44842e+07	537523	7.04476	76301.1	0.000126746	126.746	0	McdB	1
										counting\McdB\2022-06-02\full\20220602_Ec_mCherry-McdB_full_mov_044_max.tif	5	7.79598e+06	7.90735e+06	173597	4.25071	40839.6	6.78398e-05	67.8398	0	McdB	1
										counting\McdB\2022-06-02\full\20220602_Ec_mCherry-McdB_full_mov_044_max.tif	6	1.12986e+07	1.146e+07	251592	4.27047	58914.5	9.78646e-05	97.8646	0	McdB	1
										counting\McdB\2022-06-02\full\20220602_Ec_mCherry-McdB_full_mov_044_max.tif	8	1.4657e+07	1.48664e+07	326376	4.85101	67280	0.000111761	111.761	0	McdB	1
										counting\McdB\2022-06-02\full\20220602_Ec_mCherry-McdB_full_mov_044_max.tif	9	1.05301e+07	1.06805e+07	234479	3.2761	71572.7	0.000118892	118.892	0	McdB	1
										counting\McdB\2022-06-02\full\20220602_Ec_mCherry-McdB_full_mov_044_max.tif	10	7.3574e+06	7.4625e+06	163831	3.76001	43571.9	7.23786e-05	72.3786	0	McdB	1
										counting\McdB\2022-06-02\full\20220602_Ec_mCherry-McdB_full_mov_044_max.tif	11	6.78454e+06	6.88146e+06	151075	3.90042	38733	6.43405e-05	64.3405	0	McdB	1
										counting\McdB\2022-06-02\full\20220602_Ec_mCherry-McdB_full_mov_045_max.tif	1	1.48879e+07	1.51006e+07	331517	8.80329	37658.4	6.25554e-05	62.5554	1	McdB	1
										counting\McdB\2022-06-02\full\20220602_Ec_mCherry-McdB_full_mov_045_max.tif	21	1.65062e+07	1.6742e+07	367551	6.63064	55432.3	9.20802e-05	92.0802	1	McdB	1
										counting\McdB\2022-06-02\full\20220602_Ec_mCherry-McdB_full_mov_045_max.tif	2	1.31443e+07	1.33321e+07	292692	3.92117	74643.8	0.000123993	123.993	0	McdB	1
										counting\McdB\2022-06-02\full\20220602_Ec_mCherry-McdB_full_mov_045_max.tif	3	2.02204e+07	2.05093e+07	450258	5.02039	89685.8	0.00014898	148.98	0	McdB	1
										counting\McdB\2022-06-02\full\20220602_Ec_mCherry-McdB_full_mov_045_max.tif	4	1.55401e+07	1.57621e+07	346040	4.06755	85073.4	0.000141318	141.318	0	McdB	1
										counting\McdB\2022-06-02\full\20220602_Ec_mCherry-McdB_full_mov_045_max.tif	5	1.67839e+07	1.70237e+07	373737	4.60233	81205.9	0.000134893	134.893	0	McdB	1
										counting\McdB\2022-06-02\full\20220602_Ec_mCherry-McdB_full_mov_045_max.tif	6	9.92707e+06	1.00689e+07	221051	4.25814	51912.6	8.62336e-05	86.2336	1	McdB	1
										counting\McdB\2022-06-02\full\20220602_Ec_mCherry-McdB_full_mov_045_max.tif	7	3.18017e+07	3.2256e+07	708144	6.99256	101271	0.000168225	168.225	1	McdB	1
										counting\McdB\2022-06-02\full\20220602_Ec_mCherry-McdB_full_mov_045_max.tif	8	1.33232e+07	1.35135e+07	296674	2.55037	116326	0.000193232	193.232	1	McdB	1
										counting\McdB\2022-06-02\full\20220602_Ec_mCherry-McdB_full_mov_045_max.tif	19	1.05568e+07	1.07076e+07	235073	2.48567	94571.3	0.000157095	157.095	0	McdB	1
										counting\McdB\2022-06-02\full\20220602_Ec_mCherry-McdB_full_mov_045_max.tif	17	6.75608e+06	6.8526e+06	150441	1.93613	77702.2	0.000129073	129.073	0	McdB	1
										counting\McdB\2022-06-02\full\20220602_Ec_mCherry-McdB_full_mov_045_max.tif	18	1.15057e+07	1.16701e+07	256203	2.73499	93676.1	0.000155608	155.608	0	McdB	1
										counting\McdB\2022-06-02\full\20220602_Ec_mCherry-McdB_full_mov_045_max.tif	20	1.98288e+07	2.0112e+07	441538	5.54708	79598.3	0.000132223	132.223	0	McdB	1
										counting\McdB\2022-06-02\full\20220602_Ec_mCherry-McdB_full_mov_045_max.tif	9	2.10746e+07	2.13757e+07	469280	6.69903	70052	0.000116365	116.365	0	McdB	1
										counting\McdB\2022-06-02\full\20220602_Ec_mCherry-McdB_full_mov_045_max.tif	10	1.78374e+07	1.80922e+07	397195	5.05344	78598.9	0.000130563	130.563	0	McdB	1
										counting\McdB\2022-06-02\full\20220602_Ec_mCherry-McdB_full_mov_045_max.tif	11	1.45377e+07	1.47454e+07	323719	4.25692	76045.3	0.000126321	126.321	0	McdB	1
										counting\McdB\2022-06-02\full\20220602_Ec_mCherry-McdB_full_mov_045_max.tif	13	1.35531e+07	1.37467e+07	301793	5.06195	59619.9	9.90364e-05	99.0364	0	McdB	1
										counting\McdB\2022-06-02\full\20220602_Ec_mCherry-McdB_full_mov_045_max.tif	12	1.1351e+07	1.15132e+07	252759	3.65111	69228.1	0.000114997	114.997	0	McdB	1
										counting\McdB\2022-06-02\full\20220602_Ec_mCherry-McdB_full_mov_045_max.tif	14	6.93649e+06	7.03558e+06	154458	3.65875	42216.2	7.01265e-05	70.1265	1	McdB	1
										counting\McdB\2022-06-02\full\20220602_Ec_mCherry-McdB_full_mov_045_max.tif	15	6.46296e+06	6.55529e+06	143914	3.5136	40959.2	6.80385e-05	68.0385	0	McdB	1
										counting\McdB\2022-06-02\full\20220602_Ec_mCherry-McdB_full_mov_045_max.tif	16	6.18647e+06	6.27484e+06	137757	4.03211	34165	5.67526e-05	56.7526	1	McdB	1
										counting\McdB\2022-06-02\full\20220602_Ec_mCherry-McdB_full_mov_046_max.tif	1	1.96293e+07	1.99098e+07	437097	5.93091	73698.1	0.000122422	122.422	1	McdB	1
										counting\McdB\2022-06-02\full\20220602_Ec_mCherry-McdB_full_mov_046_max.tif	13	16018154	1.6247e+07	356685	6.27605	56832.7	9.44064e-05	94.4064	1	McdB	1
										counting\McdB\2022-06-02\full\20220602_Ec_mCherry-McdB_full_mov_046_max.tif	14	11843738	1.20129e+07	263731	4.94608	53321.2	8.85734e-05	88.5734	0	McdB	1
										counting\McdB\2022-06-02\full\20220602_Ec_mCherry-McdB_full_mov_046_max.tif	12	2.42363e+07	2.45825e+07	539683	5.90091	91457.6	0.000151923	151.923	1	McdB	1
										counting\McdB\2022-06-02\full\20220602_Ec_mCherry-McdB_full_mov_046_max.tif	2	1.49319e+07	1.51452e+07	332496	6.45549	51505.9	8.5558e-05	85.558	0	McdB	1
										counting\McdB\2022-06-02\full\20220602_Ec_mCherry-McdB_full_mov_046_max.tif	3	9.35994e+06	9.49365e+06	208423	4.04722	51497.7	8.55443e-05	85.5443	1	McdB	1
										counting\McdB\2022-06-02\full\20220602_Ec_mCherry-McdB_full_mov_046_max.tif	7	8.27368e+06	8.39188e+06	184234	3.44675	53451.7	8.87901e-05	88.7901	1	McdB	1
										counting\McdB\2022-06-02\full\20220602_Ec_mCherry-McdB_full_mov_046_max.tif	4	1.71809e+07	1.74263e+07	382575	5.84436	65460.6	0.000108738	108.738	0	McdB	1
										counting\McdB\2022-06-02\full\20220602_Ec_mCherry-McdB_full_mov_046_max.tif	9	14980002	1.5194e+07	333568	4.61582	72266.1	0.000120043	120.043	0	McdB	1
										counting\McdB\2022-06-02\full\20220602_Ec_mCherry-McdB_full_mov_046_max.tif	5	14127843	1.43297e+07	314592	7.13472	44093.1	7.32444e-05	73.2444	0	McdB	1
										counting\McdB\2022-06-02\full\20220602_Ec_mCherry-McdB_full_mov_046_max.tif	8	8.73395e+06	8.85872e+06	194483	2.91042	66823.1	0.000111002	111.002	0	McdB	1
										counting\McdB\2022-06-02\full\20220602_Ec_mCherry-McdB_full_mov_046_max.tif	11	9.07382e+06	9.20345e+06	202052	2.88155	70119	0.000116477	116.477	0	McdB	1
										counting\McdB\2022-06-02\full\20220602_Ec_mCherry-McdB_full_mov_046_max.tif	6	15884857	1.61118e+07	353716	7.45629	47438.6	7.88017e-05	78.8017	0	McdB	1
										counting\McdB\2022-06-02\full\20220602_Ec_mCherry-McdB_full_mov_046_max.tif	10	5.44913e+06	5.52697e+06	121339	3.47255	34942.3	5.80436e-05	58.0436	0	McdB	1
										counting\McdB\2022-06-02\full\20220602_Ec_mCherry-McdB_full_mov_047_max.tif	2	2.12022e+07	2.15051e+07	472120	7.71345	61207.3	0.000101673	101.673	1	McdB	1
										counting\McdB\2022-06-02\full\20220602_Ec_mCherry-McdB_full_mov_047_max.tif	1	1.08541e+07	1.10091e+07	241693	5.96237	40536.4	6.73363e-05	67.3363	0	McdB	1
										counting\McdB\2022-06-02\full\20220602_Ec_mCherry-McdB_full_mov_047_max.tif	3	15419543	1.56398e+07	343355	5.51037	62310.7	0.000103506	103.506	0	McdB	1
										counting\McdB\2022-06-02\full\20220602_Ec_mCherry-McdB_full_mov_047_max.tif	11	2.67473e+07	2.71295e+07	595597	5.02354	118561	0.000196946	196.946	1	McdB	1
										counting\McdB\2022-06-02\full\20220602_Ec_mCherry-McdB_full_mov_047_max.tif	4	1.68571e+07	1.70979e+07	375365	4.12007	91106.4	0.00015134	151.34	0	McdB	1
										counting\McdB\2022-06-02\full\20220602_Ec_mCherry-McdB_full_mov_047_max.tif	5	1.78186e+07	1.80732e+07	396776	6.24535	63531.5	0.000105534	105.534	0	McdB	1
										counting\McdB\2022-06-02\full\20220602_Ec_mCherry-McdB_full_mov_047_max.tif	10	2.36808e+07	2.40191e+07	527312	4.74429	111147	0.000184629	184.629	1	McdB	1
										counting\McdB\2022-06-02\full\20220602_Ec_mCherry-McdB_full_mov_047_max.tif	6	13629381	1.38241e+07	303493	4.88994	62064.7	0.000103097	103.097	0	McdB	1
										counting\McdB\2022-06-02\full\20220602_Ec_mCherry-McdB_full_mov_047_max.tif	12	1.0869e+07	1.10243e+07	242026	2.60047	93070.1	0.000154601	154.601	1	McdB	1
										counting\McdB\2022-06-02\full\20220602_Ec_mCherry-McdB_full_mov_047_max.tif	7	12940831	1.31257e+07	288160	5.24798	54908.8	9.12107e-05	91.2107	0	McdB	1
										counting\McdB\2022-06-02\full\20220602_Ec_mCherry-McdB_full_mov_047_max.tif	8	1.71701e+07	1.74154e+07	382336	4.59352	83233.8	0.000138262	138.262	0	McdB	1
										counting\McdB\2022-06-02\full\20220602_Ec_mCherry-McdB_full_mov_047_max.tif	9	2.80721e+07	2.84732e+07	625097	9.78825	63862	0.000106083	106.083	0	McdB	1
										counting\McdB\2022-06-02\full\20220602_Ec_mCherry-McdB_full_mov_047_max.tif	13	6.17992e+06	6.2682e+06	137611	1.82292	75489.8	0.000125398	125.398	0	McdB	1
										counting\McdB\2022-06-03\full\20220603_Ec_mCherry-McdB_full_mov_001_max.tif	1	8.52043e+06	8.64215e+06	189729	4.74861	39954.7	6.63699e-05	66.3699	0	McdB	2
										counting\McdB\2022-06-03\full\20220603_Ec_mCherry-McdB_full_mov_001_max.tif	2	1.32389e+07	1.3428e+07	294798	5.58307	52802	8.7711e-05	87.711	1	McdB	2
										counting\McdB\2022-06-03\full\20220603_Ec_mCherry-McdB_full_mov_001_max.tif	3	1.46278e+07	1.48367e+07	325724	6.88009	47343	7.86429e-05	78.6429	0	McdB	2
										counting\McdB\2022-06-03\full\20220603_Ec_mCherry-McdB_full_mov_001_max.tif	4	1.03594e+07	1.05074e+07	230679	3.79531	60780	0.000100964	100.964	0	McdB	2
										counting\McdB\2022-06-03\full\20220603_Ec_mCherry-McdB_full_mov_001_max.tif	5	9.4325e+06	9.56725e+06	210038	3.88754	54028.6	8.97485e-05	89.7485	0	McdB	2
										counting\McdB\2022-06-03\full\20220603_Ec_mCherry-McdB_full_mov_001_max.tif	6	1.20393e+07	1.22113e+07	268086	3.84313	69757.3	0.000115876	115.876	1	McdB	2
										counting\McdB\2022-06-03\full\20220603_Ec_mCherry-McdB_full_mov_001_max.tif	7	1.32114e+07	1.34001e+07	294185	4.62642	63588.1	0.000105628	105.628	0	McdB	2
										counting\McdB\2022-06-03\full\20220603_Ec_mCherry-McdB_full_mov_001_max.tif	8	1.19599e+07	1.21308e+07	266318	4.31866	61666.8	0.000102437	102.437	0	McdB	2
										counting\McdB\2022-06-03\full\20220603_Ec_mCherry-McdB_full_mov_002_max.tif	5	1.60286e+07	1.62575e+07	356917	5.57302	64043.6	0.000106385	106.385	0	McdB	2
										counting\McdB\2022-06-03\full\20220603_Ec_mCherry-McdB_full_mov_002_max.tif	6	1.2869e+07	1.30528e+07	286561	5.40027	53064.2	8.81465e-05	88.1465	0	McdB	2
										counting\McdB\2022-06-03\full\20220603_Ec_mCherry-McdB_full_mov_002_max.tif	1	1.14707e+07	1.16346e+07	255425	5.29907	48201.9	8.00695e-05	80.0695	0	McdB	2
										counting\McdB\2022-06-03\full\20220603_Ec_mCherry-McdB_full_mov_002_max.tif	2	1.0604e+07	1.07555e+07	236125	5.25506	44932.9	7.46393e-05	74.6393	1	McdB	2
										counting\McdB\2022-06-03\full\20220603_Ec_mCherry-McdB_full_mov_002_max.tif	3	1.36288e+07	1.38235e+07	303480	5.19551	58411.9	9.70298e-05	97.0298	1	McdB	2
										counting\McdB\2022-06-03\full\20220603_Ec_mCherry-McdB_full_mov_002_max.tif	4	18170311	1.84299e+07	404608	8.55965	47269.2	7.85203e-05	78.5203	1	McdB	2
										counting\McdB\2022-06-03\full\20220603_Ec_mCherry-McdB_full_mov_003_max.tif	1	2.13022e+07	2.16065e+07	474347	10.033	47278.5	7.85358e-05	78.5358	1	McdB	2
										counting\McdB\2022-06-03\full\20220603_Ec_mCherry-McdB_full_mov_003_max.tif	2	9.70789e+06	9.84657e+06	216171	4.84247	44640.6	7.41538e-05	74.1538	0	McdB	2
										counting\McdB\2022-06-03\full\20220603_Ec_mCherry-McdB_full_mov_003_max.tif	3	8.99849e+06	9.12704e+06	200374	4.86917	41151.6	6.83581e-05	68.3581	0	McdB	2
										counting\McdB\2022-06-03\full\20220603_Ec_mCherry-McdB_full_mov_003_max.tif	4	1.60035e+07	1.62322e+07	356359	6.8572	51968.6	8.63267e-05	86.3267	0	McdB	2
										counting\McdB\2022-06-03\full\20220603_Ec_mCherry-McdB_full_mov_003_max.tif	5	1.44712e+07	1.4678e+07	322238	7.09589	45412	7.54352e-05	75.4352	0	McdB	2
										counting\McdB\2022-06-03\full\20220603_Ec_mCherry-McdB_full_mov_003_max.tif	6	9.50528e+06	9.64107e+06	211659	5.50867	38422.9	6.38254e-05	63.8254	0	McdB	2
										counting\McdB\2022-06-03\full\20220603_Ec_mCherry-McdB_full_mov_003_max.tif	7	1.05144e+07	1.06646e+07	234130	5.21301	44912.6	7.46057e-05	74.6057	0	McdB	2
										counting\McdB\2022-06-03\full\20220603_Ec_mCherry-McdB_full_mov_003_max.tif	8	18169920	1.84295e+07	404599	8.21358	49259.8	8.18268e-05	81.8268	1	McdB	2
										counting\McdB\2022-06-03\full\20220603_Ec_mCherry-McdB_full_mov_003_max.tif	9	1.23633e+07	1.25399e+07	275300	5.51421	49925.5	8.29328e-05	82.9328	0	McdB	2
										counting\McdB\2022-06-03\full\20220603_Ec_mCherry-McdB_full_mov_003_max.tif	10	1.72034e+07	1.74492e+07	383077	7.1659	53458.4	8.88013e-05	88.8013	1	McdB	2
										counting\McdB\2022-06-03\full\20220603_Ec_mCherry-McdB_full_mov_004_max.tif	1	6.83299e+06	6.9306e+06	152154	5.98724	25413	4.22143e-05	42.2143	1	McdB	2
										counting\McdB\2022-06-03\full\20220603_Ec_mCherry-McdB_full_mov_004_max.tif	2	8316000	8434800	185177	6.92954	26722.8	4.43901e-05	44.3901	1	McdB	2
										counting\McdB\2022-06-03\full\20220603_Ec_mCherry-McdB_full_mov_004_max.tif	3	1.24704e+07	1.26486e+07	277686	6.67519	41599.7	6.91025e-05	69.1025	0	McdB	2
										counting\McdB\2022-06-03\full\20220603_Ec_mCherry-McdB_full_mov_004_max.tif	4	1.34301e+07	1.36219e+07	299054	6.23794	47941.2	7.96365e-05	79.6365	0	McdB	2
										counting\McdB\2022-06-03\full\20220603_Ec_mCherry-McdB_full_mov_004_max.tif	5	1.36536e+07	1.38487e+07	304033	5.01297	60649.2	0.000100746	100.746	1	McdB	2
										counting\McdB\2022-06-03\full\20220603_Ec_mCherry-McdB_full_mov_004_max.tif	6	1.42693e+07	1.44731e+07	317742	4.7209	67305.3	0.000111803	111.803	1	McdB	2
										counting\McdB\2022-06-03\full\20220603_Ec_mCherry-McdB_full_mov_004_max.tif	7	3.71096e+06	3.76397e+06	82633.9	4.12797	20018	3.32526e-05	33.2526	0	McdB	2
										counting\McdB\2022-06-03\full\20220603_Ec_mCherry-McdB_full_mov_005_max.tif	1	20869805	2.11679e+07	464719	7.71214	60258.1	0.000100097	100.097	0	McdB	2
										counting\McdB\2022-06-03\full\20220603_Ec_mCherry-McdB_full_mov_005_max.tif	2	1.31919e+07	1.33804e+07	293752	5.16631	56859.1	9.44503e-05	94.4503	0	McdB	2
										counting\McdB\2022-06-03\full\20220603_Ec_mCherry-McdB_full_mov_005_max.tif	3	17337769	1.75855e+07	386069	6.57597	58709.1	9.75234e-05	97.5234	0	McdB	2
										counting\McdB\2022-06-03\full\20220603_Ec_mCherry-McdB_full_mov_005_max.tif	4	1.34794e+07	1.3672e+07	300153	4.82967	62147.7	0.000103235	103.235	1	McdB	2
										counting\McdB\2022-06-03\full\20220603_Ec_mCherry-McdB_full_mov_006_max.tif	1	1.23535e+07	1.253e+07	275082	5.22062	52691.5	8.75273e-05	87.5273	0	McdB	2
										counting\McdB\2022-06-03\full\20220603_Ec_mCherry-McdB_full_mov_006_max.tif	2	3.56962e+07	3.62062e+07	794867	9.87459	80496.2	0.000133715	133.715	0	McdB	2
										counting\McdB\2022-06-03\full\20220603_Ec_mCherry-McdB_full_mov_006_max.tif	3	2.93119e+07	2.97307e+07	652704	6.10308	106947	0.000177652	177.652	1	McdB	2
										counting\McdB\2022-06-03\full\20220603_Ec_mCherry-McdB_full_mov_006_max.tif	4	2.09143e+07	2.12131e+07	465710	7.39718	62957.7	0.000104581	104.581	1	McdB	2
										counting\McdB\2022-06-03\full\20220603_Ec_mCherry-McdB_full_mov_007_max.tif	1	1.92326e+07	1.95074e+07	428263	8.17065	52414.8	8.70677e-05	87.0677	0	McdB	2
										counting\McdB\2022-06-03\full\20220603_Ec_mCherry-McdB_full_mov_007_max.tif	2	1.31388e+07	1.33265e+07	292569	5.37164	54465.4	9.04742e-05	90.4742	1	McdB	2
										counting\McdB\2022-06-03\full\20220603_Ec_mCherry-McdB_full_mov_007_max.tif	3	1.16316e+07	1.17978e+07	259007	5.064	51146.7	8.49613e-05	84.9613	1	McdB	2
										counting\McdB\2022-06-03\full\20220603_Ec_mCherry-McdB_full_mov_007_max.tif	4	11809170	1.19779e+07	262961	4.92256	53419.5	8.87368e-05	88.7368	0	McdB	2
										counting\McdB\2022-06-03\full\20220603_Ec_mCherry-McdB_full_mov_007_max.tif	5	2.24309e+07	2.27513e+07	499480	7.39742	67520.9	0.000112161	112.161	1	McdB	2
										counting\McdB\2022-06-03\full\20220603_Ec_mCherry-McdB_full_mov_008_max.tif	1	1.21066e+07	1.22796e+07	269585	4.44768	60612.5	0.000100685	100.685	0	McdB	2
										counting\McdB\2022-06-03\full\20220603_Ec_mCherry-McdB_full_mov_008_max.tif	8	10241674	1.0388e+07	228057	6.50291	35069.9	5.82557e-05	58.2557	1	McdB	2
										counting\McdB\2022-06-03\full\20220603_Ec_mCherry-McdB_full_mov_008_max.tif	7	1.12534e+07	1.14142e+07	250585	5.42007	46232.8	7.67987e-05	76.7987	0	McdB	2
										counting\McdB\2022-06-03\full\20220603_Ec_mCherry-McdB_full_mov_008_max.tif	2	1.38295e+07	1.40271e+07	307949	4.80356	64108.5	0.000106493	106.493	0	McdB	2
										counting\McdB\2022-06-03\full\20220603_Ec_mCherry-McdB_full_mov_008_max.tif	6	18624968	1.8891e+07	414732	6.31255	65699.5	0.000109135	109.135	0	McdB	2
										counting\McdB\2022-06-03\full\20220603_Ec_mCherry-McdB_full_mov_008_max.tif	5	1.97665e+07	2.00489e+07	440151	5.33621	82483.9	0.000137016	137.016	0	McdB	2
										counting\McdB\2022-06-03\full\20220603_Ec_mCherry-McdB_full_mov_008_max.tif	3	9.80097e+06	9.94099e+06	218243	3.85111	56670.2	9.41366e-05	94.1366	0	McdB	2
										counting\McdB\2022-06-03\full\20220603_Ec_mCherry-McdB_full_mov_008_max.tif	4	1.54987e+07	1.57201e+07	345117	5.57619	61891.1	0.000102809	102.809	1	McdB	2
										counting\McdB\2022-06-03\full\20220603_Ec_mCherry-McdB_full_mov_009_max.tif	1	7263301	7.36706e+06	161736	5.84161	27686.8	4.59914e-05	45.9914	0	McdB	2
										counting\McdB\2022-06-03\full\20220603_Ec_mCherry-McdB_full_mov_009_max.tif	2	16026688	1.62556e+07	356875	5.41298	65929.4	0.000109517	109.517	1	McdB	2
										counting\McdB\2022-06-03\full\20220603_Ec_mCherry-McdB_full_mov_009_max.tif	3	2.15177e+07	2.18251e+07	479147	7.00107	68439.1	0.000113686	113.686	1	McdB	2
										counting\McdB\2022-06-03\full\20220603_Ec_mCherry-McdB_full_mov_009_max.tif	5	2.43329e+07	2.46805e+07	541834	7.77027	69731.7	0.000115833	115.833	1	McdB	2
										counting\McdB\2022-06-03\full\20220603_Ec_mCherry-McdB_full_mov_009_max.tif	4	13315654	1.35059e+07	296507	6.73283	44038.9	7.31543e-05	73.1543	0	McdB	2
										counting\McdB\2022-06-03\full\20220603_Ec_mCherry-McdB_full_mov_010_max.tif	1	15347035	1.55663e+07	341740	5.39938	63292.6	0.000105137	105.137	0	McdB	2
										counting\McdB\2022-06-03\full\20220603_Ec_mCherry-McdB_full_mov_010_max.tif	2	2.98176e+07	3.02436e+07	663964	8.53266	77814.5	0.00012926	129.26	1	McdB	2
										counting\McdB\2022-06-03\full\20220603_Ec_mCherry-McdB_full_mov_010_max.tif	4	3.60908e+07	3.66063e+07	803652	8.87219	90581.1	0.000150467	150.467	1	McdB	2
										counting\McdB\2022-06-03\full\20220603_Ec_mCherry-McdB_full_mov_010_max.tif	3	12026188	1.2198e+07	267793	6.04982	44264.7	7.35293e-05	73.5293	0	McdB	2
										counting\McdB\2022-06-03\full\20220603_Ec_mCherry-McdB_full_mov_010_max.tif	5	2.72707e+07	2.76603e+07	607251	7.55329	80395.5	0.000133547	133.547	1	McdB	2
										counting\McdB\2022-06-03\full\20220603_Ec_mCherry-McdB_full_mov_010_max.tif	6	1.55874e+07	1.58101e+07	347092	5.0044	69357.5	0.000115212	115.212	0	McdB	2
										counting\McdB\2022-06-03\full\20220603_Ec_mCherry-McdB_full_mov_010_max.tif	7	1.77113e+07	1.79643e+07	394387	4.96582	79420.3	0.000131927	131.927	0	McdB	2
										counting\McdB\2022-06-03\full\20220603_Ec_mCherry-McdB_full_mov_010_max.tif	8	1.49054e+07	1.51183e+07	331906	6.35735	52208.2	8.67246e-05	86.7246	1	McdB	2
										counting\McdB\2022-06-03\full\20220603_Ec_mCherry-McdB_full_mov_011_max.tif	1	1.03621e+07	1.05101e+07	230739	5.1425	44869	7.45332e-05	74.5332	0	McdB	2
										counting\McdB\2022-06-03\full\20220603_Ec_mCherry-McdB_full_mov_011_max.tif	2	1.84006e+07	1.86635e+07	409736	5.59461	73237.7	0.000121657	121.657	0	McdB	2
										counting\McdB\2022-06-03\full\20220603_Ec_mCherry-McdB_full_mov_011_max.tif	3	2.78081e+07	2.82053e+07	619217	7.77811	79610.2	0.000132243	132.243	1	McdB	2
										counting\McdB\2022-06-03\full\20220603_Ec_mCherry-McdB_full_mov_011_max.tif	7	2.18666e+07	2.2179e+07	486916	4.06742	119711	0.000198856	198.856	1	McdB	2
										counting\McdB\2022-06-03\full\20220603_Ec_mCherry-McdB_full_mov_011_max.tif	4	2.47e+07	2.50529e+07	550008	6.55437	83914.7	0.000139393	139.393	1	McdB	2
										counting\McdB\2022-06-03\full\20220603_Ec_mCherry-McdB_full_mov_011_max.tif	5	1.54162e+07	1.56365e+07	343281	5.23668	65553.2	0.000108892	108.892	0	McdB	2
										counting\McdB\2022-06-03\full\20220603_Ec_mCherry-McdB_full_mov_011_max.tif	8	2.29659e+07	2.3294e+07	511393	4.00411	127717	0.000212155	212.155	0	McdB	2
										counting\McdB\2022-06-03\full\20220603_Ec_mCherry-McdB_full_mov_011_max.tif	6	1.98966e+07	2.01808e+07	443047	6.45476	68638.9	0.000114018	114.018	0	McdB	2
										counting\McdB\2022-06-03\full\20220603_Ec_mCherry-McdB_full_mov_012_max.tif	1	2.18153e+07	2.2127e+07	485773	7.81236	62180.1	0.000103289	103.289	0	McdB	2
										counting\McdB\2022-06-03\full\20220603_Ec_mCherry-McdB_full_mov_012_max.tif	2	11589820	1.17554e+07	258077	4.02503	64118	0.000106508	106.508	1	McdB	2
										counting\McdB\2022-06-03\full\20220603_Ec_mCherry-McdB_full_mov_012_max.tif	5	8.92894e+06	9.0565e+06	198825	6.63206	29979.4	4.97997e-05	49.7997	1	McdB	2
										counting\McdB\2022-06-03\full\20220603_Ec_mCherry-McdB_full_mov_012_max.tif	3	1.54872e+07	1.57084e+07	344861	7.73532	44582.6	7.40575e-05	74.0575	1	McdB	2
										counting\McdB\2022-06-03\full\20220603_Ec_mCherry-McdB_full_mov_012_max.tif	4	3.58811e+06	3.63937e+06	79898.4	4.34805	18375.7	3.05244e-05	30.5244	0	McdB	2
										counting\McdB\2022-06-03\full\20220603_Ec_mCherry-McdB_full_mov_012_max.tif	6	2.22099e+07	2.25272e+07	494559	4.46248	110826	0.000184097	184.097	1	McdB	2
										counting\McdB\2022-06-03\full\20220603_Ec_mCherry-McdB_full_mov_012_max.tif	7	1.67756e+07	1.70153e+07	373552	6.33754	58942.7	9.79115e-05	97.9115	0	McdB	2
										counting\McdB\2022-06-03\full\20220603_Ec_mCherry-McdB_full_mov_012_max.tif	8	9.70842e+06	9.84711e+06	216182	3.93826	54892.9	9.11842e-05	91.1842	1	McdB	2
										counting\McdB\2022-06-03\full\20220603_Ec_mCherry-McdB_full_mov_012_max.tif	9	6.74426e+06	6.84061e+06	150178	4.65579	32256.1	5.35816e-05	53.5816	0	McdB	2
										counting\McdB\2022-06-03\full\20220603_Ec_mCherry-McdB_full_mov_013_max.tif	1	1.54858e+07	1.5707e+07	344830	9.83854	35048.9	5.82208e-05	58.2208	0	McdB	2
										counting\McdB\2022-06-03\full\20220603_Ec_mCherry-McdB_full_mov_013_max.tif	2	1.20529e+07	1.22251e+07	268388	6.20841	43229.7	7.18102e-05	71.8102	0	McdB	2
										counting\McdB\2022-06-03\full\20220603_Ec_mCherry-McdB_full_mov_013_max.tif	3	32660512	3.31271e+07	727269	10.2643	70854.2	0.000117698	117.698	1	McdB	2
										counting\McdB\2022-06-03\full\20220603_Ec_mCherry-McdB_full_mov_013_max.tif	4	9.79914e+06	9.93913e+06	218203	6.34397	34395.3	5.7135e-05	57.135	0	McdB	2
										counting\McdB\2022-06-03\full\20220603_Ec_mCherry-McdB_full_mov_013_max.tif	5	1.70111e+07	1.72541e+07	378795	7.28366	52006.2	8.6389e-05	86.389	0	McdB	2
										counting\McdB\2022-06-03\full\20220603_Ec_mCherry-McdB_full_mov_013_max.tif	6	1.11925e+07	1.13524e+07	249229	4.93802	50471.4	8.38395e-05	83.8395	0	McdB	2
										counting\McdB\2022-06-03\full\20220603_Ec_mCherry-McdB_full_mov_014_max.tif	1	1.31561e+07	1.3344e+07	292953	6.87852	42589.6	7.07469e-05	70.7469	1	McdB	2
										counting\McdB\2022-06-03\full\20220603_Ec_mCherry-McdB_full_mov_014_max.tif	2	1.00387e+07	1.01821e+07	223537	3.83465	58294	9.68339e-05	96.8339	0	McdB	2
										counting\McdB\2022-06-03\full\20220603_Ec_mCherry-McdB_full_mov_014_max.tif	5	1.57993e+07	1.6025e+07	351811	7.16493	49101.9	8.15646e-05	81.5646	0	McdB	2
										counting\McdB\2022-06-03\full\20220603_Ec_mCherry-McdB_full_mov_014_max.tif	3	9.40582e+06	9.54019e+06	209444	4.8423	43253.1	7.1849e-05	71.849	1	McdB	2
										counting\McdB\2022-06-03\full\20220603_Ec_mCherry-McdB_full_mov_014_max.tif	4	1.64718e+07	1.67071e+07	366785	5.76437	63629.7	0.000105697	105.697	0	McdB	2
										counting\McdB\2022-06-03\full\20220603_Ec_mCherry-McdB_full_mov_014_max.tif	6	1.05227e+07	1.0673e+07	234315	5.76747	40627	6.74867e-05	67.4867	0	McdB	2
										counting\McdB\2022-06-03\full\20220603_Ec_mCherry-McdB_full_mov_014_max.tif	7	2.74565e+07	2.78488e+07	611389	7.96076	76800.3	0.000127575	127.575	1	McdB	2
										counting\McdB\2022-06-03\full\20220603_Ec_mCherry-McdB_full_mov_014_max.tif	8	1.35929e+07	1.37871e+07	302681	4.00132	75645.2	0.000125657	125.657	0	McdB	2
										counting\McdB\2022-06-03\full\20220603_Ec_mCherry-McdB_full_mov_015_max.tif	1	1.31388e+07	1.33264e+07	292567	6.62664	44150.2	7.33392e-05	73.3392	0	McdB	2
										counting\McdB\2022-06-03\full\20220603_Ec_mCherry-McdB_full_mov_015_max.tif	3	1.73011e+07	1.75483e+07	385253	6.40571	60142.2	9.99039e-05	99.9039	0	McdB	2
										counting\McdB\2022-06-03\full\20220603_Ec_mCherry-McdB_full_mov_015_max.tif	5	2.1747e+07	2.20576e+07	484251	7.41074	65344.5	0.000108546	108.546	1	McdB	2
										counting\McdB\2022-06-03\full\20220603_Ec_mCherry-McdB_full_mov_015_max.tif	2	1.18128e+07	1.19816e+07	263042	4.92866	53370	8.86545e-05	88.6545	0	McdB	2
										counting\McdB\2022-06-03\full\20220603_Ec_mCherry-McdB_full_mov_015_max.tif	4	2.15023e+07	2.18095e+07	478803	5.95426	80413.5	0.000133577	133.577	1	McdB	2
										counting\McdB\2022-06-03\full\20220603_Ec_mCherry-McdB_full_mov_015_max.tif	6	9.04633e+06	9.17556e+06	201439	4.81927	41798.7	6.94331e-05	69.4331	0	McdB	2
										counting\McdB\2022-06-03\full\20220603_Ec_mCherry-McdB_full_mov_015_max.tif	7	2.37917e+07	2.41316e+07	529782	7.56007	70076.4	0.000116406	116.406	1	McdB	2
										counting\McdB\2022-06-03\full\20220603_Ec_mCherry-McdB_full_mov_015_max.tif	8	22894805	2.32219e+07	509811	8.08195	63080.2	0.000104784	104.784	0	McdB	2
										counting\McdB\2022-06-03\full\20220603_Ec_mCherry-McdB_full_mov_015_max.tif	9	2.98607e+07	3.02873e+07	664925	8.1101	81987.2	0.000136191	136.191	0	McdB	2
										counting\McdB\2022-06-03\full\20220603_Ec_mCherry-McdB_full_mov_015_max.tif	10	3.12246e+07	3.16707e+07	695295	8.23542	84427.4	0.000140245	140.245	1	McdB	2
										counting\McdB\2022-06-03\full\20220603_Ec_mCherry-McdB_full_mov_016_max.tif	1	7.9412e+06	8.05464e+06	176831	5.76315	30683	5.09684e-05	50.9684	0	McdB	2
										counting\McdB\2022-06-03\full\20220603_Ec_mCherry-McdB_full_mov_016_max.tif	2	1.02616e+07	1.04082e+07	228500	5.75341	39715.7	6.59729e-05	65.9729	0	McdB	2
										counting\McdB\2022-06-03\full\20220603_Ec_mCherry-McdB_full_mov_016_max.tif	4	3.02447e+07	3.06768e+07	673476	7.20397	93486.7	0.000155293	155.293	1	McdB	2
										counting\McdB\2022-06-03\full\20220603_Ec_mCherry-McdB_full_mov_016_max.tif	3	1.35952e+07	1.37895e+07	302732	4.14256	73078.6	0.000121393	121.393	0	McdB	2
										counting\McdB\2022-06-03\full\20220603_Ec_mCherry-McdB_full_mov_016_max.tif	5	1.55266e+07	1.57484e+07	345739	5.99339	57686.7	9.58252e-05	95.8252	0	McdB	2
										counting\McdB\2022-06-03\full\20220603_Ec_mCherry-McdB_full_mov_016_max.tif	6	17566172	1.78171e+07	391155	6.75405	57914.1	9.62029e-05	96.2029	0	McdB	2
										counting\McdB\2022-06-03\full\20220603_Ec_mCherry-McdB_full_mov_016_max.tif	7	1.6253e+07	1.64852e+07	361915	5.94128	60915.4	0.000101188	101.188	0	McdB	2
										counting\McdB\2022-06-03\full\20220603_Ec_mCherry-McdB_full_mov_016_max.tif	8	2.30964e+07	2.34264e+07	514300	8.22818	62504.7	0.000103828	103.828	0	McdB	2
										counting\McdB\2022-06-03\full\20220603_Ec_mCherry-McdB_full_mov_016_max.tif	9	1.28162e+07	1.29993e+07	285385	4.08064	69936.2	0.000116173	116.173	1	McdB	2
										counting\McdB\2022-06-03\full\20220603_Ec_mCherry-McdB_full_mov_016_max.tif	10	1.2292e+07	1.24676e+07	273713	4.85625	56363.1	9.36263e-05	93.6263	0	McdB	2
										counting\McdB\2022-06-03\full\20220603_Ec_mCherry-McdB_full_mov_016_max.tif	12	9.30125e+06	9.43413e+06	207116	4.86647	42559.8	7.06973e-05	70.6973	0	McdB	2
										counting\McdB\2022-06-03\full\20220603_Ec_mCherry-McdB_full_mov_016_max.tif	11	1.67281e+07	1.69671e+07	372494	4.55189	81832.8	0.000135935	135.935	1	McdB	2
										counting\McdB\2022-06-03\full\20220603_Ec_mCherry-McdB_full_mov_016_max.tif	13	1.80661e+07	1.83242e+07	402287	6.98963	57554.9	9.56061e-05	95.6061	0	McdB	2
										counting\McdB\2022-06-03\full\20220603_Ec_mCherry-McdB_full_mov_016_max.tif	14	2.41287e+07	2.44734e+07	537286	8.79967	61057.5	0.000101424	101.424	1	McdB	2
										counting\McdB\2022-06-03\full\20220603_Ec_mCherry-McdB_full_mov_016_max.tif	15	1.44099e+07	1.46157e+07	320872	7.52073	42665	7.08721e-05	70.8721	0	McdB	2
										counting\McdB\2022-06-03\full\20220603_Ec_mCherry-McdB_full_mov_017_max.tif	10	3.40743e+06	3.4561e+06	75874.9	2.82996	26811.3	4.4537e-05	44.537	0	McdB	2
										counting\McdB\2022-06-03\full\20220603_Ec_mCherry-McdB_full_mov_017_max.tif	1	6.47771e+06	6.57025e+06	144243	4.2741	33748.1	5.60599e-05	56.0599	1	McdB	2
										counting\McdB\2022-06-03\full\20220603_Ec_mCherry-McdB_full_mov_017_max.tif	11	5.46958e+06	5.54772e+06	121794	3.09977	39291.3	6.52679e-05	65.2679	0	McdB	2
										counting\McdB\2022-06-03\full\20220603_Ec_mCherry-McdB_full_mov_017_max.tif	12	9.28632e+06	9.41898e+06	206783	3.65208	56620.6	9.40542e-05	94.0542	1	McdB	2
										counting\McdB\2022-06-03\full\20220603_Ec_mCherry-McdB_full_mov_017_max.tif	13	6.30282e+06	6.39286e+06	140348	3.03821	46194.4	7.67349e-05	76.7349	1	McdB	2
										counting\McdB\2022-06-03\full\20220603_Ec_mCherry-McdB_full_mov_017_max.tif	3	1.90483e+07	1.93205e+07	424160	7.21916	58754.7	9.75991e-05	97.5991	0	McdB	2
										counting\McdB\2022-06-03\full\20220603_Ec_mCherry-McdB_full_mov_017_max.tif	2	1.5227e+07	1.54445e+07	339067	6.88694	49233.4	8.1783e-05	81.783	0	McdB	2
										counting\McdB\2022-06-03\full\20220603_Ec_mCherry-McdB_full_mov_017_max.tif	4	1.6289e+07	1.65217e+07	362716	6.13551	59117.5	9.82018e-05	98.2018	0	McdB	2
										counting\McdB\2022-06-03\full\20220603_Ec_mCherry-McdB_full_mov_017_max.tif	5	2.19108e+07	2.22238e+07	487898	6.11458	79792.6	0.000132546	132.546	0	McdB	2
										counting\McdB\2022-06-03\full\20220603_Ec_mCherry-McdB_full_mov_017_max.tif	6	2.35378e+07	2.38741e+07	524129	6.63252	79024	0.000131269	131.269	0	McdB	2
										counting\McdB\2022-06-03\full\20220603_Ec_mCherry-McdB_full_mov_017_max.tif	14	3.36343e+07	3.41148e+07	748952	6.97502	107376	0.000178366	178.366	1	McdB	2
										counting\McdB\2022-06-03\full\20220603_Ec_mCherry-McdB_full_mov_017_max.tif	7	2.02096e+07	2.04983e+07	450018	5.38805	83521.5	0.00013874	138.74	0	McdB	2
										counting\McdB\2022-06-03\full\20220603_Ec_mCherry-McdB_full_mov_017_max.tif	15	2.3794e+07	2.41339e+07	529832	5.7149	92710.8	0.000154005	154.005	0	McdB	2
										counting\McdB\2022-06-03\full\20220603_Ec_mCherry-McdB_full_mov_017_max.tif	8	9.62903e+06	9.76659e+06	214415	4.32056	49626.6	8.24363e-05	82.4363	1	McdB	2
										counting\McdB\2022-06-03\full\20220603_Ec_mCherry-McdB_full_mov_017_max.tif	9	1.54784e+07	1.56995e+07	344666	8.08758	42616.7	7.07918e-05	70.7918	0	McdB	2
										counting\McdB\2022-06-03\full\20220603_Ec_mCherry-McdB_full_mov_018_max.tif	1	16354038	1.65877e+07	364164	8.69867	41864.3	6.95421e-05	69.5421	1	McdB	2
										counting\McdB\2022-06-03\full\20220603_Ec_mCherry-McdB_full_mov_018_max.tif	2	1.43711e+07	1.45764e+07	320008	6.23089	51358.3	8.53127e-05	85.3127	0	McdB	2
										counting\McdB\2022-06-03\full\20220603_Ec_mCherry-McdB_full_mov_018_max.tif	3	8.41423e+06	8.53443e+06	187364	5.75909	32533.6	5.40426e-05	54.0426	0	McdB	2
										counting\McdB\2022-06-03\full\20220603_Ec_mCherry-McdB_full_mov_018_max.tif	5	6.54843e+06	6.64198e+06	145817	5.41212	26942.7	4.47554e-05	44.7554	0	McdB	2
										counting\McdB\2022-06-03\full\20220603_Ec_mCherry-McdB_full_mov_018_max.tif	4	2.2055e+07	2.23701e+07	491111	9.0564	54228	9.00797e-05	90.0797	1	McdB	2
										counting\McdB\2022-06-03\full\20220603_Ec_mCherry-McdB_full_mov_018_max.tif	6	1.53408e+07	1.556e+07	341602	4.74054	72059.8	0.000119701	119.701	1	McdB	2
										counting\McdB\2022-06-03\full\20220603_Ec_mCherry-McdB_full_mov_018_max.tif	7	2.19448e+07	2.22583e+07	488655	5.00099	97711.7	0.000162312	162.312	0	McdB	2
										counting\McdB\2022-06-03\full\20220603_Ec_mCherry-McdB_full_mov_018_max.tif	8	1.83783e+07	1.86408e+07	409239	4.84091	84537.7	0.000140428	140.428	0	McdB	2
										counting\McdB\2022-06-03\full\20220603_Ec_mCherry-McdB_full_mov_018_max.tif	9	2.55849e+07	2.59504e+07	569712	5.52004	103208	0.000171442	171.442	1	McdB	2
										counting\McdB\2022-06-03\full\20220603_Ec_mCherry-McdB_full_mov_018_max.tif	10	2.13988e+07	2.17045e+07	476499	7.0265	67814.5	0.000112649	112.649	0	McdB	2
										counting\McdB\2022-06-03\full\20220603_Ec_mCherry-McdB_full_mov_019_max.tif	9	1.25985e+07	1.27785e+07	280537	8.0938	34660.7	5.7576e-05	57.576	1	McdB	2
										counting\McdB\2022-06-03\full\20220603_Ec_mCherry-McdB_full_mov_019_max.tif	1	9.01467e+06	9.14345e+06	200734	4.12075	48713.1	8.09188e-05	80.9188	0	McdB	2
										counting\McdB\2022-06-03\full\20220603_Ec_mCherry-McdB_full_mov_019_max.tif	2	1.58983e+07	1.61254e+07	354015	5.79496	61090.1	0.000101479	101.479	0	McdB	2
										counting\McdB\2022-06-03\full\20220603_Ec_mCherry-McdB_full_mov_019_max.tif	3	2.06263e+07	2.09209e+07	459296	8.52641	53867.4	8.94808e-05	89.4808	0	McdB	2
										counting\McdB\2022-06-03\full\20220603_Ec_mCherry-McdB_full_mov_019_max.tif	4	1.83287e+07	1.85906e+07	408135	7.22048	56524.6	9.38947e-05	93.8947	0	McdB	2
										counting\McdB\2022-06-03\full\20220603_Ec_mCherry-McdB_full_mov_019_max.tif	5	1.69414e+07	1.71834e+07	377243	5.99796	62895.3	0.000104477	104.477	1	McdB	2
										counting\McdB\2022-06-03\full\20220603_Ec_mCherry-McdB_full_mov_019_max.tif	6	1.85465e+07	1.88115e+07	412985	5.73879	71963.7	0.000119541	119.541	0	McdB	2
										counting\McdB\2022-06-03\full\20220603_Ec_mCherry-McdB_full_mov_019_max.tif	7	3.3025e+07	3.34968e+07	735385	8.75936	83954.2	0.000139459	139.459	1	McdB	2
										counting\McdB\2022-06-03\full\20220603_Ec_mCherry-McdB_full_mov_019_max.tif	8	6.2954e+06	6.38533e+06	140183	3.69666	37921.6	6.29926e-05	62.9926	0	McdB	2
										counting\McdB\2022-06-03\full\20220603_Ec_mCherry-McdB_full_mov_020_max.tif	1	7.90737e+06	8.02033e+06	176078	5.78973	30412.1	5.05184e-05	50.5184	0	McdB	2
										counting\McdB\2022-06-03\full\20220603_Ec_mCherry-McdB_full_mov_020_max.tif	6	7.93388e+06	8.04722e+06	176668	4.26826	41391	6.87559e-05	68.7559	1	McdB	2
										counting\McdB\2022-06-03\full\20220603_Ec_mCherry-McdB_full_mov_020_max.tif	2	1.69487e+07	1.71908e+07	377405	9.25944	40758.9	6.77059e-05	67.7059	1	McdB	2
										counting\McdB\2022-06-03\full\20220603_Ec_mCherry-McdB_full_mov_020_max.tif	7	1.25907e+07	1.27706e+07	280364	3.96838	70649.6	0.000117358	117.358	1	McdB	2
										counting\McdB\2022-06-03\full\20220603_Ec_mCherry-McdB_full_mov_020_max.tif	8	1.18205e+07	1.19894e+07	263214	4.61587	57023.6	9.47236e-05	94.7236	0	McdB	2
										counting\McdB\2022-06-03\full\20220603_Ec_mCherry-McdB_full_mov_020_max.tif	9	1.10331e+07	1.11908e+07	245681	5.85765	41941.8	6.96708e-05	69.6708	0	McdB	2
										counting\McdB\2022-06-03\full\20220603_Ec_mCherry-McdB_full_mov_020_max.tif	10	1.93041e+07	1.95799e+07	429855	6.38023	67373	0.000111915	111.915	0	McdB	2
										counting\McdB\2022-06-03\full\20220603_Ec_mCherry-McdB_full_mov_020_max.tif	4	1.35077e+07	1.37006e+07	300783	5.0582	59464.3	9.87779e-05	98.7779	1	McdB	2
										counting\McdB\2022-06-03\full\20220603_Ec_mCherry-McdB_full_mov_020_max.tif	3	1.99803e+07	2.02657e+07	444912	6.29449	70682.8	0.000117413	117.413	0	McdB	2
										counting\McdB\2022-06-03\full\20220603_Ec_mCherry-McdB_full_mov_020_max.tif	5	1.22318e+07	1.24066e+07	272373	5.0823	53592.5	8.90241e-05	89.0241	0	McdB	2
										counting\McdB\2022-06-03\full\20220603_Ec_mCherry-McdB_full_mov_021_max.tif	9	1.97744e+07	2.00569e+07	440327	7.41682	59368.8	9.86193e-05	98.6193	0	McdB	2
										counting\McdB\2022-06-03\full\20220603_Ec_mCherry-McdB_full_mov_021_max.tif	1	1.93992e+07	1.96764e+07	431973	7.04374	61327.2	0.000101872	101.872	1	McdB	2
										counting\McdB\2022-06-03\full\20220603_Ec_mCherry-McdB_full_mov_021_max.tif	8	2.45131e+07	2.48633e+07	545845	7.63006	71538.8	0.000118835	118.835	0	McdB	2
										counting\McdB\2022-06-03\full\20220603_Ec_mCherry-McdB_full_mov_021_max.tif	7	1.53161e+07	1.55349e+07	341052	4.16644	81857	0.000135975	135.975	1	McdB	2
										counting\McdB\2022-06-03\full\20220603_Ec_mCherry-McdB_full_mov_021_max.tif	2	1.4113e+07	1.43146e+07	314262	7.18001	43769	7.27059e-05	72.7059	0	McdB	2
										counting\McdB\2022-06-03\full\20220603_Ec_mCherry-McdB_full_mov_021_max.tif	3	1.32082e+07	1.33969e+07	294114	5.35939	54878.2	9.11598e-05	91.1598	0	McdB	2
										counting\McdB\2022-06-03\full\20220603_Ec_mCherry-McdB_full_mov_021_max.tif	6	1.58311e+07	1.60573e+07	352520	8.20262	42976.5	7.13896e-05	71.3896	0	McdB	2
										counting\McdB\2022-06-03\full\20220603_Ec_mCherry-McdB_full_mov_021_max.tif	4	6.21966e+06	6.30852e+06	138497	4.57569	30267.9	5.02789e-05	50.2789	0	McdB	2
										counting\McdB\2022-06-03\full\20220603_Ec_mCherry-McdB_full_mov_021_max.tif	5	1.64491e+07	1.66841e+07	366280	7.63948	47945.7	7.96441e-05	79.6441	1	McdB	2
										counting\McdB\2022-06-03\full\20220603_Ec_mCherry-McdB_full_mov_022_max.tif	1	1.19948e+07	1.21661e+07	267094	4.31237	61936.7	0.000102885	102.885	0	McdB	2
										counting\McdB\2022-06-03\full\20220603_Ec_mCherry-McdB_full_mov_022_max.tif	2	1.51591e+07	1.53757e+07	337556	7.10468	47511.8	7.89232e-05	78.9232	0	McdB	2
										counting\McdB\2022-06-03\full\20220603_Ec_mCherry-McdB_full_mov_022_max.tif	3	4.00784e+07	4.06509e+07	892447	11.6686	76482.6	0.000127048	127.048	1	McdB	2
										counting\McdB\2022-06-03\full\20220603_Ec_mCherry-McdB_full_mov_022_max.tif	5	3.20535e+07	3.25114e+07	713753	7.43542	95993.6	0.000159458	159.458	1	McdB	2
										counting\McdB\2022-06-03\full\20220603_Ec_mCherry-McdB_full_mov_022_max.tif	4	1.84284e+07	1.86916e+07	410354	5.91678	69354.3	0.000115206	115.206	1	McdB	2
										counting\McdB\2022-06-03\full\20220603_Ec_mCherry-McdB_full_mov_022_max.tif	6	3.52947e+07	3.57989e+07	785925	10.0361	78310	0.000130083	130.083	1	McdB	2
										counting\McdB\2022-06-03\full\20220603_Ec_mCherry-McdB_full_mov_022_max.tif	7	1.6535e+07	1.67712e+07	368194	6.27763	58651.7	9.74281e-05	97.4281	0	McdB	2
										counting\McdB\2022-06-03\full\20220603_Ec_mCherry-McdB_full_mov_022_max.tif	8	9.70448e+06	9.84311e+06	216095	5.76966	37453.6	6.22153e-05	62.2153	0	McdB	2
										counting\McdB\2022-06-03\full\20220603_Ec_mCherry-McdB_full_mov_023_max.tif	1	1.53247e+07	1.55436e+07	341243	8.20655	41581.8	6.90728e-05	69.0728	0	McdB	2
										counting\McdB\2022-06-03\full\20220603_Ec_mCherry-McdB_full_mov_023_max.tif	2	1.03598e+07	1.05078e+07	230687	4.48556	51428.9	8.543e-05	85.43	1	McdB	2
										counting\McdB\2022-06-03\full\20220603_Ec_mCherry-McdB_full_mov_023_max.tif	3	2.30408e+07	2.33699e+07	513061	7.03422	72937.9	0.000121159	121.159	1	McdB	2
										counting\McdB\2022-06-03\full\20220603_Ec_mCherry-McdB_full_mov_023_max.tif	5	3.75116e+07	3.80474e+07	835290	8.80042	94914.7	0.000157666	157.666	1	McdB	2
										counting\McdB\2022-06-03\full\20220603_Ec_mCherry-McdB_full_mov_023_max.tif	4	1.77183e+07	1.79714e+07	394542	5.23496	75366.7	0.000125194	125.194	0	McdB	2
										counting\McdB\2022-06-03\full\20220603_Ec_mCherry-McdB_full_mov_023_max.tif	7	2.2951e+07	2.32789e+07	511062	8.33054	61348	0.000101907	101.907	0	McdB	2
										counting\McdB\2022-06-03\full\20220603_Ec_mCherry-McdB_full_mov_023_max.tif	6	1.73491e+07	1.7597e+07	386322	6.01728	64202.1	0.000106648	106.648	0	McdB	2
										counting\McdB\2022-06-03\full\20220603_Ec_mCherry-McdB_full_mov_023_max.tif	8	1.79812e+07	1.82381e+07	400397	4.63668	86354.4	0.000143446	143.446	0	McdB	2
										counting\McdB\2022-06-03\full\20220603_Ec_mCherry-McdB_full_mov_023_max.tif	9	2.23874e+07	2.27073e+07	498513	5.89449	84572.8	0.000140486	140.486	1	McdB	2
										counting\McdB\2022-06-03\full\20220603_Ec_mCherry-McdB_full_mov_023_max.tif	10	1.36588e+07	1.3854e+07	304148	4.84529	62772	0.000104272	104.272	0	McdB	2
										counting\McdB\2022-06-03\full\20220603_Ec_mCherry-McdB_full_mov_023_max.tif	11	1.94393e+07	1.9717e+07	432865	5.07431	85305.3	0.000141703	141.703	0	McdB	2
										counting\McdB\2022-06-03\full\20220603_Ec_mCherry-McdB_full_mov_023_max.tif	13	1.29269e+07	1.31115e+07	287849	6.31455	45585.1	7.57228e-05	75.7228	0	McdB	2
										counting\McdB\2022-06-03\full\20220603_Ec_mCherry-McdB_full_mov_023_max.tif	12	1.43711e+07	1.45764e+07	320010	3.97807	80443.6	0.000133627	133.627	1	McdB	2
										counting\McdB\2022-06-03\full\20220603_Ec_mCherry-McdB_full_mov_024_max.tif	1	1.16217e+07	1.17877e+07	258786	5.40466	47882	7.95382e-05	79.5382	1	McdB	2
										counting\McdB\2022-06-03\full\20220603_Ec_mCherry-McdB_full_mov_024_max.tif	2	1.36667e+07	1.3862e+07	304324	5.25886	57868.9	9.61277e-05	96.1277	0	McdB	2
										counting\McdB\2022-06-03\full\20220603_Ec_mCherry-McdB_full_mov_024_max.tif	4	2.13463e+07	2.16513e+07	475330	7.58673	62652.8	0.000104074	104.074	0	McdB	2
										counting\McdB\2022-06-03\full\20220603_Ec_mCherry-McdB_full_mov_024_max.tif	3	1.50701e+07	1.52854e+07	335574	5.95103	56389.2	9.36698e-05	93.6698	1	McdB	2
										counting\McdB\2022-06-03\full\20220603_Ec_mCherry-McdB_full_mov_024_max.tif	6	26026690	2.63985e+07	579550	7.10736	81542.3	0.000135452	135.452	0	McdB	2
										counting\McdB\2022-06-03\full\20220603_Ec_mCherry-McdB_full_mov_024_max.tif	5	1.46263e+07	1.48353e+07	325693	3.95972	82251.4	0.00013663	136.63	0	McdB	2
										counting\McdB\2022-06-03\full\20220603_Ec_mCherry-McdB_full_mov_024_max.tif	7	17197346	1.7443e+07	382942	4.51807	84758	0.000140794	140.794	1	McdB	2
										counting\McdB\2022-06-03\full\20220603_Ec_mCherry-McdB_full_mov_024_max.tif	8	1.34896e+07	1.36824e+07	300381	4.61134	65139.7	0.000108205	108.205	0	McdB	2
										counting\McdB\2022-06-03\full\20220603_Ec_mCherry-McdB_full_mov_024_max.tif	9	1.99595e+07	2.02446e+07	444448	6.99242	63561.4	0.000105584	105.584	0	McdB	2
										counting\McdB\2022-06-03\full\20220603_Ec_mCherry-McdB_full_mov_024_max.tif	10	3.60348e+07	3.65496e+07	802407	5.73413	139935	0.000232451	232.451	1	McdB	2
										counting\McdB\2022-06-03\full\20220603_Ec_mCherry-McdB_full_mov_024_max.tif	13	47082259	4.77549e+07	1.04841e+06	13.2111	79358	0.000131824	131.824	1	McdB	2
										counting\McdB\2022-06-03\full\20220603_Ec_mCherry-McdB_full_mov_024_max.tif	11	20371182	2.06622e+07	453616	4.59824	98650	0.00016387	163.87	0	McdB	2
										counting\McdB\2022-06-03\full\20220603_Ec_mCherry-McdB_full_mov_024_max.tif	12	1.39324e+07	1.41315e+07	310241	5.00431	61994.7	0.000102981	102.981	0	McdB	2
										counting\McdB\2022-06-03\full\20220603_Ec_mCherry-McdB_full_mov_024_max.tif	14	2.56504e+07	2.60168e+07	571171	9.40501	60730.5	0.000100881	100.881	1	McdB	2
										counting\McdB\2022-06-03\full\20220603_Ec_mCherry-McdB_full_mov_024_max.tif	15	1.6087e+07	1.63168e+07	358217	5.54928	64552	0.000107229	107.229	0	McdB	2
										counting\McdB\2022-06-03\full\20220603_Ec_mCherry-McdB_full_mov_025_max.tif	1	1.5107e+07	1.53228e+07	336395	6.53031	51512.9	8.55696e-05	85.5696	1	McdB	2
										counting\McdB\2022-06-03\full\20220603_Ec_mCherry-McdB_full_mov_025_max.tif	2	1.07579e+07	1.09116e+07	239552	5.27959	45373.2	7.53707e-05	75.3707	1	McdB	2
										counting\McdB\2022-06-03\full\20220603_Ec_mCherry-McdB_full_mov_025_max.tif	3	1.9611e+07	1.98912e+07	436689	5.33001	81930.4	0.000136097	136.097	1	McdB	2
										counting\McdB\2022-06-03\full\20220603_Ec_mCherry-McdB_full_mov_025_max.tif	4	1.52824e+07	1.55007e+07	340301	8.35222	40743.8	6.76807e-05	67.6807	1	McdB	2
										counting\McdB\2022-06-03\full\20220603_Ec_mCherry-McdB_full_mov_025_max.tif	7	2.3918e+07	2.42597e+07	532595	7.4854	71151.1	0.000118191	118.191	0	McdB	2
										counting\McdB\2022-06-03\full\20220603_Ec_mCherry-McdB_full_mov_025_max.tif	9	3.18331e+07	3.22878e+07	708843	10.5182	67392.1	0.000111947	111.947	1	McdB	2
										counting\McdB\2022-06-03\full\20220603_Ec_mCherry-McdB_full_mov_025_max.tif	8	1.42231e+07	1.44263e+07	316714	3.58302	88393.2	0.000146833	146.833	1	McdB	2
										counting\McdB\2022-06-03\full\20220603_Ec_mCherry-McdB_full_mov_025_max.tif	5	1.84044e+07	1.86673e+07	409820	5.84412	70125.1	0.000116487	116.487	1	McdB	2
										counting\McdB\2022-06-03\full\20220603_Ec_mCherry-McdB_full_mov_025_max.tif	6	1.72263e+07	1.74724e+07	383587	4.73777	80963.6	0.000134491	134.491	0	McdB	2
										counting\McdB\2022-06-03\full\20220603_Ec_mCherry-McdB_full_mov_026_max.tif	1	1.17654e+07	1.19335e+07	261987	4.56815	57350.7	9.52669e-05	95.2669	0	McdB	2
										counting\McdB\2022-06-03\full\20220603_Ec_mCherry-McdB_full_mov_026_max.tif	2	1.76305e+07	1.78823e+07	392587	4.92211	79759.8	0.000132491	132.491	0	McdB	2
										counting\McdB\2022-06-03\full\20220603_Ec_mCherry-McdB_full_mov_026_max.tif	3	1.75935e+07	1.78449e+07	391765	7.31528	53554.3	8.89606e-05	88.9606	1	McdB	2
										counting\McdB\2022-06-03\full\20220603_Ec_mCherry-McdB_full_mov_026_max.tif	5	2.22622e+07	2.25802e+07	495724	5.71141	86795.5	0.000144179	144.179	1	McdB	2
										counting\McdB\2022-06-03\full\20220603_Ec_mCherry-McdB_full_mov_026_max.tif	6	2.11473e+07	2.14494e+07	470897	7.45081	63200.8	0.000104985	104.985	1	McdB	2
										counting\McdB\2022-06-03\full\20220603_Ec_mCherry-McdB_full_mov_026_max.tif	4	8573297	8.69577e+06	190906	4.12742	46253.1	7.68324e-05	76.8324	1	McdB	2
										counting\McdB\2022-06-03\full\20220603_Ec_mCherry-McdB_full_mov_026_max.tif	7	2.96961e+07	3.01203e+07	661258	6.8081	97128.2	0.000161342	161.342	1	McdB	2
										counting\McdB\2022-06-03\full\20220603_Ec_mCherry-McdB_full_mov_026_max.tif	8	1.87204e+07	1.89878e+07	416857	3.87456	107588	0.000178718	178.718	0	McdB	2
										counting\McdB\2022-06-03\full\20220603_Ec_mCherry-McdB_full_mov_026_max.tif	9	3.84515e+07	3.90008e+07	856219	10.2965	83156.6	0.000138134	138.134	1	McdB	2
										counting\McdB\2022-06-03\full\20220603_Ec_mCherry-McdB_full_mov_027_max.tif	1	2.19762e+07	2.22902e+07	489357	8.19807	59691.7	9.91556e-05	99.1556	1	McdB	2
										counting\McdB\2022-06-03\full\20220603_Ec_mCherry-McdB_full_mov_027_max.tif	2	1.54565e+07	1.56773e+07	344177	5.24264	65649.6	0.000109052	109.052	0	McdB	2
										counting\McdB\2022-06-03\full\20220603_Ec_mCherry-McdB_full_mov_027_max.tif	4	1.60697e+07	1.62992e+07	357832	8.2466	43391.5	7.20788e-05	72.0788	0	McdB	2
										counting\McdB\2022-06-03\full\20220603_Ec_mCherry-McdB_full_mov_027_max.tif	3	2.25714e+07	2.28938e+07	502609	7.77067	64680.3	0.000107442	107.442	1	McdB	2
										counting\McdB\2022-06-03\full\20220603_Ec_mCherry-McdB_full_mov_027_max.tif	5	1.40756e+07	1.42767e+07	313429	4.08438	76738.5	0.000127473	127.473	1	McdB	2
										counting\McdB\2022-06-03\full\20220603_Ec_mCherry-McdB_full_mov_027_max.tif	7	1.3003e+07	1.31887e+07	289544	4.45074	65055.2	0.000108065	108.065	0	McdB	2
										counting\McdB\2022-06-03\full\20220603_Ec_mCherry-McdB_full_mov_027_max.tif	8	1.82699e+07	1.85309e+07	406825	6.09786	66716.1	0.000110824	110.824	0	McdB	2
										counting\McdB\2022-06-03\full\20220603_Ec_mCherry-McdB_full_mov_027_max.tif	6	1.36779e+07	1.38733e+07	304572	3.95882	76935	0.000127799	127.799	0	McdB	2
										counting\McdB\2022-06-03\full\20220603_Ec_mCherry-McdB_full_mov_027_max.tif	9	1.16372e+07	1.18035e+07	259132	3.74332	69225.2	0.000114992	114.992	1	McdB	2
										counting\McdB\2022-06-03\full\20220603_Ec_mCherry-McdB_full_mov_027_max.tif	11	1.52336e+07	1.54512e+07	339214	5.56507	60954.1	0.000101253	101.253	1	McdB	2
										counting\McdB\2022-06-03\full\20220603_Ec_mCherry-McdB_full_mov_027_max.tif	10	1.8527e+07	1.87916e+07	412550	9.05615	45554.6	7.56722e-05	75.6722	0	McdB	2
										counting\McdB\2022-06-03\full\20220603_Ec_mCherry-McdB_full_mov_027_max.tif	12	17302852	1.755e+07	385292	7.57344	50874	8.45084e-05	84.5084	0	McdB	2
										counting\McdB\2022-06-03\full\20220603_Ec_mCherry-McdB_full_mov_028_max.tif	1	1.23545e+07	1.2531e+07	275103	7.26147	37885.4	6.29325e-05	62.9325	0	McdB	2
										counting\McdB\2022-06-03\full\20220603_Ec_mCherry-McdB_full_mov_028_max.tif	2	1.58578e+07	1.60843e+07	353113	7.27396	48544.8	8.06393e-05	80.6393	0	McdB	2
										counting\McdB\2022-06-03\full\20220603_Ec_mCherry-McdB_full_mov_028_max.tif	4	1.65686e+07	1.68053e+07	368942	5.90071	62525	0.000103862	103.862	0	McdB	2
										counting\McdB\2022-06-03\full\20220603_Ec_mCherry-McdB_full_mov_028_max.tif	3	1.54552e+07	1.5676e+07	344148	5.03245	68385.9	0.000113598	113.598	0	McdB	2
										counting\McdB\2022-06-03\full\20220603_Ec_mCherry-McdB_full_mov_028_max.tif	5	3.32599e+07	3.37351e+07	740617	7.73829	95708	0.000158983	158.983	1	McdB	2
										counting\McdB\2022-06-03\full\20220603_Ec_mCherry-McdB_full_mov_028_max.tif	6	1.56403e+07	1.58637e+07	348271	6.25775	55654.4	9.24491e-05	92.4491	1	McdB	2
										counting\McdB\2022-06-03\full\20220603_Ec_mCherry-McdB_full_mov_028_max.tif	9	1.72556e+07	1.75021e+07	384239	6.13373	62643.7	0.000104059	104.059	1	McdB	2
										counting\McdB\2022-06-03\full\20220603_Ec_mCherry-McdB_full_mov_028_max.tif	7	2.03087e+07	2.05988e+07	452225	5.06692	89250.4	0.000148257	148.257	0	McdB	2
										counting\McdB\2022-06-03\full\20220603_Ec_mCherry-McdB_full_mov_028_max.tif	8	1.7374e+07	1.76222e+07	386876	5.95306	64987.8	0.000107953	107.953	0	McdB	2
										counting\McdB\2022-06-03\full\20220603_Ec_mCherry-McdB_full_mov_029_max.tif	2	4.11024e+07	4.16896e+07	915249	9.295	98466.7	0.000163566	163.566	1	McdB	2
										counting\McdB\2022-06-03\full\20220603_Ec_mCherry-McdB_full_mov_029_max.tif	5	2.91644e+07	2.95811e+07	649420	9.27943	69984.9	0.000116254	116.254	0	McdB	2
										counting\McdB\2022-06-03\full\20220603_Ec_mCherry-McdB_full_mov_029_max.tif	1	1.10511e+07	1.1209e+07	246082	5.80281	42407.3	7.04441e-05	70.4441	1	McdB	2
										counting\McdB\2022-06-03\full\20220603_Ec_mCherry-McdB_full_mov_029_max.tif	3	1.66324e+07	1.687e+07	370363	5.23908	70692.3	0.000117429	117.429	0	McdB	2
										counting\McdB\2022-06-03\full\20220603_Ec_mCherry-McdB_full_mov_029_max.tif	4	2.16782e+07	2.19879e+07	482721	7.17155	67310.5	0.000111811	111.811	0	McdB	2
										counting\McdB\2022-06-03\full\20220603_Ec_mCherry-McdB_full_mov_029_max.tif	6	1.31871e+07	1.33755e+07	293644	4.30054	68280.7	0.000113423	113.423	0	McdB	2
										counting\McdB\2022-06-03\full\20220603_Ec_mCherry-McdB_full_mov_029_max.tif	7	1.79867e+07	1.82436e+07	400519	5.42833	73783.1	0.000122563	122.563	0	McdB	2
										counting\McdB\2022-06-03\full\20220603_Ec_mCherry-McdB_full_mov_029_max.tif	8	1.35242e+07	1.37174e+07	301150	5.09825	59069.4	9.81219e-05	98.1219	1	McdB	2
										counting\McdB\2022-06-03\full\20220603_Ec_mCherry-McdB_full_mov_029_max.tif	9	2.49519e+07	2.53083e+07	555617	6.51752	85249.7	0.000141611	141.611	1	McdB	2
										counting\McdB\2022-06-03\full\20220603_Ec_mCherry-McdB_full_mov_029_max.tif	10	1.18247e+07	1.19937e+07	263308	4.89236	53820.1	8.94022e-05	89.4022	0	McdB	2
										counting\McdB\2022-06-03\full\20220603_Ec_mCherry-McdB_full_mov_029_max.tif	11	1.89319e+07	1.92024e+07	421567	7.58768	55559.3	9.22912e-05	92.2912	0	McdB	2
										counting\McdB\2022-06-03\full\20220603_Ec_mCherry-McdB_full_mov_029_max.tif	13	3.45911e+07	3.50853e+07	770258	7.31168	105346	0.000174994	174.994	1	McdB	2
										counting\McdB\2022-06-03\full\20220603_Ec_mCherry-McdB_full_mov_029_max.tif	12	2.32431e+07	2.35752e+07	517567	6.25796	82705.5	0.000137385	137.385	0	McdB	2
										counting\McdB\2022-06-03\full\20220603_Ec_mCherry-McdB_full_mov_030_max.tif	1	2.50966e+07	2.54551e+07	558840	8.224	67952.3	0.000112878	112.878	1	McdB	2
										counting\McdB\2022-06-03\full\20220603_Ec_mCherry-McdB_full_mov_030_max.tif	2	2.33709e+07	2.37047e+07	520412	7.39408	70382.2	0.000116914	116.914	0	McdB	2
										counting\McdB\2022-06-03\full\20220603_Ec_mCherry-McdB_full_mov_030_max.tif	3	2.26449e+07	2.29684e+07	504247	7.93511	63546.2	0.000105559	105.559	0	McdB	2
										counting\McdB\2022-06-03\full\20220603_Ec_mCherry-McdB_full_mov_030_max.tif	4	1.39898e+07	1.41897e+07	311518	5.8001	53709.2	8.92179e-05	89.2179	0	McdB	2
										counting\McdB\2022-06-03\full\20220603_Ec_mCherry-McdB_full_mov_030_max.tif	5	1.68518e+07	1.70925e+07	375248	4.79814	78206.9	0.000129912	129.912	0	McdB	2
										counting\McdB\2022-06-03\full\20220603_Ec_mCherry-McdB_full_mov_030_max.tif	6	2.10388e+07	2.13394e+07	468482	6.59561	71029.4	0.000117989	117.989	0	McdB	2
										counting\McdB\2022-08-04\20220804_Ec_mCherry-McdB_mov_001_max.tif	7	1.15225e+07	1.16871e+07	256578	3.35734	76423	0.000126948	126.948	0	McdB	3
										counting\McdB\2022-08-04\20220804_Ec_mCherry-McdB_mov_001_max.tif	8	1.42474e+07	1.44509e+07	317254	4.08864	77594.2	0.000128894	128.894	0	McdB	3
										counting\McdB\2022-08-04\20220804_Ec_mCherry-McdB_mov_001_max.tif	1	6.0922e+06	6.17923e+06	135658	4.67503	29017.6	4.82019e-05	48.2019	0	McdB	3
										counting\McdB\2022-08-04\20220804_Ec_mCherry-McdB_mov_001_max.tif	2	1.85701e+07	1.88354e+07	413510	5.53291	74736.5	0.000124147	124.147	0	McdB	3
										counting\McdB\2022-08-04\20220804_Ec_mCherry-McdB_mov_001_max.tif	3	1.61053e+07	1.63354e+07	358625	5.53659	64773.6	0.000107597	107.597	0	McdB	3
										counting\McdB\2022-08-04\20220804_Ec_mCherry-McdB_mov_001_max.tif	4	8.38944e+06	8.50929e+06	186812	5.38261	34706.6	5.76521e-05	57.6521	0	McdB	3
										counting\McdB\2022-08-04\20220804_Ec_mCherry-McdB_mov_001_max.tif	5	1.75337e+07	1.77842e+07	390432	3.63314	107464	0.000178512	178.512	0	McdB	3
										counting\McdB\2022-08-04\20220804_Ec_mCherry-McdB_mov_001_max.tif	6	1.41602e+07	1.43625e+07	315312	3.50274	90018.9	0.000149533	149.533	0	McdB	3
										counting\McdB\2022-08-04\20220804_Ec_mCherry-McdB_mov_002_max.tif	1	2.44361e+07	2.47852e+07	544132	6.29458	86444.6	0.000143596	143.596	1	McdB	3
										counting\McdB\2022-08-04\20220804_Ec_mCherry-McdB_mov_002_max.tif	2	1.47538e+07	1.49646e+07	328531	7.62609	43079.8	7.15612e-05	71.5612	0	McdB	3
										counting\McdB\2022-08-04\20220804_Ec_mCherry-McdB_mov_002_max.tif	3	2.06e+07	2.08943e+07	458712	8.5102	53901.4	8.95372e-05	89.5372	1	McdB	3
										counting\McdB\2022-08-04\20220804_Ec_mCherry-McdB_mov_003_max.tif	1	9.20768e+06	9.33922e+06	205032	4.07397	50327.4	8.36003e-05	83.6003	0	McdB	3
										counting\McdB\2022-08-04\20220804_Ec_mCherry-McdB_mov_003_max.tif	2	9.26273e+06	9.39505e+06	206258	4.85485	42484.9	7.05729e-05	70.5729	0	McdB	3
										counting\McdB\2022-08-04\20220804_Ec_mCherry-McdB_mov_003_max.tif	3	9.81896e+06	9.95923e+06	218644	4.50941	48486.1	8.05417e-05	80.5417	0	McdB	3
										counting\McdB\2022-08-04\20220804_Ec_mCherry-McdB_mov_003_max.tif	4	1.69504e+07	1.71925e+07	377443	6.13658	61507.1	0.000102171	102.171	0	McdB	3
										counting\McdB\2022-08-04\20220804_Ec_mCherry-McdB_mov_003_max.tif	5	1.59402e+07	1.61679e+07	354949	7.13507	49747.1	8.26363e-05	82.6363	0	McdB	3
										counting\McdB\2022-08-04\20220804_Ec_mCherry-McdB_mov_004_max.tif	1	1.18592e+07	1.20286e+07	264076	4.93042	53560.4	8.89708e-05	88.9708	0	McdB	3
										counting\McdB\2022-08-04\20220804_Ec_mCherry-McdB_mov_004_max.tif	4	1.24198e+07	1.25973e+07	276559	4.03277	68577.9	0.000113917	113.917	0	McdB	3
										counting\McdB\2022-08-04\20220804_Ec_mCherry-McdB_mov_004_max.tif	5	8.5477e+06	8.66981e+06	190336	3.49435	54469.6	9.04811e-05	90.4811	1	McdB	3
										counting\McdB\2022-08-04\20220804_Ec_mCherry-McdB_mov_004_max.tif	2	1.07492e+07	1.09027e+07	239357	5.23714	45703.8	7.592e-05	75.92	0	McdB	3
										counting\McdB\2022-08-04\20220804_Ec_mCherry-McdB_mov_004_max.tif	3	9.67158e+06	9.80975e+06	215362	4.96765	43352.9	7.20148e-05	72.0148	0	McdB	3
										counting\McdB\2022-08-04\20220804_Ec_mCherry-McdB_mov_005_max.tif	1	1.92761e+07	1.95515e+07	429231	6.48622	66175.9	0.000109927	109.927	0	McdB	3
										counting\McdB\2022-08-04\20220804_Ec_mCherry-McdB_mov_005_max.tif	2	1.61714e+07	1.64024e+07	360097	6.8593	52497.7	8.72055e-05	87.2055	0	McdB	3
										counting\McdB\2022-08-04\20220804_Ec_mCherry-McdB_mov_005_max.tif	4	1.1812e+07	1.19807e+07	263023	5.83966	45040.8	7.48186e-05	74.8186	0	McdB	3
										counting\McdB\2022-08-04\20220804_Ec_mCherry-McdB_mov_005_max.tif	3	1.84841e+07	1.87482e+07	411596	5.24968	78403.9	0.000130239	130.239	1	McdB	3
										counting\McdB\2022-08-04\20220804_Ec_mCherry-McdB_mov_006_max.tif	1	1.60501e+07	1.62794e+07	357395	8.87911	40251.3	6.68626e-05	66.8626	1	McdB	3
										counting\McdB\2022-08-04\20220804_Ec_mCherry-McdB_mov_006_max.tif	3	1.40273e+07	1.42277e+07	312353	5.93455	52633	8.74302e-05	87.4302	0	McdB	3
										counting\McdB\2022-08-04\20220804_Ec_mCherry-McdB_mov_006_max.tif	2	1.22068e+07	1.23812e+07	271815	4.26001	63806.1	0.00010599	105.99	1	McdB	3
										counting\McdB\2022-08-04\20220804_Ec_mCherry-McdB_mov_006_max.tif	4	1.10085e+07	1.11657e+07	245131	5.52687	44352.6	7.36754e-05	73.6754	0	McdB	3
										counting\McdB\2022-08-04\20220804_Ec_mCherry-McdB_mov_007_max.tif	1	5.63653e+06	5.71706e+06	125512	7.09525	17689.5	2.93846e-05	29.3846	0	McdB	3
										counting\McdB\2022-08-04\20220804_Ec_mCherry-McdB_mov_007_max.tif	2	1.28292e+07	1.30125e+07	285675	4.93226	57919.8	9.62123e-05	96.2123	0	McdB	3
										counting\McdB\2022-08-04\20220804_Ec_mCherry-McdB_mov_007_max.tif	3	8.68631e+06	8.8104e+06	193423	3.73846	51738.7	8.59446e-05	85.9446	0	McdB	3
										counting\McdB\2022-08-04\20220804_Ec_mCherry-McdB_mov_007_max.tif	5	1.56044e+07	1.58273e+07	347470	4.63683	74937.1	0.00012448	124.48	0	McdB	3
										counting\McdB\2022-08-04\20220804_Ec_mCherry-McdB_mov_007_max.tif	4	1.45535e+07	1.47614e+07	324070	5.24279	61812.5	0.000102679	102.679	0	McdB	3
										counting\McdB\2022-08-04\20220804_Ec_mCherry-McdB_mov_007_max.tif	6	2.26479e+07	2.29714e+07	504313	9.36974	53823.5	8.94079e-05	89.4079	1	McdB	3
										counting\McdB\2022-08-04\20220804_Ec_mCherry-McdB_mov_007_max.tif	7	7.96159e+06	8.07532e+06	177285	3.89721	45490.2	7.55651e-05	75.5651	1	McdB	3
										counting\McdB\2022-08-04\20220804_Ec_mCherry-McdB_mov_008_max.tif	1	7.12386e+06	7.22563e+06	158631	5.39555	29400.3	4.88377e-05	48.8377	0	McdB	3
										counting\McdB\2022-08-04\20220804_Ec_mCherry-McdB_mov_008_max.tif	2	1.19747e+07	1.21458e+07	266647	7.81972	34099.3	5.66434e-05	56.6434	0	McdB	3
										counting\McdB\2022-08-04\20220804_Ec_mCherry-McdB_mov_008_max.tif	3	1.64319e+07	1.66667e+07	365899	6.93843	52735.1	8.75998e-05	87.5998	0	McdB	3
										counting\McdB\2022-08-04\20220804_Ec_mCherry-McdB_mov_008_max.tif	4	1.15293e+07	1.1694e+07	256729	5.88488	43625.2	7.24671e-05	72.4671	0	McdB	3
										counting\McdB\2022-08-04\20220804_Ec_mCherry-McdB_mov_008_max.tif	5	1.55742e+07	1.57967e+07	346800	6.52468	53152	8.82923e-05	88.2923	0	McdB	3
										counting\McdB\2022-08-04\20220804_Ec_mCherry-McdB_mov_009_max.tif	1	1.63693e+07	1.66031e+07	364503	6.77867	53772	8.93223e-05	89.3223	0	McdB	3
										counting\McdB\2022-08-04\20220804_Ec_mCherry-McdB_mov_009_max.tif	2	1.82739e+07	1.85349e+07	406914	7.4541	54589.3	9.06798e-05	90.6798	0	McdB	3
										counting\McdB\2022-08-04\20220804_Ec_mCherry-McdB_mov_009_max.tif	3	1.76879e+07	1.79405e+07	393865	7.17551	54890.1	9.11796e-05	91.1796	0	McdB	3
										counting\McdB\2022-08-04\20220804_Ec_mCherry-McdB_mov_009_max.tif	4	22317945	2.26368e+07	496965	9.36675	53056.3	8.81334e-05	88.1334	0	McdB	3
										counting\McdB\2022-08-04\20220804_Ec_mCherry-McdB_mov_009_max.tif	5	1.03927e+07	1.05412e+07	231420	7.02413	32946.4	5.47283e-05	54.7283	0	McdB	3
										counting\McdB\2022-08-04\20220804_Ec_mCherry-McdB_mov_010_max.tif	1	1.33092e+07	1.34993e+07	296363	5.12252	57854.9	9.61045e-05	96.1045	0	McdB	3
										counting\McdB\2022-08-04\20220804_Ec_mCherry-McdB_mov_010_max.tif	2	1.5244e+07	1.54618e+07	339446	7.19412	47183.8	7.83784e-05	78.3784	0	McdB	3
										counting\McdB\2022-08-04\20220804_Ec_mCherry-McdB_mov_010_max.tif	3	7.02583e+06	7.1262e+06	156448	3.82094	40944.9	6.80148e-05	68.0148	0	McdB	3
										counting\McdB\2022-08-04\20220804_Ec_mCherry-McdB_mov_010_max.tif	4	1.9617e+07	1.98972e+07	436822	6.46228	67595.7	0.000112285	112.285	0	McdB	3
										counting\McdB\2022-08-04\20220804_Ec_mCherry-McdB_mov_010_max.tif	5	1.12319e+07	1.13923e+07	250106	3.50283	71401.1	0.000118607	118.607	1	McdB	3
										counting\McdB\2022-08-04\20220804_Ec_mCherry-McdB_mov_010_max.tif	6	3.07567e+07	3.11961e+07	684876	9.08311	75401.1	0.000125251	125.251	1	McdB	3
										counting\McdB\2022-08-04\20220804_Ec_mCherry-McdB_mov_010_max.tif	7	1.37175e+07	1.39134e+07	305454	6.03107	50646.8	8.41309e-05	84.1309	0	McdB	3
										counting\McdB\2022-08-04\20220804_Ec_mCherry-McdB_mov_010_max.tif	8	1.18907e+07	1.20606e+07	264776	5.14075	51505.4	8.55571e-05	85.5571	0	McdB	3
										counting\McdB\2022-08-04\20220804_Ec_mCherry-McdB_mov_011_max.tif	1	9.18402e+06	9.31522e+06	204505	5.64969	36197.6	6.01289e-05	60.1289	0	McdB	3
										counting\McdB\2022-08-04\20220804_Ec_mCherry-McdB_mov_011_max.tif	2	1.14686e+07	1.16324e+07	255377	3.79602	67274.8	0.000111752	111.752	0	McdB	3
										counting\McdB\2022-08-04\20220804_Ec_mCherry-McdB_mov_011_max.tif	3	1.39233e+07	1.41222e+07	310037	5.47062	56673	9.41412e-05	94.1412	0	McdB	3
										counting\McdB\2022-08-04\20220804_Ec_mCherry-McdB_mov_011_max.tif	5	8.97731e+06	9.10556e+06	199902	3.9794	50234.4	8.34458e-05	83.4458	0	McdB	3
										counting\McdB\2022-08-04\20220804_Ec_mCherry-McdB_mov_011_max.tif	4	8.47606e+06	8.59715e+06	188741	4.12866	45714.8	7.59383e-05	75.9383	0	McdB	3
										counting\McdB\2022-08-04\20220804_Ec_mCherry-McdB_mov_011_max.tif	6	2.70747e+07	2.74615e+07	602887	8.45728	71286.1	0.000118416	118.416	0	McdB	3
										counting\McdB\2022-08-04\20220804_Ec_mCherry-McdB_mov_011_max.tif	9	7.20479e+06	7.30771e+06	160433	3.78766	42356.6	7.03599e-05	70.3599	0	McdB	3
										counting\McdB\2022-08-04\20220804_Ec_mCherry-McdB_mov_011_max.tif	7	7.0442e+06	7.14483e+06	156857	4.47106	35082.7	5.8277e-05	58.277	0	McdB	3
										counting\McdB\2022-08-04\20220804_Ec_mCherry-McdB_mov_011_max.tif	8	1.05199e+07	1.06701e+07	234251	3.62576	64607.5	0.000107321	107.321	0	McdB	3
										counting\McdB\2022-08-04\20220804_Ec_mCherry-McdB_mov_011_max.tif	10	1.0629e+07	1.07809e+07	236682	3.67307	64437.1	0.000107038	107.038	0	McdB	3
										counting\McdB\2022-08-04\20220804_Ec_mCherry-McdB_mov_011_max.tif	11	7.9369e+06	8.05028e+06	176735	3.32214	53199.2	8.83707e-05	88.3707	0	McdB	3
										counting\McdB\2022-08-04\20220804_Ec_mCherry-McdB_mov_012_max.tif	2	1.32265e+07	1.34155e+07	294522	4.62723	63649.7	0.00010573	105.73	1	McdB	3
										counting\McdB\2022-08-04\20220804_Ec_mCherry-McdB_mov_012_max.tif	1	2.30138e+07	2.33426e+07	512460	7.72006	66380.3	0.000110266	110.266	0	McdB	3
										counting\McdB\2022-08-04\20220804_Ec_mCherry-McdB_mov_012_max.tif	4	1.96281e+07	1.99085e+07	437068	8.51458	51331.7	8.52686e-05	85.2686	0	McdB	3
										counting\McdB\2022-08-04\20220804_Ec_mCherry-McdB_mov_012_max.tif	3	1.78024e+07	1.80567e+07	396415	5.20082	76221.6	0.000126614	126.614	1	McdB	3
										counting\McdB\2022-08-04\20220804_Ec_mCherry-McdB_mov_012_max.tif	5	4.37804e+07	4.44059e+07	974882	10.9244	89238.9	0.000148237	148.237	1	McdB	3
										counting\McdB\2022-08-04\20220804_Ec_mCherry-McdB_mov_013_max.tif	1	1.9827e+07	2.01103e+07	441499	6.0098	73463.2	0.000122032	122.032	1	McdB	3
										counting\McdB\2022-08-04\20220804_Ec_mCherry-McdB_mov_013_max.tif	2	1.41485e+07	1.43506e+07	315052	6.62418	47561	7.90049e-05	79.0049	0	McdB	3
										counting\McdB\2022-08-04\20220804_Ec_mCherry-McdB_mov_013_max.tif	3	1.36012e+07	1.37955e+07	302865	4.10249	73824.6	0.000122632	122.632	0	McdB	3
										counting\McdB\2022-08-04\20220804_Ec_mCherry-McdB_mov_013_max.tif	4	1.56023e+07	1.58252e+07	347425	5.50856	63070.1	0.000104768	104.768	0	McdB	3
										counting\McdB\2022-08-04\20220804_Ec_mCherry-McdB_mov_013_max.tif	5	1.03936e+07	1.05421e+07	231440	4.79521	48264.8	8.01741e-05	80.1741	0	McdB	3
										counting\McdB\2022-08-04\20220804_Ec_mCherry-McdB_mov_014_max.tif	1	1.02548e+07	1.04013e+07	228349	2.5885	88216.6	0.000146539	146.539	0	McdB	3
										counting\McdB\2022-08-04\20220804_Ec_mCherry-McdB_mov_014_max.tif	2	1.96237e+07	1.9904e+07	436970	7.05873	61904.9	0.000102832	102.832	0	McdB	3
										counting\McdB\2022-08-04\20220804_Ec_mCherry-McdB_mov_014_max.tif	3	1.15284e+07	1.16931e+07	256710	5.68378	45165.3	7.50255e-05	75.0255	0	McdB	3
										counting\McdB\2022-08-04\20220804_Ec_mCherry-McdB_mov_014_max.tif	4	2.20418e+07	2.23567e+07	490816	8.46776	57962.9	9.62839e-05	96.2839	1	McdB	3
										counting\McdB\2022-08-04\20220804_Ec_mCherry-McdB_mov_014_max.tif	5	1.09446e+07	1.1101e+07	243710	6.3497	38381.3	6.37563e-05	63.7563	0	McdB	3
										counting\McdB\2022-08-04\20220804_Ec_mCherry-McdB_mov_014_max.tif	6	1.34579e+07	1.36502e+07	299674	6.2598	47872.8	7.9523e-05	79.523	0	McdB	3
										counting\McdB\2022-08-04\20220804_Ec_mCherry-McdB_mov_014_max.tif	7	7.95407e+06	8.0677e+06	177117	4.67226	37908.2	6.29705e-05	62.9705	0	McdB	3
										counting\McdB\2022-08-04\20220804_Ec_mCherry-McdB_mov_014_max.tif	9	2.40472e+07	2.43908e+07	535473	9.20112	58196.5	9.66719e-05	96.6719	1	McdB	3
										counting\McdB\2022-08-04\20220804_Ec_mCherry-McdB_mov_014_max.tif	8	10399560	1.05481e+07	231572	5.20736	44470.2	7.38708e-05	73.8708	0	McdB	3
										counting\McdB\2022-08-04\20220804_Ec_mCherry-McdB_mov_015_max.tif	1	1.06538e+07	1.0806e+07	237233	6.56835	36117.6	5.99961e-05	59.9961	0	McdB	3
										counting\McdB\2022-08-04\20220804_Ec_mCherry-McdB_mov_015_max.tif	3	2.02267e+07	2.05157e+07	450399	8.71206	51698.3	8.58776e-05	85.8776	1	McdB	3
										counting\McdB\2022-08-04\20220804_Ec_mCherry-McdB_mov_015_max.tif	2	1.2555e+07	1.27344e+07	279569	6.6688	41921.9	6.96377e-05	69.6377	0	McdB	3
										counting\McdB\2022-08-04\20220804_Ec_mCherry-McdB_mov_016_max.tif	1	7.55383e+06	7.66174e+06	168205	4.02665	41773	6.93903e-05	69.3903	0	McdB	3
										counting\McdB\2022-08-04\20220804_Ec_mCherry-McdB_mov_016_max.tif	2	9.17967e+06	9.3108e+06	204408	5.41857	37723.7	6.26639e-05	62.6639	1	McdB	3
										counting\McdB\2022-08-04\20220804_Ec_mCherry-McdB_mov_016_max.tif	3	6.81256e+06	6.90988e+06	151699	3.48306	43553.4	7.23478e-05	72.3478	0	McdB	3
										counting\McdB\2022-08-04\20220804_Ec_mCherry-McdB_mov_016_max.tif	4	1.01316e+07	1.02764e+07	225606	5.58511	40394.2	6.71e-05	67.1	0	McdB	3
										counting\McdB\2022-08-04\20220804_Ec_mCherry-McdB_mov_016_max.tif	5	5.88411e+06	5.96817e+06	131024	4.2995	30474.4	5.06219e-05	50.6219	0	McdB	3
										counting\McdB\2022-08-04\20220804_Ec_mCherry-McdB_mov_016_max.tif	6	1.37272e+07	1.39233e+07	305671	6.71719	45505.8	7.5591e-05	75.591	0	McdB	3
										counting\McdB\2022-08-04\20220804_Ec_mCherry-McdB_mov_016_max.tif	7	6.78335e+06	6.88025e+06	151048	4.35025	34721.8	5.76773e-05	57.6773	0	McdB	3
										counting\McdB\2022-08-04\20220804_Ec_mCherry-McdB_mov_016_max.tif	8	7.65343e+06	7.76276e+06	170423	5.12705	33239.9	5.52158e-05	55.2158	0	McdB	3
										counting\McdB\2022-08-04\20220804_Ec_mCherry-McdB_mov_017_max.tif	1	14810256	1.50218e+07	329788	5.82109	56653.9	9.41095e-05	94.1095	0	McdB	3
										counting\McdB\2022-08-04\20220804_Ec_mCherry-McdB_mov_017_max.tif	2	2.12545e+07	2.15581e+07	473285	8.06658	58672.4	9.74624e-05	97.4624	0	McdB	3
										counting\McdB\2022-08-04\20220804_Ec_mCherry-McdB_mov_017_max.tif	3	1.11135e+07	1.12723e+07	247471	3.86705	63994.7	0.000106304	106.304	0	McdB	3
										counting\McdB\2022-08-04\20220804_Ec_mCherry-McdB_mov_017_max.tif	7	6803967	6.90117e+06	151507	2.39785	63184.8	0.000104958	104.958	0	McdB	3
										counting\McdB\2022-08-04\20220804_Ec_mCherry-McdB_mov_017_max.tif	11	1.31721e+07	1.33603e+07	293310	6.34501	46226.9	7.67889e-05	76.7889	0	McdB	3
										counting\McdB\2022-08-04\20220804_Ec_mCherry-McdB_mov_017_max.tif	6	8.08624e+06	8.20176e+06	180061	2.97312	60562.9	0.000100603	100.603	0	McdB	3
										counting\McdB\2022-08-04\20220804_Ec_mCherry-McdB_mov_017_max.tif	4	8770716	8.89601e+06	195302	4.4296	44090.2	7.32396e-05	73.2396	0	McdB	3
										counting\McdB\2022-08-04\20220804_Ec_mCherry-McdB_mov_017_max.tif	10	4.85148e+06	4.92078e+06	108030	3.32153	32524.2	5.4027e-05	54.027	0	McdB	3
										counting\McdB\2022-08-04\20220804_Ec_mCherry-McdB_mov_017_max.tif	5	2.21911e+07	2.25081e+07	494140	8.87911	55652	9.24452e-05	92.4452	0	McdB	3
										counting\McdB\2022-08-04\20220804_Ec_mCherry-McdB_mov_017_max.tif	8	4.59246e+06	4.65807e+06	102263	2.88615	35432.3	5.88576e-05	58.8576	0	McdB	3
										counting\McdB\2022-08-04\20220804_Ec_mCherry-McdB_mov_017_max.tif	9	6977796	7.07748e+06	155378	4.00291	38816.3	6.44789e-05	64.4789	0	McdB	3
										counting\McdB\2022-08-04\20220804_Ec_mCherry-McdB_mov_018_max.tif	1	1.33511e+07	1.35418e+07	297296	6.9095	43027.2	7.14737e-05	71.4737	0	McdB	3
										counting\McdB\2022-08-04\20220804_Ec_mCherry-McdB_mov_018_max.tif	2	9.30409e+06	9.437e+06	207179	4.43324	46733.1	7.76297e-05	77.6297	0	McdB	3
										counting\McdB\2022-08-04\20220804_Ec_mCherry-McdB_mov_018_max.tif	3	1.27901e+07	1.29728e+07	284804	5.84399	48734.6	8.09544e-05	80.9544	0	McdB	3
										counting\McdB\2022-08-04\20220804_Ec_mCherry-McdB_mov_018_max.tif	4	9.61133e+06	9.74864e+06	214021	4.99944	42808.9	7.11111e-05	71.1111	0	McdB	3
										counting\McdB\2022-08-04\20220804_Ec_mCherry-McdB_mov_018_max.tif	5	1.52097e+07	1.54269e+07	338681	7.03735	48126.2	7.99439e-05	79.9439	0	McdB	3
										counting\McdB\2022-08-04\20220804_Ec_mCherry-McdB_mov_019_max.tif	1	7.94664e+06	8.06016e+06	176952	4.30047	41147.1	6.83507e-05	68.3507	0	McdB	3
										counting\McdB\2022-08-04\20220804_Ec_mCherry-McdB_mov_019_max.tif	2	3.20762e+07	3.25345e+07	714258	9.69634	73662.7	0.000122363	122.363	1	McdB	3
										counting\McdB\2022-08-04\20220804_Ec_mCherry-McdB_mov_019_max.tif	5	1.425e+07	1.44536e+07	317312	6.34861	49981.3	8.30255e-05	83.0255	0	McdB	3
										counting\McdB\2022-08-04\20220804_Ec_mCherry-McdB_mov_019_max.tif	4	9.98697e+06	1.01296e+07	222385	4.14771	53616.4	8.90637e-05	89.0637	0	McdB	3
										counting\McdB\2022-08-04\20220804_Ec_mCherry-McdB_mov_019_max.tif	3	9.12776e+06	9.25816e+06	203253	3.9349	51653.8	8.58036e-05	85.8036	0	McdB	3
										counting\McdB\2022-08-04\20220804_Ec_mCherry-McdB_mov_019_max.tif	7	9.26239e+06	9.39471e+06	206250	6.7824	30409.6	5.05143e-05	50.5143	0	McdB	3
										counting\McdB\2022-08-04\20220804_Ec_mCherry-McdB_mov_019_max.tif	6	10743914	1.08974e+07	239240	4.36032	54867.6	9.11421e-05	91.1421	0	McdB	3
										counting\McdB\2022-08-04\20220804_Ec_mCherry-McdB_mov_019_max.tif	8	1.21853e+07	1.23594e+07	271336	5.12529	52940.7	8.79413e-05	87.9413	0	McdB	3
										counting\McdB\2022-08-04\20220804_Ec_mCherry-McdB_mov_020_max.tif	1	1.90938e+07	1.93666e+07	425172	7.81223	54423.9	9.04051e-05	90.4051	0	McdB	3
										counting\McdB\2022-08-04\20220804_Ec_mCherry-McdB_mov_020_max.tif	2	1.82485e+07	1.85092e+07	406348	7.47103	54389.8	9.03485e-05	90.3485	0	McdB	3
										counting\McdB\2022-08-04\20220804_Ec_mCherry-McdB_mov_020_max.tif	3	1.57034e+07	1.59277e+07	349676	6.05221	57776.5	9.59742e-05	95.9742	0	McdB	3
										counting\McdB\2022-08-04\20220804_Ec_mCherry-McdB_mov_020_max.tif	4	1.44654e+07	1.4672e+07	322109	5.41316	59504.7	9.8845e-05	98.845	0	McdB	3
										counting\McdB\2022-08-04\20220804_Ec_mCherry-McdB_mov_020_max.tif	5	1.21122e+07	1.22852e+07	269708	6.49565	41521.3	6.89723e-05	68.9723	0	McdB	3
										counting\McdB\2022-08-04\20220804_Ec_mCherry-McdB_mov_021_max.tif	1	1.42322e+07	1.44356e+07	316917	4.32776	73228.9	0.000121643	121.643	0	McdB	3
										counting\McdB\2022-08-04\20220804_Ec_mCherry-McdB_mov_021_max.tif	2	1.72281e+07	1.74742e+07	383628	4.88218	78577.1	0.000130527	130.527	1	McdB	3
										counting\McdB\2022-08-04\20220804_Ec_mCherry-McdB_mov_021_max.tif	3	1.38351e+07	1.40328e+07	308074	4.83143	63764.5	0.000105921	105.921	0	McdB	3
										counting\McdB\2022-08-04\20220804_Ec_mCherry-McdB_mov_021_max.tif	4	1.51958e+07	1.54129e+07	338373	5.26681	64246.4	0.000106722	106.722	0	McdB	3
										counting\McdB\2022-08-04\20220804_Ec_mCherry-McdB_mov_021_max.tif	5	1.03866e+07	1.0535e+07	231284	3.2413	71355.5	0.000118531	118.531	0	McdB	3
										counting\McdB\2022-08-04\20220804_Ec_mCherry-McdB_mov_021_max.tif	6	8.91685e+06	9.04424e+06	198556	3.05882	64912.7	0.000107828	107.828	0	McdB	3
										counting\McdB\2022-08-04\20220804_Ec_mCherry-McdB_mov_022_max.tif	2	1.20468e+07	1.22189e+07	268253	7.79739	34402.8	5.71476e-05	57.1476	1	McdB	3
										counting\McdB\2022-08-04\20220804_Ec_mCherry-McdB_mov_022_max.tif	1	1.11546e+07	1.13139e+07	248385	6.32202	39288.8	6.52638e-05	65.2638	0	McdB	3
										counting\McdB\2022-08-04\20220804_Ec_mCherry-McdB_mov_022_max.tif	3	1.65381e+07	1.67744e+07	368263	8.26114	44577.7	7.40494e-05	74.0494	0	McdB	3
										counting\McdB\2022-08-04\20220804_Ec_mCherry-McdB_mov_022_max.tif	4	2.45615e+07	2.49124e+07	546925	8.3508	65493.7	0.000108794	108.794	0	McdB	3
										counting\McdB\2022-08-04\20220804_Ec_mCherry-McdB_mov_022_max.tif	5	1.51694e+07	1.53861e+07	337785	6.44687	52395.3	8.70353e-05	87.0353	0	McdB	3
										counting\McdB\2022-08-04\20220804_Ec_mCherry-McdB_mov_022_max.tif	6	1.84972e+06	1.87614e+06	41188.7	2.47713	16627.6	2.76205e-05	27.6205	0	McdB	3
										counting\McdB\2022-08-04\20220804_Ec_mCherry-McdB_mov_022_max.tif	7	2.10832e+07	2.13844e+07	469471	7.84575	59837.6	9.9398e-05	99.398	1	McdB	3
										counting\McdB\2022-08-04\20220804_Ec_mCherry-McdB_mov_023_max.tif	1	1.04648e+07	1.06143e+07	233025	4.6461	50155	8.3314e-05	83.314	0	McdB	3
										counting\McdB\2022-08-04\20220804_Ec_mCherry-McdB_mov_023_max.tif	2	1.48708e+07	1.50832e+07	331136	5.288	62620.2	0.00010402	104.02	0	McdB	3
										counting\McdB\2022-08-04\20220804_Ec_mCherry-McdB_mov_023_max.tif	4	19408258	1.96855e+07	432174	7.85099	55047	9.14403e-05	91.4403	1	McdB	3
										counting\McdB\2022-08-04\20220804_Ec_mCherry-McdB_mov_023_max.tif	3	9.78804e+06	9.92787e+06	217955	4.85013	44938	7.46479e-05	74.6479	0	McdB	3
										counting\McdB\2022-08-04\20220804_Ec_mCherry-McdB_mov_023_max.tif	5	1.17233e+07	1.18908e+07	261049	3.2607	80059.3	0.000132989	132.989	0	McdB	3
										counting\McdB\2022-08-04\20220804_Ec_mCherry-McdB_mov_023_max.tif	6	1.30475e+07	1.32339e+07	290535	4.18944	69349.3	0.000115198	115.198	1	McdB	3
										counting\McdB\2022-08-04\20220804_Ec_mCherry-McdB_mov_024_max.tif	7	9.10089e+06	9.23091e+06	202654	3.89381	52045.3	8.6454e-05	86.454	0	McdB	3
										counting\McdB\2022-08-04\20220804_Ec_mCherry-McdB_mov_024_max.tif	1	9.29818e+06	9.43101e+06	207047	4.56565	45349	7.53305e-05	75.3305	0	McdB	3
										counting\McdB\2022-08-04\20220804_Ec_mCherry-McdB_mov_024_max.tif	2	1.26662e+07	1.28472e+07	282045	4.47982	62959.1	0.000104583	104.583	0	McdB	3
										counting\McdB\2022-08-04\20220804_Ec_mCherry-McdB_mov_024_max.tif	3	1.04762e+07	1.06258e+07	233279	6.60965	35293.7	5.86273e-05	58.6273	0	McdB	3
										counting\McdB\2022-08-04\20220804_Ec_mCherry-McdB_mov_024_max.tif	6	8718626	8.84318e+06	194142	3.53765	54878.9	9.1161e-05	91.161	0	McdB	3
										counting\McdB\2022-08-04\20220804_Ec_mCherry-McdB_mov_024_max.tif	4	1.11568e+07	1.13162e+07	248434	5.28856	46975.7	7.80327e-05	78.0327	0	McdB	3
										counting\McdB\2022-08-04\20220804_Ec_mCherry-McdB_mov_024_max.tif	5	1.13556e+07	1.15178e+07	252861	4.36753	57895.6	9.61721e-05	96.1721	0	McdB	3
										counting\McdB\2022-08-04\20220804_Ec_mCherry-McdB_mov_025_max.tif	9	5.00697e+06	5.0785e+06	111493	3.57086	31223	5.18654e-05	51.8654	0	McdB	3
										counting\McdB\2022-08-04\20220804_Ec_mCherry-McdB_mov_025_max.tif	1	1.09333e+07	1.10895e+07	243457	6.33058	38457.4	6.38827e-05	63.8827	0	McdB	3
										counting\McdB\2022-08-04\20220804_Ec_mCherry-McdB_mov_025_max.tif	2	1.75127e+07	1.77629e+07	389964	6.14266	63484.6	0.000105456	105.456	0	McdB	3
										counting\McdB\2022-08-04\20220804_Ec_mCherry-McdB_mov_025_max.tif	3	9.54988e+06	9.6863e+06	212652	5.11273	41592.7	6.90908e-05	69.0908	0	McdB	3
										counting\McdB\2022-08-04\20220804_Ec_mCherry-McdB_mov_025_max.tif	8	7.31129e+06	7.41574e+06	162804	3.24459	50177.2	8.33508e-05	83.3508	0	McdB	3
										counting\McdB\2022-08-04\20220804_Ec_mCherry-McdB_mov_025_max.tif	4	1.70662e+07	1.73101e+07	380023	6.13436	61949.9	0.000102907	102.907	0	McdB	3
										counting\McdB\2022-08-04\20220804_Ec_mCherry-McdB_mov_025_max.tif	5	1.16223e+07	1.17883e+07	258799	4.99166	51846.2	8.61233e-05	86.1233	0	McdB	3
										counting\McdB\2022-08-04\20220804_Ec_mCherry-McdB_mov_025_max.tif	6	17728227	1.79815e+07	394764	6.4393	61305.4	0.000101836	101.836	0	McdB	3
										counting\McdB\2022-08-04\20220804_Ec_mCherry-McdB_mov_025_max.tif	7	9.4948e+06	9.63044e+06	211426	5.06879	41711.3	6.92878e-05	69.2878	0	McdB	3
										counting\McdB\2022-08-04\20220804_Ec_mCherry-McdB_mov_026_max.tif	2	1.7712e+07	1.7965e+07	394403	7.57569	52061.6	8.64811e-05	86.4811	0	McdB	3
										counting\McdB\2022-08-04\20220804_Ec_mCherry-McdB_mov_026_max.tif	1	1.3139e+07	1.33267e+07	292572	5.32183	54975.9	9.1322e-05	91.322	1	McdB	3
										counting\McdB\2022-08-04\20220804_Ec_mCherry-McdB_mov_026_max.tif	3	1.18866e+07	1.20564e+07	264686	4.68206	56531.9	9.39068e-05	93.9068	0	McdB	3
										counting\McdB\2022-08-04\20220804_Ec_mCherry-McdB_mov_026_max.tif	8	9.14033e+06	9.27091e+06	203533	2.87654	70756	0.000117535	117.535	0	McdB	3
										counting\McdB\2022-08-04\20220804_Ec_mCherry-McdB_mov_026_max.tif	4	1.42482e+07	1.44517e+07	317271	4.03271	78674.4	0.000130688	130.688	0	McdB	3
										counting\McdB\2022-08-04\20220804_Ec_mCherry-McdB_mov_026_max.tif	9	1.08971e+07	1.10528e+07	242651	2.96957	81712.6	0.000135735	135.735	0	McdB	3
										counting\McdB\2022-08-04\20220804_Ec_mCherry-McdB_mov_026_max.tif	10	7.77998e+06	7.89113e+06	173241	2.72426	63592	0.000105635	105.635	0	McdB	3
										counting\McdB\2022-08-04\20220804_Ec_mCherry-McdB_mov_026_max.tif	6	1.73818e+07	1.76301e+07	387050	6.71116	57672.5	9.58015e-05	95.8015	0	McdB	3
										counting\McdB\2022-08-04\20220804_Ec_mCherry-McdB_mov_026_max.tif	5	1.3155e+07	1.3343e+07	292930	6.97934	41971	6.97193e-05	69.7193	0	McdB	3
										counting\McdB\2022-08-04\20220804_Ec_mCherry-McdB_mov_026_max.tif	11	7.00403e+06	7.10408e+06	155962	2.37427	65688.5	0.000109117	109.117	0	McdB	3
										counting\McdB\2022-08-04\20220804_Ec_mCherry-McdB_mov_026_max.tif	7	12328619	1.25047e+07	274528	4.11139	66772.5	0.000110918	110.918	0	McdB	3
										counting\McdB\2022-08-04\20220804_Ec_mCherry-McdB_mov_027_max.tif	1	1.10777e+07	1.1236e+07	246673	5.18259	47596.6	7.90641e-05	79.0641	0	McdB	3
										counting\McdB\2022-08-04\20220804_Ec_mCherry-McdB_mov_027_max.tif	2	1.71755e+07	1.74209e+07	382457	7.49834	51005.5	8.47268e-05	84.7268	0	McdB	3
										counting\McdB\2022-08-04\20220804_Ec_mCherry-McdB_mov_027_max.tif	3	7.40079e+06	7.50652e+06	164797	4.09687	40225.2	6.68193e-05	66.8193	0	McdB	3
										counting\McdB\2022-08-04\20220804_Ec_mCherry-McdB_mov_027_max.tif	5	1.16756e+07	1.18424e+07	259988	5.34953	48600.1	8.07311e-05	80.7311	0	McdB	3
										counting\McdB\2022-08-04\20220804_Ec_mCherry-McdB_mov_027_max.tif	4	8.91399e+06	9.04133e+06	198492	4.03717	49166.3	8.16716e-05	81.6716	0	McdB	3
										counting\McdB\2022-08-04\20220804_Ec_mCherry-McdB_mov_027_max.tif	6	1.10578e+07	1.12158e+07	246231	4.84269	50845.9	8.44616e-05	84.4616	0	McdB	3
										counting\McdB\2022-08-04\20220804_Ec_mCherry-McdB_mov_028_max.tif	10	5.46297e+06	5.54101e+06	121647	3.24813	37451.3	6.22115e-05	62.2115	0	McdB	3
										counting\McdB\2022-08-04\20220804_Ec_mCherry-McdB_mov_028_max.tif	2	2.5298e+07	2.56594e+07	563324	7.48496	75260.8	0.000125018	125.018	0	McdB	3
										counting\McdB\2022-08-04\20220804_Ec_mCherry-McdB_mov_028_max.tif	1	9.74077e+06	9.87992e+06	216903	3.59043	60411.4	0.000100351	100.351	0	McdB	3
										counting\McdB\2022-08-04\20220804_Ec_mCherry-McdB_mov_028_max.tif	9	5.72794e+06	5.80977e+06	127547	3.0857	41334.9	6.86627e-05	68.6627	0	McdB	3
										counting\McdB\2022-08-04\20220804_Ec_mCherry-McdB_mov_028_max.tif	3	2.02816e+07	2.05713e+07	451621	4.1484	108866	0.000180841	180.841	1	McdB	3
										counting\McdB\2022-08-04\20220804_Ec_mCherry-McdB_mov_028_max.tif	4	7.18061e+06	7.28319e+06	159894	4.9969	31998.7	5.3154e-05	53.154	0	McdB	3
										counting\McdB\2022-08-04\20220804_Ec_mCherry-McdB_mov_028_max.tif	5	8.99088e+06	9.11932e+06	200205	4.28309	46743	7.76462e-05	77.6462	0	McdB	3
										counting\McdB\2022-08-04\20220804_Ec_mCherry-McdB_mov_028_max.tif	8	7.65605e+06	7.76542e+06	170481	2.3553	72382	0.000120236	120.236	0	McdB	3
										counting\McdB\2022-08-04\20220804_Ec_mCherry-McdB_mov_028_max.tif	6	1.48871e+07	1.50997e+07	331498	8.35142	39693.6	6.59362e-05	65.9362	0	McdB	3
										counting\McdB\2022-08-04\20220804_Ec_mCherry-McdB_mov_028_max.tif	7	8.27222e+06	8.3904e+06	184202	3.25452	56598.9	9.40181e-05	94.0181	0	McdB	3
										counting\McdB\2022-08-04\20220804_Ec_mCherry-McdB_mov_029_max.tif	1	8.91249e+06	9.03981e+06	198459	6.05434	32779.6	5.44512e-05	54.4512	0	McdB	3
										counting\McdB\2022-08-04\20220804_Ec_mCherry-McdB_mov_029_max.tif	3	1.1245e+07	1.14056e+07	250398	4.0192	62300.4	0.000103489	103.489	0	McdB	3
										counting\McdB\2022-08-04\20220804_Ec_mCherry-McdB_mov_029_max.tif	4	1.19193e+07	1.20895e+07	265413	3.65701	72576.3	0.000120559	120.559	0	McdB	3
										counting\McdB\2022-08-04\20220804_Ec_mCherry-McdB_mov_029_max.tif	2	2.22528e+07	2.25707e+07	495514	8.6397	57353.1	9.5271e-05	95.271	1	McdB	3
										counting\McdB\2022-08-04\20220804_Ec_mCherry-McdB_mov_030_max.tif	1	11835683	1.20048e+07	263551	7.49688	35154.8	5.83967e-05	58.3967	0	McdB	3
										counting\McdB\2022-08-04\20220804_Ec_mCherry-McdB_mov_030_max.tif	2	1.32289e+07	1.34178e+07	294574	4.35961	67568.9	0.000112241	112.241	0	McdB	3
										counting\McdB\2022-08-04\20220804_Ec_mCherry-McdB_mov_030_max.tif	4	2.52113e+07	2.55715e+07	561394	9.16581	61248.7	0.000101742	101.742	0	McdB	3
										counting\McdB\2022-08-04\20220804_Ec_mCherry-McdB_mov_030_max.tif	3	9.08349e+06	9.21325e+06	202267	4.02469	50256.4	8.34825e-05	83.4825	0	McdB	3
										counting\McdB\2022-08-04\20220804_Ec_mCherry-McdB_mov_030_max.tif	5	2.65692e+07	2.69488e+07	591630	6.3974	92479.7	0.000153621	153.621	1	McdB	3
										counting\McdB\2022-08-04\20220804_Ec_mCherry-McdB_mov_031_max.tif	1	1.71855e+07	1.74311e+07	382680	5.10874	74906.9	0.00012443	124.43	0	McdB	3
										counting\McdB\2022-08-04\20220804_Ec_mCherry-McdB_mov_031_max.tif	6	6.38142e+06	6.47259e+06	142099	2.82618	50279.3	8.35205e-05	83.5205	1	McdB	3
										counting\McdB\2022-08-04\20220804_Ec_mCherry-McdB_mov_031_max.tif	2	1.78338e+07	1.80886e+07	397115	7.21388	55048.7	9.14431e-05	91.4431	0	McdB	3
										counting\McdB\2022-08-04\20220804_Ec_mCherry-McdB_mov_031_max.tif	7	9.14769e+06	9.27837e+06	203696	3.05482	66680.4	0.000110765	110.765	0	McdB	3
										counting\McdB\2022-08-04\20220804_Ec_mCherry-McdB_mov_031_max.tif	3	1.25487e+07	1.27279e+07	279428	5.99533	46607.6	7.74212e-05	77.4212	0	McdB	3
										counting\McdB\2022-08-04\20220804_Ec_mCherry-McdB_mov_031_max.tif	5	1.36546e+07	1.38497e+07	304054	5.65366	53780.1	8.93356e-05	89.3356	0	McdB	3
										counting\McdB\2022-08-04\20220804_Ec_mCherry-McdB_mov_031_max.tif	4	6.11074e+06	6.19803e+06	136071	3.63681	37415	6.21511e-05	62.1511	1	McdB	3
										counting\McdB\2022-08-04\20220804_Ec_mCherry-McdB_mov_032_max.tif	2	1.53435e+07	1.55626e+07	341661	6.58718	51867.5	8.61586e-05	86.1586	0	McdB	3
										counting\McdB\2022-08-04\20220804_Ec_mCherry-McdB_mov_032_max.tif	1	1.20816e+07	1.22542e+07	269028	4.19209	64175.1	0.000106603	106.603	0	McdB	3
										counting\McdB\2022-08-04\20220804_Ec_mCherry-McdB_mov_032_max.tif	4	3.22373e+07	3.26978e+07	717845	8.07472	88900.2	0.000147675	147.675	0	McdB	3
										counting\McdB\2022-08-04\20220804_Ec_mCherry-McdB_mov_032_max.tif	3	9.77087e+06	9.91045e+06	217573	3.43013	63429.9	0.000105365	105.365	0	McdB	3
										counting\McdB\2022-08-04\20220804_Ec_mCherry-McdB_mov_032_max.tif	5	8.60803e+06	8.731e+06	191680	4.22189	45401.3	7.54175e-05	75.4175	0	McdB	3
										counting\McdB\2022-08-04\20220804_Ec_mCherry-McdB_mov_032_max.tif	6	15598211	1.5821e+07	347334	5.2631	65994.1	0.000109625	109.625	0	McdB	3
										counting\McdB\2022-08-04\20220804_Ec_mCherry-McdB_mov_032_max.tif	7	10700188	1.0853e+07	238267	3.90246	61055.5	0.000101421	101.421	0	McdB	3
										counting\McdB\2022-08-04\20220804_Ec_mCherry-McdB_mov_032_max.tif	8	8388936	8.50878e+06	186801	3.75841	49702.1	8.25617e-05	82.5617	0	McdB	3
										counting\McdB\2022-08-04\20220804_Ec_mCherry-McdB_mov_033_max.tif	1	5.80427e+06	5.88719e+06	129247	6.23994	20712.8	3.44067e-05	34.4067	0	McdB	3
										counting\McdB\2022-08-04\20220804_Ec_mCherry-McdB_mov_033_max.tif	7	1.63392e+07	1.65726e+07	363833	5.53336	65752.6	0.000109224	109.224	0	McdB	3
										counting\McdB\2022-08-04\20220804_Ec_mCherry-McdB_mov_033_max.tif	6	1.97839e+07	2.00666e+07	440539	4.48893	98139.1	0.000163022	163.022	0	McdB	3
										counting\McdB\2022-08-04\20220804_Ec_mCherry-McdB_mov_033_max.tif	2	2.18087e+07	2.21203e+07	485627	5.06313	95914.4	0.000159326	159.326	0	McdB	3
										counting\McdB\2022-08-04\20220804_Ec_mCherry-McdB_mov_033_max.tif	3	1.5137e+07	1.53532e+07	337063	4.08599	82492.3	0.00013703	137.03	0	McdB	3
										counting\McdB\2022-08-04\20220804_Ec_mCherry-McdB_mov_033_max.tif	4	1.57395e+07	1.59644e+07	350481	4.00125	87592.7	0.000145503	145.503	0	McdB	3
										counting\McdB\2022-08-04\20220804_Ec_mCherry-McdB_mov_033_max.tif	5	1.08765e+07	1.10319e+07	242192	4.84752	49962.1	8.29936e-05	82.9936	0	McdB	3

## Sheet: Figure 3a
FILE_ID	CELL_ID	Protein	Partition Coefficient	BlobBool		Two-sided Welch's T-test Post Condensate dissolution							>= 0.05	ns
1	1	cI_agg	8.23447	1			cI_agg	PopTag_SL	PopTag_LL	McdB	McdB_sol		< 0.05	*
1	2	cI_agg	10.3719	1		cI_agg	ns						< 0.01	**
1	3	cI_agg	7.27532	1		PopTag_SL	2.6e-240	ns					< 0.001	***
1	4	cI_agg	-7.87037	1		PopTag_LL	1.1e-298	1.6e-193	ns
1	6	cI_agg	20.4447	1		McdB	7.4e-283	3.7e-170	2.5e-36	ns
1	5	cI_agg	18.9003	1		McdB_sol	2.8e-293	1.1e-101	2.2e-06	0.0007	ns
1	7	cI_agg	11.9757	1
1	8	cI_agg	16.2409	1
1	79	cI_agg	11.5921	1
1	9	cI_agg	13.7353	1
1	10	cI_agg	15.1721	1
1	80	cI_agg	FALSE	0
1	11	cI_agg	17.357	1
1	12	cI_agg	11.6592	2
1	101	cI_agg	12.7781	1
1	13	cI_agg	16.5642	1
1	16	cI_agg	27.5242	1
1	15	cI_agg	16.137	1
1	81	cI_agg	13.4132	1
1	17	cI_agg	6.55558	1
1	18	cI_agg	24.744	1
1	19	cI_agg	21.0229	1
1	20	cI_agg	16.8356	1
1	97	cI_agg	17.0489	1
1	21	cI_agg	13.446	1
1	23	cI_agg	21.8529	1
1	22	cI_agg	20.7342	1
1	24	cI_agg	14.6967	1
1	98	cI_agg	11.7361	1
1	25	cI_agg	23.8501	1
1	99	cI_agg	13.9404	1
1	26	cI_agg	17.0486	1
1	27	cI_agg	9.42507	1
1	28	cI_agg	7.4347	1
1	29	cI_agg	22.1438	1
1	31	cI_agg	17.3335	1
1	30	cI_agg	14.355	1
1	32	cI_agg	13.8325	1
1	103	cI_agg	10.3891	1
1	33	cI_agg	20.0629	1
1	35	cI_agg	12.703	2
1	34	cI_agg	10.6211	1
1	36	cI_agg	17.7367	1
1	91	cI_agg	10.4165	1
1	37	cI_agg	15.7476	1
1	38	cI_agg	FALSE	0
1	92	cI_agg	8.45833	1
1	39	cI_agg	8.96	1
1	40	cI_agg	19.2744	1
1	95	cI_agg	FALSE	0
1	41	cI_agg	12.9867	1
1	42	cI_agg	19.7988	1
1	43	cI_agg	20.9815	1
1	87	cI_agg	13.7133	1
1	93	cI_agg	7.20171	1
1	44	cI_agg	6.87541	1
1	96	cI_agg	17.1156	1
1	46	cI_agg	13.9149	1
1	48	cI_agg	16.0911	1
1	49	cI_agg	14.6481	1
1	47	cI_agg	10.6362	1
1	50	cI_agg	14.1316	1
1	51	cI_agg	15.0309	1
1	88	cI_agg	11.2438	1
1	89	cI_agg	10.1958	1
1	55	cI_agg	17.8186	1
1	52	cI_agg	13.9934	1
1	54	cI_agg	16.6798	1
1	53	cI_agg	13.4244	1
1	56	cI_agg	21.4915	1
1	57	cI_agg	FALSE	0
1	83	cI_agg	12.2971	1
1	58	cI_agg	17.2941	1
1	62	cI_agg	14.8607	1
1	61	cI_agg	11.1031	1
1	84	cI_agg	FALSE	0
1	60	cI_agg	FALSE	0
1	59	cI_agg	17.0232	1
1	64	cI_agg	13.5251	1
1	65	cI_agg	10.3824	1
1	66	cI_agg	10.9822	1
1	67	cI_agg	12.0591	1
1	68	cI_agg	14.8581	1
1	85	cI_agg	FALSE	0
1	69	cI_agg	10.2202	1
1	70	cI_agg	10.3058	1
1	72	cI_agg	12.0417	1
1	74	cI_agg	13.6618	1
1	73	cI_agg	7.23683	1
1	75	cI_agg	5.46127	1
1	76	cI_agg	16.8738	1
1	78	cI_agg	FALSE	0
2	3	cI_agg	9.68059	1
2	1	cI_agg	11.068	1
2	6	cI_agg	10.9997	1
2	4	cI_agg	4.55114	1
2	5	cI_agg	5.98171	1
2	2	cI_agg	FALSE	0
2	7	cI_agg	FALSE	0
2	8	cI_agg	14.5466	1
2	9	cI_agg	10.723	1
2	12	cI_agg	17.816	1
2	11	cI_agg	9.80172	1
2	10	cI_agg	6.47725	1
2	14	cI_agg	18.4563	1
2	13	cI_agg	10.2652	1
2	133	cI_agg	8.75743	1
2	154	cI_agg	6.29814	1
2	15	cI_agg	8.06492	1
2	16	cI_agg	5.22344	2
2	18	cI_agg	13.1219	1
2	17	cI_agg	10.917	2
2	20	cI_agg	FALSE	0
2	19	cI_agg	10.897	1
2	21	cI_agg	13.2267	1
2	135	cI_agg	12.0186	1
2	153	cI_agg	17.0491	1
2	22	cI_agg	20.1036	1
2	25	cI_agg	20.3313	1
2	23	cI_agg	10.9694	1
2	24	cI_agg	FALSE	0
2	152	cI_agg	10.2411	1
2	26	cI_agg	8.45536	1
2	28	cI_agg	18.7153	1
2	29	cI_agg	19.7487	1
2	27	cI_agg	11.9814	1
2	31	cI_agg	15.3882	1
2	30	cI_agg	9.34183	1
2	33	cI_agg	FALSE	0
2	132	cI_agg	5.1144	1
2	32	cI_agg	11.1625	1
2	35	cI_agg	18.8824	1
2	34	cI_agg	15.6895	1
2	147	cI_agg	17.5773	1
2	37	cI_agg	15.4429	1
2	36	cI_agg	12.0395	1
2	38	cI_agg	20.5933	1
2	39	cI_agg	10.6738	1
2	130	cI_agg	FALSE	0
2	131	cI_agg	25.199	1
2	40	cI_agg	FALSE	0
2	41	cI_agg	14.9258	1
2	43	cI_agg	11.204	1
2	44	cI_agg	12.4354	1
2	45	cI_agg	21.6691	1
2	48	cI_agg	14.7721	1
2	149	cI_agg	12.7168	1
2	49	cI_agg	15.3223	1
2	50	cI_agg	21.6737	1
2	51	cI_agg	21.8069	1
2	54	cI_agg	23.0263	1
2	52	cI_agg	8.03373	1
2	53	cI_agg	FALSE	0
2	55	cI_agg	14.4698	1
2	56	cI_agg	11.3024	1
2	57	cI_agg	13.7468	1
2	59	cI_agg	13.027	1
2	58	cI_agg	13.4814	1
2	60	cI_agg	20.9534	1
2	64	cI_agg	24.7581	1
2	62	cI_agg	14.9481	1
2	61	cI_agg	15.8502	1
2	63	cI_agg	12.9075	1
2	66	cI_agg	17.8898	1
2	68	cI_agg	20.8831	1
2	69	cI_agg	11.8788	1
2	67	cI_agg	12.6541	1
2	74	cI_agg	14.6762	1
2	70	cI_agg	13.7337	1
2	71	cI_agg	13.2235	1
2	72	cI_agg	14.9173	1
2	73	cI_agg	10.7927	1
2	75	cI_agg	FALSE	0
2	77	cI_agg	13.3344	1
2	76	cI_agg	3.45167	1
2	78	cI_agg	14.5517	1
2	80	cI_agg	15.7732	1
2	81	cI_agg	10.4747	1
2	82	cI_agg	13.556	1
2	83	cI_agg	9.24734	1
2	85	cI_agg	22.1756	1
2	84	cI_agg	4.84615	1
2	87	cI_agg	5.41596	1
2	143	cI_agg	17.6506	1
2	88	cI_agg	13.0762	1
2	89	cI_agg	15.6862	1
2	138	cI_agg	15.6081	1
2	141	cI_agg	14.291	1
2	90	cI_agg	14.8177	1
2	142	cI_agg	FALSE	0
2	91	cI_agg	13.2579	1
2	92	cI_agg	13.091	1
2	93	cI_agg	17.0038	1
2	94	cI_agg	11.2315	1
2	95	cI_agg	FALSE	0
2	96	cI_agg	9.61014	1
2	97	cI_agg	10.5859	1
2	140	cI_agg	8.74431	1
2	100	cI_agg	15.4159	1
2	139	cI_agg	FALSE	0
2	101	cI_agg	15.0533	1
2	99	cI_agg	12.8525	1
2	103	cI_agg	19.8935	1
2	105	cI_agg	9.63135	1
2	104	cI_agg	14.4835	1
2	107	cI_agg	5.38356	2
2	106	cI_agg	2.72564	1
2	144	cI_agg	5.18277	1
2	109	cI_agg	12.0189	1
2	110	cI_agg	14.5425	1
2	108	cI_agg	13.8294	1
2	111	cI_agg	FALSE	0
2	114	cI_agg	17.0312	1
2	115	cI_agg	9.81259	1
2	112	cI_agg	10.2944	3
2	113	cI_agg	11.3328	1
2	116	cI_agg	8.23671	2
2	117	cI_agg	10.307	1
2	145	cI_agg	10.9524	1
2	118	cI_agg	9.72305	1
2	119	cI_agg	14.4922	1
2	123	cI_agg	13.6257	1
2	121	cI_agg	FALSE	0
2	120	cI_agg	7.61321	1
2	122	cI_agg	16.002	1
2	126	cI_agg	8.88754	1
2	127	cI_agg	6.75441	1
2	125	cI_agg	9.91155	1
2	128	cI_agg	6.37439	1
2	129	cI_agg	-5.89625	3
3	2	cI_agg	9.8087	1
3	1	cI_agg	7.04004	1
3	3	cI_agg	7.56018	1
3	4	cI_agg	12.1424	1
3	5	cI_agg	9.9101	1
3	6	cI_agg	8.3047	1
3	9	cI_agg	21.5692	1
3	8	cI_agg	11.4356	1
3	10	cI_agg	17.5898	1
3	7	cI_agg	84.9333	1
3	11	cI_agg	15.1325	1
3	13	cI_agg	6.7467	1
3	12	cI_agg	10.0805	1
3	15	cI_agg	9.92526	1
3	16	cI_agg	16.5769	1
3	14	cI_agg	15.594	1
3	17	cI_agg	-258.077	1
3	20	cI_agg	13.0804	1
3	18	cI_agg	14.3702	1
3	19	cI_agg	12.5576	1
3	122	cI_agg	12.0889	1
3	21	cI_agg	12.7049	1
3	22	cI_agg	-11.3379	3
3	23	cI_agg	9.5958	1
3	26	cI_agg	19.8069	1
3	24	cI_agg	20.4762	1
3	123	cI_agg	8.34903	1
3	25	cI_agg	13.6357	1
3	28	cI_agg	14.8776	1
3	30	cI_agg	10.6731	1
3	29	cI_agg	17.7812	1
3	31	cI_agg	FALSE	0
3	33	cI_agg	12.1969	1
3	32	cI_agg	28.1576	1
3	34	cI_agg	21.2435	1
3	35	cI_agg	21.0849	1
3	37	cI_agg	16.9107	1
3	36	cI_agg	14.7745	1
3	120	cI_agg	16.6313	1
3	38	cI_agg	14.6237	1
3	129	cI_agg	10.9825	1
3	39	cI_agg	16.8484	1
3	40	cI_agg	10.3968	1
3	42	cI_agg	16.2186	1
3	41	cI_agg	12.9572	1
3	43	cI_agg	11.2381	1
3	44	cI_agg	FALSE	0
3	127	cI_agg	FALSE	0
3	46	cI_agg	23.0315	1
3	47	cI_agg	18.5689	1
3	48	cI_agg	19.3434	1
3	125	cI_agg	9.43723	1
3	45	cI_agg	15.0348	1
3	50	cI_agg	13.2422	1
3	49	cI_agg	36.7426	1
3	51	cI_agg	6.85955	1
3	117	cI_agg	15.0891	1
3	54	cI_agg	19.1088	1
3	52	cI_agg	FALSE	0
3	53	cI_agg	13.0526	1
3	118	cI_agg	12.0947	1
3	56	cI_agg	19.3753	1
3	55	cI_agg	15.7461	1
3	57	cI_agg	21.5373	1
3	59	cI_agg	9.16511	1
3	58	cI_agg	13.3157	1
3	60	cI_agg	15.6809	1
3	63	cI_agg	18.0597	1
3	61	cI_agg	13.4298	1
3	62	cI_agg	15.5046	1
3	66	cI_agg	18.3885	1
3	65	cI_agg	13.1796	1
3	64	cI_agg	18.4339	1
3	67	cI_agg	22.722	1
3	68	cI_agg	13.3872	1
3	69	cI_agg	13.9014	1
3	72	cI_agg	18.0702	1
3	70	cI_agg	14.8651	1
3	73	cI_agg	FALSE	0
3	75	cI_agg	19.3019	1
3	74	cI_agg	22.3236	1
3	76	cI_agg	8.06751	1
3	77	cI_agg	6.27196	1
3	78	cI_agg	16.4274	1
3	79	cI_agg	15.0835	1
3	80	cI_agg	10.8958	1
3	81	cI_agg	16.4435	1
3	83	cI_agg	16.4398	1
3	82	cI_agg	11.7121	1
3	84	cI_agg	10.1615	1
3	89	cI_agg	FALSE	0
3	87	cI_agg	13.9212	1
3	131	cI_agg	15.5729	1
3	86	cI_agg	12.6139	1
3	133	cI_agg	5.62768	1
3	88	cI_agg	10.8128	1
3	90	cI_agg	9.85669	1
3	85	cI_agg	9.88213	1
3	91	cI_agg	14.3916	1
3	93	cI_agg	FALSE	0
3	92	cI_agg	3.16173	1
3	94	cI_agg	14.3269	1
3	132	cI_agg	12.2616	1
3	95	cI_agg	3.46594	1
3	96	cI_agg	4.26525	1
3	97	cI_agg	FALSE	0
3	99	cI_agg	15.6923	1
3	98	cI_agg	5.62426	1
3	100	cI_agg	6.9529	1
3	101	cI_agg	11.9258	1
3	102	cI_agg	10.8081	1
3	103	cI_agg	8.64957	1
3	104	cI_agg	15.3859	1
3	106	cI_agg	11.7128	1
3	105	cI_agg	3.85656	1
3	108	cI_agg	14.4879	1
3	135	cI_agg	11.8328	1
3	107	cI_agg	6.75675	1
3	109	cI_agg	5.55733	1
3	110	cI_agg	9.36416	1
3	112	cI_agg	5.59807	1
3	113	cI_agg	10.0139	1
3	115	cI_agg	8.80346	1
3	116	cI_agg	9.37167	2
3	114	cI_agg	10.8217	1
3	134	cI_agg	7.9805	1
4	1	cI_agg	13.0552	1
4	3	cI_agg	17.1991	1
4	2	cI_agg	10.8934	1
4	4	cI_agg	15.7968	1
4	5	cI_agg	9.63374	1
4	6	cI_agg	-8.44828	3
4	8	cI_agg	8.11665	1
4	9	cI_agg	11.3135	1
4	7	cI_agg	9.52054	1
4	12	cI_agg	6.30202	1
4	10	cI_agg	4.61232	1
4	11	cI_agg	7.85586	1
4	13	cI_agg	-47.8095	1
4	14	cI_agg	-16.6667	1
4	15	cI_agg	4.81421	1
4	16	cI_agg	19.5138	1
4	18	cI_agg	13.0694	1
4	20	cI_agg	11.6571	1
4	19	cI_agg	9.88444	1
4	17	cI_agg	5.63317	1
4	22	cI_agg	12.4306	1
4	21	cI_agg	11.4947	1
4	23	cI_agg	14.5051	1
4	24	cI_agg	8.85341	1
4	132	cI_agg	8.33259	1
4	25	cI_agg	FALSE	0
4	26	cI_agg	7.14674	2
4	27	cI_agg	8.42096	1
4	115	cI_agg	9.84551	1
4	28	cI_agg	17.4993	1
4	29	cI_agg	16.0387	1
4	30	cI_agg	9.66302	2
4	31	cI_agg	18.367	1
4	33	cI_agg	20.5683	1
4	32	cI_agg	8.61994	1
4	34	cI_agg	10.4397	1
4	36	cI_agg	FALSE	0
4	37	cI_agg	16.2868	1
4	113	cI_agg	11.7309	1
4	35	cI_agg	16.1812	1
4	38	cI_agg	12.1111	1
4	114	cI_agg	18.6693	1
4	39	cI_agg	17.2201	1
4	42	cI_agg	FALSE	0
4	41	cI_agg	12.3898	1
4	43	cI_agg	16.4671	1
4	40	cI_agg	6.42735	1
4	45	cI_agg	42.6111	1
4	44	cI_agg	6.48006	2
4	46	cI_agg	18.4763	1
4	47	cI_agg	22.9813	1
4	48	cI_agg	25.8095	1
4	49	cI_agg	10.4383	2
4	124	cI_agg	12.9518	1
4	50	cI_agg	19.4122	1
4	51	cI_agg	12.9165	1
4	52	cI_agg	16.8948	1
4	53	cI_agg	25.3896	1
4	122	cI_agg	9.67413	1
4	55	cI_agg	10.9437	1
4	54	cI_agg	10.4208	1
4	56	cI_agg	17.1891	1
4	57	cI_agg	13.3288	1
4	58	cI_agg	14.4	1
4	60	cI_agg	21.0612	1
4	59	cI_agg	8.30637	1
4	61	cI_agg	7.61561	1
4	62	cI_agg	11.7064	1
4	127	cI_agg	FALSE	0
4	126	cI_agg	9.62105	1
4	63	cI_agg	10.4363	1
4	64	cI_agg	2.41146	2
4	65	cI_agg	20.0916	1
4	67	cI_agg	13.784	1
4	116	cI_agg	10.9816	1
4	66	cI_agg	20.3865	1
4	70	cI_agg	FALSE	0
4	68	cI_agg	15.9201	1
4	69	cI_agg	FALSE	0
4	117	cI_agg	6.38799	1
4	71	cI_agg	11.3343	1
4	73	cI_agg	11.5316	1
4	72	cI_agg	FALSE	0
4	74	cI_agg	FALSE	0
4	75	cI_agg	14.6294	1
4	121	cI_agg	15.9337	1
4	129	cI_agg	16.7661	1
4	76	cI_agg	6.43994	1
4	77	cI_agg	FALSE	0
4	78	cI_agg	11.7772	1
4	128	cI_agg	13.2448	1
4	79	cI_agg	17.1896	1
4	80	cI_agg	11.4898	1
4	81	cI_agg	6.65813	2
4	82	cI_agg	10.0495	1
4	84	cI_agg	11.3834	1
4	83	cI_agg	6.42049	1
4	85	cI_agg	7.66314	1
4	86	cI_agg	9.57514	1
4	87	cI_agg	10.7935	1
4	89	cI_agg	14.3564	1
4	118	cI_agg	9.34323	1
4	90	cI_agg	9.04321	1
4	91	cI_agg	12.5723	1
4	88	cI_agg	6.29849	1
4	92	cI_agg	FALSE	0
4	93	cI_agg	6.22727	1
4	119	cI_agg	FALSE	0
4	130	cI_agg	8.09473	1
4	97	cI_agg	11.6077	1
4	95	cI_agg	8.72372	1
4	96	cI_agg	16.2734	1
4	98	cI_agg	10.1111	1
4	99	cI_agg	8.18856	1
4	103	cI_agg	10.2286	1
4	100	cI_agg	5.56566	1
4	101	cI_agg	5.86134	1
4	102	cI_agg	13.9823	1
4	106	cI_agg	87.7333	1
4	104	cI_agg	23.696	2
4	105	cI_agg	7.46889	1
4	120	cI_agg	6.53889	1
4	107	cI_agg	FALSE	0
4	108	cI_agg	5.90634	1
4	110	cI_agg	8.81347	1
4	109	cI_agg	-10.1181	1
4	131	cI_agg	9.06939	1
4	111	cI_agg	9.19576	1
4	112	cI_agg	9.72328	1
5	2	cI_agg	FALSE	0
5	3	cI_agg	7.06768	1
5	1	cI_agg	12.119	1
5	4	cI_agg	11.5535	1
5	5	cI_agg	-5.45202	1
5	6	cI_agg	8.56574	1
5	7	cI_agg	-21.254	1
5	8	cI_agg	13.4902	1
5	116	cI_agg	9.74239	1
5	9	cI_agg	10.2	1
5	10	cI_agg	7.93038	1
5	11	cI_agg	9.03917	1
5	13	cI_agg	11.3883	1
5	12	cI_agg	13.6839	1
5	14	cI_agg	12.1869	1
5	15	cI_agg	10.4927	1
5	16	cI_agg	15.2481	1
5	17	cI_agg	9.82059	1
5	18	cI_agg	12.0569	1
5	20	cI_agg	16.9258	1
5	22	cI_agg	FALSE	0
5	19	cI_agg	16.95	1
5	21	cI_agg	8.34785	1
5	27	cI_agg	17.4479	1
5	23	cI_agg	FALSE	0
5	26	cI_agg	FALSE	0
5	25	cI_agg	9.42954	1
5	28	cI_agg	11.3884	1
5	29	cI_agg	9.71293	1
5	30	cI_agg	17.4348	1
5	31	cI_agg	20.8025	1
5	32	cI_agg	13.2359	1
5	33	cI_agg	22.4552	1
5	34	cI_agg	10.1524	1
5	35	cI_agg	19.3105	1
5	37	cI_agg	15.3683	1
5	36	cI_agg	FALSE	0
5	38	cI_agg	-8.18402	1
5	39	cI_agg	17.5277	1
5	42	cI_agg	15.0277	1
5	40	cI_agg	12.4513	1
5	41	cI_agg	8.10794	1
5	43	cI_agg	19.9459	1
5	120	cI_agg	18.5987	1
5	121	cI_agg	FALSE	0
5	45	cI_agg	9.89551	1
5	118	cI_agg	16.194	1
5	46	cI_agg	11.0927	1
5	47	cI_agg	16.7181	1
5	48	cI_agg	15.8372	1
5	50	cI_agg	15.2282	1
5	49	cI_agg	42.0603	1
5	51	cI_agg	21.5005	1
5	52	cI_agg	17.0661	1
5	53	cI_agg	FALSE	0
5	54	cI_agg	27.8734	1
5	55	cI_agg	10.5133	1
5	56	cI_agg	16.9572	1
5	57	cI_agg	FALSE	0
5	122	cI_agg	16.8706	1
5	60	cI_agg	19.6211	1
5	58	cI_agg	12.4391	1
5	62	cI_agg	FALSE	0
5	61	cI_agg	14.6401	1
5	63	cI_agg	13.4267	1
5	64	cI_agg	9.96703	1
5	66	cI_agg	19.9693	1
5	65	cI_agg	13.2983	1
5	68	cI_agg	15.092	1
5	67	cI_agg	12.4906	1
5	69	cI_agg	15.8406	1
5	71	cI_agg	25.4985	1
5	70	cI_agg	12.4994	1
5	72	cI_agg	18.8192	1
5	74	cI_agg	19.3342	1
5	73	cI_agg	20.21	1
5	75	cI_agg	8.8603	1
5	76	cI_agg	7.07121	1
5	77	cI_agg	17.3535	1
5	78	cI_agg	15.0587	1
5	80	cI_agg	6.95679	1
5	79	cI_agg	13.7067	1
5	81	cI_agg	94.1358	1
5	83	cI_agg	15.1069	1
5	82	cI_agg	22.1517	1
5	84	cI_agg	16.5044	1
5	85	cI_agg	20.0123	1
5	91	cI_agg	16.9842	1
5	89	cI_agg	12.6723	1
5	87	cI_agg	13.4493	1
5	88	cI_agg	7.27273	1
5	90	cI_agg	10.6864	1
5	94	cI_agg	10.3428	1
5	92	cI_agg	8.97067	1
5	93	cI_agg	FALSE	0
5	95	cI_agg	FALSE	0
5	96	cI_agg	12.6223	1
5	97	cI_agg	12.2381	1
5	98	cI_agg	8.22925	1
5	101	cI_agg	10.9675	1
5	99	cI_agg	FALSE	0
5	100	cI_agg	9.50105	1
5	103	cI_agg	5.55729	1
5	102	cI_agg	10.5301	1
5	105	cI_agg	15.71	1
5	106	cI_agg	9.62669	1
5	104	cI_agg	11.2154	1
5	107	cI_agg	9.4626	1
5	109	cI_agg	9.52475	1
5	108	cI_agg	17.2162	1
5	110	cI_agg	8.48128	1
5	111	cI_agg	8.16932	1
5	113	cI_agg	20.5341	1
5	112	cI_agg	8.95576	1
5	115	cI_agg	10.133	1
5	114	cI_agg	14.3689	1
6	1	cI_agg	6.56749	1
6	2	cI_agg	3.04306	1
6	8	cI_agg	13.2078	1
6	5	cI_agg	8.32535	1
6	3	cI_agg	9.44978	1
6	4	cI_agg	16.6096	1
6	7	cI_agg	10.7699	1
6	6	cI_agg	20.0556	1
6	9	cI_agg	8.58288	1
6	12	cI_agg	14.3348	1
6	10	cI_agg	8.3091	1
6	11	cI_agg	FALSE	0
6	13	cI_agg	FALSE	0
6	14	cI_agg	14.6877	1
6	15	cI_agg	10.6228	1
6	16	cI_agg	11.1172	1
6	19	cI_agg	13.0122	1
6	18	cI_agg	7.12288	1
6	17	cI_agg	FALSE	0
6	20	cI_agg	7.59877	1
6	21	cI_agg	8.05329	1
6	24	cI_agg	17.9074	1
6	23	cI_agg	12.2173	1
6	22	cI_agg	10.7737	1
6	25	cI_agg	10.8137	1
6	27	cI_agg	9.97895	1
6	26	cI_agg	-52.5926	1
6	28	cI_agg	7.61418	1
6	29	cI_agg	10.8027	1
6	31	cI_agg	20.376	1
6	30	cI_agg	15.7394	1
6	33	cI_agg	13.7022	1
6	32	cI_agg	-129.833	1
6	34	cI_agg	-13.9929	1
6	35	cI_agg	7.69952	1
6	37	cI_agg	13.1805	1
6	36	cI_agg	FALSE	0
6	40	cI_agg	20.2143	1
6	39	cI_agg	13.2893	1
6	42	cI_agg	18.7137	1
6	41	cI_agg	FALSE	0
6	44	cI_agg	13.7157	1
6	43	cI_agg	20.4335	1
6	45	cI_agg	15.6711	1
6	46	cI_agg	47.1916	1
6	47	cI_agg	13.9622	1
6	48	cI_agg	19.8649	1
6	104	cI_agg	12.8686	1
6	49	cI_agg	23.8028	1
6	50	cI_agg	26.8089	1
6	52	cI_agg	19.4264	1
6	51	cI_agg	13.113	1
6	54	cI_agg	15.5421	1
6	53	cI_agg	15.8371	1
6	55	cI_agg	8.70898	1
6	56	cI_agg	FALSE	0
6	58	cI_agg	14.0156	1
6	57	cI_agg	19.4566	1
6	59	cI_agg	10.6298	1
6	61	cI_agg	17.294	1
6	60	cI_agg	-298.2	1
6	62	cI_agg	7.30466	1
6	64	cI_agg	18.793	1
6	63	cI_agg	8.48584	1
6	65	cI_agg	13.8177	1
6	103	cI_agg	10.6379	1
6	69	cI_agg	17.964	1
6	66	cI_agg	16.4828	1
6	67	cI_agg	FALSE	0
6	68	cI_agg	9.07891	1
6	101	cI_agg	10.7846	1
6	70	cI_agg	12.2234	1
6	71	cI_agg	22.2129	1
6	72	cI_agg	6.92428	1
6	73	cI_agg	22.7553	1
6	74	cI_agg	13.2692	1
6	76	cI_agg	16.1495	1
6	75	cI_agg	11.7842	1
6	77	cI_agg	12.5941	1
6	78	cI_agg	9.44608	1
6	79	cI_agg	14.4615	1
6	80	cI_agg	19.1027	1
6	82	cI_agg	22.773	1
6	81	cI_agg	10.3281	1
6	83	cI_agg	13.226	1
6	84	cI_agg	17.704	1
6	100	cI_agg	8.23249	1
6	85	cI_agg	13.4831	1
6	86	cI_agg	13.2001	1
6	88	cI_agg	17.4117	1
6	87	cI_agg	13.1997	1
6	90	cI_agg	FALSE	0
6	89	cI_agg	9.6803	1
6	91	cI_agg	11.7742	1
6	92	cI_agg	12.1515	1
6	98	cI_agg	FALSE	0
6	93	cI_agg	13.5397	1
6	94	cI_agg	9.03497	1
6	95	cI_agg	8.18961	1
6	96	cI_agg	10.8332	1
6	97	cI_agg	11.4842	1
7	1	cI_agg	7.98736	1
7	2	cI_agg	10.961	1
7	3	cI_agg	9.00213	1
7	4	cI_agg	9.7842	1
7	6	cI_agg	9.57807	1
7	5	cI_agg	7.39618	1
7	9	cI_agg	11.6099	1
7	8	cI_agg	11.4846	1
7	10	cI_agg	12.3207	1
7	11	cI_agg	4.39702	1
7	12	cI_agg	FALSE	0
7	14	cI_agg	FALSE	0
7	13	cI_agg	7.53645	1
7	18	cI_agg	15.6037	1
7	15	cI_agg	12.8587	1
7	16	cI_agg	13.3387	1
7	17	cI_agg	16.1669	1
7	19	cI_agg	13.1432	1
7	20	cI_agg	10.333	1
7	21	cI_agg	18.3408	1
7	22	cI_agg	23.1667	1
7	23	cI_agg	13.9329	1
7	24	cI_agg	10.1084	1
7	25	cI_agg	14.7678	1
7	26	cI_agg	14.4909	1
7	27	cI_agg	12.9253	1
7	28	cI_agg	5.34595	1
7	30	cI_agg	23.8442	1
7	29	cI_agg	7.91052	1
7	31	cI_agg	11.1717	1
7	105	cI_agg	8.27273	1
7	32	cI_agg	46.038	1
7	33	cI_agg	18.123	1
7	35	cI_agg	13.3602	1
7	34	cI_agg	FALSE	0
7	37	cI_agg	19.0772	1
7	38	cI_agg	12.8864	1
7	39	cI_agg	16.9906	1
7	40	cI_agg	11.299	1
7	41	cI_agg	17.6695	1
7	42	cI_agg	24.4633	1
7	44	cI_agg	14.4631	1
7	43	cI_agg	15.185	1
7	45	cI_agg	11.8852	1
7	48	cI_agg	15.5976	1
7	46	cI_agg	16.4361	1
7	49	cI_agg	21.0422	1
7	47	cI_agg	14.118	1
7	51	cI_agg	-11.9046	3
7	52	cI_agg	16.2516	1
7	53	cI_agg	15.4375	1
7	54	cI_agg	14.5321	1
7	55	cI_agg	-2.18905	1
7	56	cI_agg	16.5646	1
7	58	cI_agg	17.0391	1
7	57	cI_agg	23.2519	1
7	60	cI_agg	18.1632	1
7	59	cI_agg	25.001	1
7	61	cI_agg	13.3109	1
7	62	cI_agg	FALSE	0
7	67	cI_agg	18.1052	1
7	63	cI_agg	14.0866	1
7	65	cI_agg	15.9105	1
7	64	cI_agg	12.7205	1
7	66	cI_agg	11.6381	1
7	68	cI_agg	13.3832	1
7	69	cI_agg	13.9332	1
7	70	cI_agg	21.4623	1
7	71	cI_agg	14.0853	1
7	72	cI_agg	18.9438	1
7	73	cI_agg	16.5357	1
7	74	cI_agg	12.5491	1
7	76	cI_agg	23.5404	1
7	75	cI_agg	11.3292	1
7	78	cI_agg	17.4271	1
7	77	cI_agg	12.7841	1
7	104	cI_agg	12.3124	1
7	79	cI_agg	13.3534	1
7	80	cI_agg	13.0097	1
7	81	cI_agg	10.9306	1
7	82	cI_agg	10.6658	1
7	83	cI_agg	12.9114	1
7	86	cI_agg	FALSE	0
7	85	cI_agg	13.6204	1
7	84	cI_agg	9.53801	1
7	88	cI_agg	16.4838	1
7	87	cI_agg	10.4087	1
7	89	cI_agg	9.60626	1
7	90	cI_agg	11.7739	1
7	92	cI_agg	13.1337	1
7	91	cI_agg	10.9062	1
7	93	cI_agg	FALSE	0
7	95	cI_agg	6.72852	1
7	94	cI_agg	9.67534	1
7	96	cI_agg	FALSE	0
7	99	cI_agg	14.2398	1
7	98	cI_agg	12.7419	1
7	97	cI_agg	8.00203	1
7	100	cI_agg	13.2917	1
7	101	cI_agg	FALSE	0
7	102	cI_agg	8.9774	1
7	103	cI_agg	7.05883	1
8	1	cI_agg	8.18056	1
8	2	cI_agg	9.35027	1
8	4	cI_agg	16.935	1
8	5	cI_agg	12.556	1
8	6	cI_agg	-42.8421	1
8	79	cI_agg	13.9015	1
8	7	cI_agg	13.1162	1
8	78	cI_agg	5.32476	1
8	10	cI_agg	15.6491	1
8	9	cI_agg	11.3653	1
8	8	cI_agg	24.6225	1
8	11	cI_agg	19.1214	1
8	15	cI_agg	18.9373	1
8	13	cI_agg	17.5547	1
8	12	cI_agg	12.0467	1
8	14	cI_agg	9.46509	1
8	16	cI_agg	12.374	1
8	17	cI_agg	19.1436	1
8	18	cI_agg	20.4944	1
8	19	cI_agg	20.2921	1
8	20	cI_agg	14.7125	1
8	21	cI_agg	32.3571	1
8	22	cI_agg	14.3504	1
8	23	cI_agg	14.0069	1
8	24	cI_agg	17.9347	1
8	25	cI_agg	16.0771	1
8	26	cI_agg	15.7915	1
8	27	cI_agg	13.2462	1
8	28	cI_agg	17.2137	1
8	30	cI_agg	17.4663	1
8	29	cI_agg	11.8724	1
8	32	cI_agg	17.6765	1
8	31	cI_agg	14.6774	1
8	33	cI_agg	11.2024	1
8	34	cI_agg	16.0909	1
8	35	cI_agg	14.6773	1
8	37	cI_agg	FALSE	0
8	36	cI_agg	11.1315	1
8	38	cI_agg	13.7426	1
8	39	cI_agg	11.1711	1
8	41	cI_agg	11.2068	1
8	77	cI_agg	14.5084	1
8	40	cI_agg	11.2856	1
8	42	cI_agg	16.0286	1
8	43	cI_agg	FALSE	0
8	44	cI_agg	8.01273	2
8	45	cI_agg	4.10397	1
8	47	cI_agg	14.372	1
8	46	cI_agg	7.19628	1
8	49	cI_agg	24.0895	1
8	48	cI_agg	12.3102	1
8	50	cI_agg	30.1714	2
8	52	cI_agg	-1.28143	3
8	53	cI_agg	10.4092	1
8	54	cI_agg	12.0528	1
8	55	cI_agg	12.7803	1
8	56	cI_agg	13.6492	1
8	58	cI_agg	14.4106	1
8	57	cI_agg	12.2133	1
8	59	cI_agg	20.2355	1
8	61	cI_agg	26.3743	1
8	60	cI_agg	9.11087	1
8	62	cI_agg	11.8816	1
8	63	cI_agg	5.90323	1
8	64	cI_agg	7.51724	1
8	65	cI_agg	15.2946	1
8	66	cI_agg	14.6704	1
8	67	cI_agg	10.171	1
8	71	cI_agg	14.0315	1
8	69	cI_agg	15.8546	1
8	72	cI_agg	11.7676	1
8	73	cI_agg	9.01441	1
8	75	cI_agg	15.5731	1
8	74	cI_agg	FALSE	0
8	76	cI_agg	11.0518	1
9	2	cI_agg	14.46	1
9	1	cI_agg	11.0537	1
9	4	cI_agg	12.4472	1
9	3	cI_agg	10.1973	1
9	6	cI_agg	9.72399	1
9	5	cI_agg	8.52881	1
9	8	cI_agg	15.4011	1
9	7	cI_agg	9.33669	1
9	9	cI_agg	14.7895	1
9	10	cI_agg	10.0992	1
9	11	cI_agg	15.6303	1
9	13	cI_agg	6.17992	1
9	14	cI_agg	7.62256	1
9	15	cI_agg	FALSE	0
9	17	cI_agg	9.98238	1
9	16	cI_agg	9.53441	1
9	19	cI_agg	15.6964	1
9	18	cI_agg	9.96324	1
9	20	cI_agg	FALSE	0
9	22	cI_agg	16.5891	1
9	21	cI_agg	11.646	1
9	23	cI_agg	12.6818	1
9	24	cI_agg	11.5306	1
9	25	cI_agg	13.1971	1
9	26	cI_agg	9.01528	1
9	27	cI_agg	18.8563	1
9	30	cI_agg	14.4015	1
9	31	cI_agg	22.0176	1
9	28	cI_agg	7.22394	1
9	29	cI_agg	11.9333	1
9	33	cI_agg	19.818	1
9	35	cI_agg	20.9717	1
9	32	cI_agg	15.9955	1
9	36	cI_agg	16.419	1
9	34	cI_agg	FALSE	0
9	114	cI_agg	13.2598	1
9	38	cI_agg	18.0171	1
9	39	cI_agg	20.0127	1
9	37	cI_agg	16.7615	1
9	40	cI_agg	10.6868	1
9	41	cI_agg	7.48679	1
9	42	cI_agg	16.6161	1
9	44	cI_agg	FALSE	0
9	46	cI_agg	13.1561	1
9	45	cI_agg	FALSE	0
9	48	cI_agg	19.3438	1
9	47	cI_agg	13.3314	1
9	49	cI_agg	18.2894	1
9	50	cI_agg	12.8379	1
9	51	cI_agg	21.7682	1
9	52	cI_agg	13.6793	1
9	53	cI_agg	15.5455	1
9	56	cI_agg	14.1012	1
9	54	cI_agg	8.16327	1
9	60	cI_agg	18.8696	1
9	55	cI_agg	76.0408	1
9	59	cI_agg	10.9683	1
9	57	cI_agg	6.34378	1
9	58	cI_agg	7.23159	1
9	61	cI_agg	13.9809	1
9	63	cI_agg	16.7171	1
9	62	cI_agg	14.8578	1
9	64	cI_agg	18.8289	1
9	66	cI_agg	12.7609	1
9	67	cI_agg	17.0736	1
9	65	cI_agg	13.609	1
9	70	cI_agg	18.4059	1
9	68	cI_agg	11.8835	1
9	69	cI_agg	16.216	1
9	71	cI_agg	14.4221	1
9	72	cI_agg	14.4593	1
9	75	cI_agg	25.4781	1
9	73	cI_agg	19.0091	1
9	74	cI_agg	FALSE	0
9	77	cI_agg	15.5987	1
9	78	cI_agg	13.1167	1
9	79	cI_agg	20.6975	1
9	81	cI_agg	12.8237	1
9	80	cI_agg	13.5718	1
9	82	cI_agg	9.07926	1
9	84	cI_agg	15.2994	1
9	83	cI_agg	-2.22222	1
9	85	cI_agg	14.5086	1
9	86	cI_agg	10.4335	1
9	87	cI_agg	25.2727	1
9	89	cI_agg	20.9126	1
9	88	cI_agg	14.6699	1
9	90	cI_agg	13.833	1
9	92	cI_agg	16.4157	1
9	91	cI_agg	20.5637	1
9	93	cI_agg	18.9862	1
9	111	cI_agg	13.5735	1
9	112	cI_agg	FALSE	0
9	94	cI_agg	17.8609	1
9	95	cI_agg	15.997	1
9	97	cI_agg	8.38399	1
9	96	cI_agg	7.07701	1
9	98	cI_agg	14.7611	1
9	99	cI_agg	13.9745	1
9	100	cI_agg	19.6796	1
9	101	cI_agg	19.6825	1
9	102	cI_agg	15.3545	1
9	103	cI_agg	12.0072	1
9	104	cI_agg	11.3213	1
9	105	cI_agg	11.9539	1
9	106	cI_agg	10.1656	1
9	109	cI_agg	16.295	1
9	107	cI_agg	8.3839	1
9	110	cI_agg	11.3186	1
10	1	cI_agg	3.75011	1
10	3	cI_agg	14.198	1
10	2	cI_agg	7.60302	1
10	4	cI_agg	12.0183	1
10	8	cI_agg	10.9606	1
10	5	cI_agg	10.511	1
10	7	cI_agg	12.0648	1
10	6	cI_agg	FALSE	0
10	9	cI_agg	8.4932	1
10	10	cI_agg	9.12696	1
10	12	cI_agg	11.8172	1
10	11	cI_agg	5.38259	1
10	13	cI_agg	FALSE	0
10	126	cI_agg	FALSE	0
10	16	cI_agg	13.9106	1
10	14	cI_agg	17.9599	1
10	15	cI_agg	12.1327	1
10	17	cI_agg	21.5233	1
10	18	cI_agg	13.0748	1
10	19	cI_agg	4.80171	1
10	20	cI_agg	10.2503	1
10	21	cI_agg	13.6512	1
10	23	cI_agg	13.3075	1
10	22	cI_agg	12.4381	1
10	24	cI_agg	25.7019	1
10	26	cI_agg	11.7015	1
10	25	cI_agg	9.46721	1
10	27	cI_agg	6.94224	1
10	28	cI_agg	FALSE	0
10	29	cI_agg	15.7042	1
10	31	cI_agg	21.1181	1
10	30	cI_agg	FALSE	0
10	32	cI_agg	24.5321	1
10	124	cI_agg	6.99355	1
10	33	cI_agg	-14.3828	2
10	34	cI_agg	FALSE	0
10	35	cI_agg	13.2922	1
10	36	cI_agg	7.32927	1
10	37	cI_agg	8.93805	1
10	39	cI_agg	16.1555	1
10	38	cI_agg	15.8783	1
10	40	cI_agg	13.3935	1
10	42	cI_agg	18.8706	1
10	41	cI_agg	10.0097	1
10	44	cI_agg	15.7378	1
10	43	cI_agg	11.5856	1
10	48	cI_agg	30.3333	1
10	45	cI_agg	11.0897	1
10	46	cI_agg	8.77435	1
10	47	cI_agg	11.3121	1
10	50	cI_agg	17.7419	1
10	49	cI_agg	-1650	1
10	51	cI_agg	15.5094	1
10	52	cI_agg	27.481	1
10	53	cI_agg	14.6827	1
10	54	cI_agg	12.492	1
10	55	cI_agg	12.2611	1
10	56	cI_agg	11.5224	1
10	57	cI_agg	14.0907	1
10	59	cI_agg	11.001	1
10	58	cI_agg	11.4201	1
10	61	cI_agg	18.4098	1
10	60	cI_agg	FALSE	0
10	63	cI_agg	17.8924	1
10	62	cI_agg	7.86776	1
10	65	cI_agg	15.8627	1
10	64	cI_agg	FALSE	0
10	66	cI_agg	18.9946	1
10	67	cI_agg	FALSE	0
10	69	cI_agg	15.1949	1
10	68	cI_agg	14.5826	1
10	70	cI_agg	8.45646	1
10	71	cI_agg	-39.2418	1
10	72	cI_agg	15.2616	1
10	73	cI_agg	10.5148	1
10	74	cI_agg	FALSE	0
10	75	cI_agg	10.0739	2
10	78	cI_agg	16.5174	1
10	77	cI_agg	11.3558	1
10	79	cI_agg	60.4063	1
10	80	cI_agg	10.6728	1
10	81	cI_agg	11.1373	1
10	82	cI_agg	15.5816	1
10	84	cI_agg	18.573	1
10	83	cI_agg	8.19	1
10	86	cI_agg	10.4332	1
10	85	cI_agg	12.3564	1
10	87	cI_agg	FALSE	0
10	88	cI_agg	FALSE	0
10	89	cI_agg	7.28742	1
10	91	cI_agg	13.5659	1
10	92	cI_agg	15.5779	1
10	90	cI_agg	10.613	1
10	93	cI_agg	FALSE	0
10	94	cI_agg	7.83688	1
10	95	cI_agg	9.68049	1
10	96	cI_agg	8.1993	1
10	99	cI_agg	15.2495	1
10	97	cI_agg	7.79834	1
10	98	cI_agg	4.80314	1
10	100	cI_agg	6.1089	1
10	101	cI_agg	8.6781	1
10	102	cI_agg	6.41826	1
10	104	cI_agg	8.19672	1
10	103	cI_agg	6.72062	2
10	105	cI_agg	6.35231	1
10	108	cI_agg	11.1964	1
10	106	cI_agg	13.5192	1
10	109	cI_agg	13.5214	1
10	110	cI_agg	11.8492	1
10	107	cI_agg	7.8252	1
10	111	cI_agg	9.22581	1
10	112	cI_agg	11.9471	1
10	113	cI_agg	11.3722	1
10	114	cI_agg	11.7367	1
10	115	cI_agg	7.23813	1
10	116	cI_agg	4.71306	1
10	117	cI_agg	14.5333	1
10	118	cI_agg	12.261	1
10	119	cI_agg	8.1763	1
10	120	cI_agg	20.5946	1
10	121	cI_agg	8.46703	1
10	122	cI_agg	5.81104	1
10	123	cI_agg	6.13326	1
1	1	PopTag_SL	4.33399	1
1	3	PopTag_SL	5.21106	1
1	2	PopTag_SL	2.13096	1
1	6	PopTag_SL	3.63042	1
1	4	PopTag_SL	3.64794	1
1	5	PopTag_SL	2.33453	1
1	7	PopTag_SL	4.97715	1
1	8	PopTag_SL	3.02467	1
1	9	PopTag_SL	4.75116	1
1	10	PopTag_SL	3.90107	1
1	12	PopTag_SL	2.33204	2
1	11	PopTag_SL	4.83093	1
1	13	PopTag_SL	5.45929	1
1	14	PopTag_SL	4.65178	1
1	15	PopTag_SL	FALSE	0
1	16	PopTag_SL	3.19342	1
1	19	PopTag_SL	5.25418	1
1	17	PopTag_SL	FALSE	0
1	18	PopTag_SL	4.20347	1
1	20	PopTag_SL	4.7866	1
1	21	PopTag_SL	4.62812	1
1	22	PopTag_SL	4.38323	1
1	25	PopTag_SL	5.48266	1
1	24	PopTag_SL	2.03287	1
1	23	PopTag_SL	1.63445	1
1	26	PopTag_SL	FALSE	0
1	27	PopTag_SL	5.05029	1
1	28	PopTag_SL	2.5652	1
1	30	PopTag_SL	FALSE	0
1	29	PopTag_SL	FALSE	0
1	31	PopTag_SL	2.88053	1
1	130	PopTag_SL	4.7696	1
1	129	PopTag_SL	FALSE	0
1	32	PopTag_SL	5.83487	1
1	33	PopTag_SL	2.09896	1
1	34	PopTag_SL	3.808	1
1	35	PopTag_SL	3.9145	1
1	39	PopTag_SL	FALSE	0
1	37	PopTag_SL	FALSE	0
1	38	PopTag_SL	5.30464	1
1	40	PopTag_SL	5.84703	1
1	41	PopTag_SL	5.02769	1
1	42	PopTag_SL	4.33037	1
1	45	PopTag_SL	5.36426	1
1	43	PopTag_SL	3.67125	1
1	44	PopTag_SL	FALSE	0
1	46	PopTag_SL	FALSE	0
1	47	PopTag_SL	5.96767	1
1	49	PopTag_SL	4.79081	1
1	48	PopTag_SL	5.03253	1
1	51	PopTag_SL	5.09222	1
1	50	PopTag_SL	1.75583	1
1	52	PopTag_SL	5.43152	1
1	53	PopTag_SL	3.78278	1
1	54	PopTag_SL	3.04398	1
1	128	PopTag_SL	5.69346	1
1	55	PopTag_SL	FALSE	0
1	56	PopTag_SL	FALSE	0
1	57	PopTag_SL	4.74918	1
1	58	PopTag_SL	2.77651	1
1	60	PopTag_SL	3.07645	1
1	59	PopTag_SL	FALSE	0
1	61	PopTag_SL	5.08951	1
1	62	PopTag_SL	4.68081	1
1	63	PopTag_SL	2.00404	1
1	64	PopTag_SL	3.51504	1
1	65	PopTag_SL	4.00212	1
1	66	PopTag_SL	FALSE	0
1	67	PopTag_SL	FALSE	0
1	68	PopTag_SL	2.42639	1
1	69	PopTag_SL	FALSE	0
1	70	PopTag_SL	2.17091	1
1	71	PopTag_SL	4.607	1
1	72	PopTag_SL	4.27993	1
1	74	PopTag_SL	3.07488	1
1	73	PopTag_SL	3.82137	1
1	75	PopTag_SL	3.71321	1
1	76	PopTag_SL	-2.21488	1
1	77	PopTag_SL	2.87539	1
1	78	PopTag_SL	FALSE	0
1	79	PopTag_SL	FALSE	0
1	80	PopTag_SL	3.26977	1
1	82	PopTag_SL	4.69668	1
1	81	PopTag_SL	3.98458	1
1	83	PopTag_SL	4.35541	1
1	84	PopTag_SL	3.30496	1
1	85	PopTag_SL	FALSE	0
1	87	PopTag_SL	4.91094	1
1	86	PopTag_SL	FALSE	0
1	88	PopTag_SL	2.85229	1
1	90	PopTag_SL	FALSE	0
1	89	PopTag_SL	3.22904	1
1	91	PopTag_SL	FALSE	0
1	92	PopTag_SL	2.53301	1
1	93	PopTag_SL	2.80288	1
1	94	PopTag_SL	2.49786	1
1	95	PopTag_SL	2.73782	1
1	97	PopTag_SL	3.55673	1
1	96	PopTag_SL	FALSE	0
1	99	PopTag_SL	4.19606	1
1	98	PopTag_SL	FALSE	0
1	101	PopTag_SL	4.71284	1
1	100	PopTag_SL	FALSE	0
1	103	PopTag_SL	FALSE	0
1	102	PopTag_SL	FALSE	0
1	104	PopTag_SL	3.67125	1
1	105	PopTag_SL	2.21239	1
1	106	PopTag_SL	FALSE	0
1	107	PopTag_SL	3.42559	1
1	108	PopTag_SL	2.75699	1
1	109	PopTag_SL	2.08424	1
1	110	PopTag_SL	3.13597	1
1	111	PopTag_SL	2.34814	1
1	112	PopTag_SL	FALSE	0
1	113	PopTag_SL	FALSE	0
1	114	PopTag_SL	FALSE	0
1	116	PopTag_SL	FALSE	0
1	115	PopTag_SL	2.84311	1
1	118	PopTag_SL	FALSE	0
1	119	PopTag_SL	2.93626	1
1	117	PopTag_SL	1.54649	1
1	120	PopTag_SL	2.80798	1
1	121	PopTag_SL	FALSE	0
1	122	PopTag_SL	2.02409	1
1	123	PopTag_SL	1.89117	1
1	125	PopTag_SL	3.81745	1
1	124	PopTag_SL	FALSE	0
1	126	PopTag_SL	FALSE	0
1	127	PopTag_SL	FALSE	0
2	1	PopTag_SL	4.06954	1
2	3	PopTag_SL	5.05302	1
2	2	PopTag_SL	3.65143	1
2	6	PopTag_SL	3.99248	1
2	4	PopTag_SL	4.909	1
2	5	PopTag_SL	3.83917	1
2	8	PopTag_SL	FALSE	0
2	7	PopTag_SL	2.26933	1
2	9	PopTag_SL	5.75289	1
2	10	PopTag_SL	4.49531	1
2	11	PopTag_SL	3.77899	1
2	127	PopTag_SL	2.36682	1
2	12	PopTag_SL	FALSE	0
2	13	PopTag_SL	5.44325	1
2	14	PopTag_SL	FALSE	0
2	17	PopTag_SL	5.399	1
2	15	PopTag_SL	2.59713	1
2	16	PopTag_SL	FALSE	0
2	18	PopTag_SL	6.0135	1
2	19	PopTag_SL	5.51431	1
2	20	PopTag_SL	2.47362	1
2	21	PopTag_SL	5.93056	1
2	22	PopTag_SL	4.11718	1
2	130	PopTag_SL	4.64528	1
2	23	PopTag_SL	3.61094	1
2	128	PopTag_SL	4.55962	1
2	129	PopTag_SL	3.76132	1
2	24	PopTag_SL	4.47779	1
2	26	PopTag_SL	3.35101	1
2	25	PopTag_SL	FALSE	0
2	27	PopTag_SL	3.94099	1
2	30	PopTag_SL	5.29211	1
2	28	PopTag_SL	5.47145	1
2	29	PopTag_SL	4.1448	1
2	31	PopTag_SL	6.45154	1
2	32	PopTag_SL	5.23451	1
2	133	PopTag_SL	5.53938	1
2	134	PopTag_SL	2.94743	1
2	33	PopTag_SL	4.97361	1
2	34	PopTag_SL	6.50761	1
2	35	PopTag_SL	5.35115	1
2	36	PopTag_SL	6.30357	1
2	39	PopTag_SL	6.02173	1
2	37	PopTag_SL	4.24143	1
2	38	PopTag_SL	FALSE	0
2	40	PopTag_SL	4.25746	1
2	41	PopTag_SL	5.62716	1
2	42	PopTag_SL	4.73197	1
2	43	PopTag_SL	4.65029	1
2	44	PopTag_SL	FALSE	0
2	46	PopTag_SL	FALSE	0
2	45	PopTag_SL	FALSE	0
2	47	PopTag_SL	3.60975	1
2	48	PopTag_SL	FALSE	0
2	49	PopTag_SL	4.95503	1
2	50	PopTag_SL	2.76319	1
2	124	PopTag_SL	4.71081	1
2	51	PopTag_SL	FALSE	0
2	52	PopTag_SL	4.20618	2
2	53	PopTag_SL	5.05573	1
2	54	PopTag_SL	FALSE	0
2	126	PopTag_SL	3.08011	1
2	55	PopTag_SL	FALSE	0
2	56	PopTag_SL	2.0491	1
2	58	PopTag_SL	5.11054	1
2	57	PopTag_SL	5.39013	1
2	59	PopTag_SL	FALSE	0
2	61	PopTag_SL	2.2802	1
2	60	PopTag_SL	FALSE	0
2	62	PopTag_SL	3.84286	1
2	64	PopTag_SL	5.21858	1
2	63	PopTag_SL	5.7864	1
2	65	PopTag_SL	4.74924	1
2	66	PopTag_SL	3.34091	1
2	67	PopTag_SL	2.69994	1
2	68	PopTag_SL	FALSE	0
2	69	PopTag_SL	3.24869	1
2	70	PopTag_SL	3.38858	1
2	71	PopTag_SL	3.89431	1
2	72	PopTag_SL	FALSE	0
2	73	PopTag_SL	FALSE	0
2	74	PopTag_SL	3.4583	1
2	75	PopTag_SL	FALSE	0
2	77	PopTag_SL	FALSE	0
2	78	PopTag_SL	FALSE	0
2	79	PopTag_SL	FALSE	0
2	81	PopTag_SL	1.75528	1
2	80	PopTag_SL	4.65537	1
2	82	PopTag_SL	3.3517	1
2	83	PopTag_SL	3.41214	1
2	86	PopTag_SL	3.12942	1
2	84	PopTag_SL	3.48197	1
2	122	PopTag_SL	2.83636	1
2	85	PopTag_SL	4.32966	1
2	87	PopTag_SL	3.46853	1
2	88	PopTag_SL	FALSE	0
2	89	PopTag_SL	FALSE	0
2	131	PopTag_SL	3.56797	1
2	90	PopTag_SL	2.82487	1
2	91	PopTag_SL	2.96461	1
2	92	PopTag_SL	1.93635	1
2	93	PopTag_SL	3.51932	1
2	94	PopTag_SL	FALSE	0
2	95	PopTag_SL	2.97756	1
2	96	PopTag_SL	FALSE	0
2	98	PopTag_SL	2.42112	1
2	97	PopTag_SL	FALSE	0
2	99	PopTag_SL	2.30674	1
2	132	PopTag_SL	2.81212	1
2	100	PopTag_SL	3.34652	1
2	101	PopTag_SL	3.90811	1
2	103	PopTag_SL	FALSE	0
2	104	PopTag_SL	FALSE	0
2	102	PopTag_SL	FALSE	0
2	105	PopTag_SL	3.0462	1
2	106	PopTag_SL	4.03835	1
2	108	PopTag_SL	2.33072	1
2	107	PopTag_SL	FALSE	0
2	109	PopTag_SL	2.65221	1
2	110	PopTag_SL	2.7783	1
2	111	PopTag_SL	2.62023	1
2	113	PopTag_SL	1.91492	1
2	116	PopTag_SL	4.48814	1
2	112	PopTag_SL	FALSE	0
2	115	PopTag_SL	2.19097	1
2	114	PopTag_SL	2.50113	1
2	117	PopTag_SL	2.63041	1
2	118	PopTag_SL	1.91485	1
2	119	PopTag_SL	2.30537	1
2	120	PopTag_SL	2.48356	1
2	121	PopTag_SL	3.05637	1
3	2	PopTag_SL	3.05504	1
3	1	PopTag_SL	2.73472	1
3	3	PopTag_SL	3.09392	1
3	4	PopTag_SL	FALSE	0
3	5	PopTag_SL	FALSE	0
3	6	PopTag_SL	3.56397	1
3	7	PopTag_SL	FALSE	0
3	8	PopTag_SL	2.79954	1
3	9	PopTag_SL	2.06955	1
3	11	PopTag_SL	2.17395	1
3	10	PopTag_SL	1.87569	2
3	12	PopTag_SL	FALSE	0
3	13	PopTag_SL	4.53261	1
3	14	PopTag_SL	4.25525	1
3	16	PopTag_SL	FALSE	0
3	15	PopTag_SL	FALSE	0
3	18	PopTag_SL	1.96772	1
3	17	PopTag_SL	3.54252	1
3	19	PopTag_SL	FALSE	0
3	20	PopTag_SL	3.61622	1
3	21	PopTag_SL	FALSE	0
3	22	PopTag_SL	3.80514	1
3	23	PopTag_SL	FALSE	0
3	24	PopTag_SL	4.55918	1
3	26	PopTag_SL	FALSE	0
3	25	PopTag_SL	3.32058	1
3	30	PopTag_SL	5.02228	1
3	28	PopTag_SL	FALSE	0
3	27	PopTag_SL	2.18978	1
3	29	PopTag_SL	4.64061	1
3	32	PopTag_SL	5.04962	1
3	31	PopTag_SL	FALSE	0
3	33	PopTag_SL	2.93427	1
3	34	PopTag_SL	2.73161	1
3	35	PopTag_SL	4.24812	1
3	36	PopTag_SL	FALSE	0
3	37	PopTag_SL	FALSE	0
3	38	PopTag_SL	5.0945	1
3	39	PopTag_SL	3.34631	1
3	40	PopTag_SL	4.65001	1
3	41	PopTag_SL	3.88096	1
3	42	PopTag_SL	3.01385	1
3	43	PopTag_SL	2.15321	1
3	44	PopTag_SL	4.80147	1
3	46	PopTag_SL	FALSE	0
3	45	PopTag_SL	FALSE	0
3	47	PopTag_SL	1.84793	1
3	51	PopTag_SL	2.18346	2
3	49	PopTag_SL	3.34729	1
3	48	PopTag_SL	4.15363	1
3	52	PopTag_SL	4.5836	1
3	50	PopTag_SL	FALSE	0
3	53	PopTag_SL	4.2566	1
3	55	PopTag_SL	4.59802	1
3	54	PopTag_SL	2.82665	2
3	56	PopTag_SL	5.12776	1
3	57	PopTag_SL	2.7212	1
3	58	PopTag_SL	FALSE	0
3	60	PopTag_SL	3.61667	1
3	59	PopTag_SL	1.75101	1
3	180	PopTag_SL	3.70971	1
3	181	PopTag_SL	3.79944	1
3	62	PopTag_SL	6.1392	1
3	63	PopTag_SL	5.49657	1
3	64	PopTag_SL	2.78793	1
3	65	PopTag_SL	5.78535	1
3	66	PopTag_SL	FALSE	0
3	69	PopTag_SL	7.41287	1
3	67	PopTag_SL	FALSE	0
3	68	PopTag_SL	6.39057	1
3	71	PopTag_SL	FALSE	0
3	70	PopTag_SL	4.19486	1
3	72	PopTag_SL	4.04469	1
3	73	PopTag_SL	5.32018	1
3	74	PopTag_SL	4.97509	1
3	78	PopTag_SL	4.40897	1
3	79	PopTag_SL	4.88557	1
3	76	PopTag_SL	FALSE	0
3	75	PopTag_SL	6.03033	1
3	80	PopTag_SL	2.67663	1
3	82	PopTag_SL	5.13893	1
3	81	PopTag_SL	FALSE	0
3	179	PopTag_SL	3.26707	1
3	83	PopTag_SL	4.53934	1
3	85	PopTag_SL	1.95794	1
3	84	PopTag_SL	5.35813	1
3	86	PopTag_SL	FALSE	0
3	87	PopTag_SL	3.31367	1
3	88	PopTag_SL	4.26468	1
3	90	PopTag_SL	5.56828	1
3	89	PopTag_SL	3.06055	1
3	95	PopTag_SL	6.34009	1
3	91	PopTag_SL	4.776	1
3	93	PopTag_SL	3.42667	1
3	92	PopTag_SL	4.3612	1
3	96	PopTag_SL	3.87918	1
3	98	PopTag_SL	4.36368	1
3	97	PopTag_SL	2.28686	1
3	99	PopTag_SL	FALSE	0
3	101	PopTag_SL	5.29754	1
3	100	PopTag_SL	3.68525	1
3	102	PopTag_SL	-1.78164	1
3	104	PopTag_SL	4.39264	1
3	103	PopTag_SL	5.72746	1
3	105	PopTag_SL	2.96131	1
3	109	PopTag_SL	4.97165	1
3	106	PopTag_SL	2.34206	1
3	107	PopTag_SL	4.77818	1
3	108	PopTag_SL	FALSE	0
3	110	PopTag_SL	2.76386	1
3	111	PopTag_SL	4.16877	1
3	112	PopTag_SL	4.79715	1
3	113	PopTag_SL	4.19956	1
3	115	PopTag_SL	3.97901	1
3	114	PopTag_SL	FALSE	0
3	177	PopTag_SL	4.17852	1
3	178	PopTag_SL	2.44766	1
3	117	PopTag_SL	1.67631	2
3	116	PopTag_SL	4.72982	1
3	118	PopTag_SL	3.80131	1
3	119	PopTag_SL	4.23301	1
3	120	PopTag_SL	FALSE	0
3	121	PopTag_SL	2.72699	1
3	127	PopTag_SL	6.87075	1
3	122	PopTag_SL	FALSE	0
3	125	PopTag_SL	1.79252	1
3	123	PopTag_SL	4.31794	1
3	126	PopTag_SL	3.24636	1
3	124	PopTag_SL	2.49365	1
3	128	PopTag_SL	FALSE	0
3	129	PopTag_SL	3.22776	1
3	130	PopTag_SL	3.84182	1
3	131	PopTag_SL	FALSE	0
3	132	PopTag_SL	3.82121	1
3	133	PopTag_SL	FALSE	0
3	134	PopTag_SL	5.00085	1
3	135	PopTag_SL	FALSE	0
3	137	PopTag_SL	1.22051	1
3	136	PopTag_SL	4.58248	1
3	139	PopTag_SL	4.94063	1
3	138	PopTag_SL	2.99013	1
3	141	PopTag_SL	3.10743	1
3	140	PopTag_SL	2.1353	1
3	142	PopTag_SL	FALSE	0
3	145	PopTag_SL	2.53055	1
3	144	PopTag_SL	3.70311	1
3	146	PopTag_SL	2.65711	1
3	143	PopTag_SL	4.65875	1
3	147	PopTag_SL	3.09633	1
3	148	PopTag_SL	3.16058	1
3	149	PopTag_SL	2.51483	1
3	150	PopTag_SL	2.77326	1
3	152	PopTag_SL	4.3678	1
3	151	PopTag_SL	FALSE	0
3	153	PopTag_SL	FALSE	0
3	154	PopTag_SL	4.71241	1
3	155	PopTag_SL	FALSE	0
3	156	PopTag_SL	2.07828	1
3	157	PopTag_SL	FALSE	0
3	158	PopTag_SL	3.02569	1
3	159	PopTag_SL	FALSE	0
3	160	PopTag_SL	3.02682	1
3	161	PopTag_SL	FALSE	0
3	164	PopTag_SL	4.01218	1
3	163	PopTag_SL	3.23476	1
3	165	PopTag_SL	4.10529	1
3	168	PopTag_SL	FALSE	0
3	166	PopTag_SL	2.09733	1
3	167	PopTag_SL	3.01568	1
3	169	PopTag_SL	2.92264	1
3	170	PopTag_SL	FALSE	0
3	171	PopTag_SL	FALSE	0
3	172	PopTag_SL	FALSE	0
3	174	PopTag_SL	4.01618	1
3	173	PopTag_SL	2.53745	1
3	175	PopTag_SL	1.92528	1
3	176	PopTag_SL	FALSE	0
4	1	PopTag_SL	2.73926	1
4	2	PopTag_SL	3.49767	1
4	4	PopTag_SL	FALSE	0
4	7	PopTag_SL	FALSE	0
4	8	PopTag_SL	FALSE	0
4	6	PopTag_SL	2.46268	1
4	9	PopTag_SL	2.3914	1
4	11	PopTag_SL	FALSE	0
4	10	PopTag_SL	FALSE	0
4	12	PopTag_SL	2.8085	1
4	13	PopTag_SL	FALSE	0
4	14	PopTag_SL	4.18804	1
4	16	PopTag_SL	3.21909	1
4	15	PopTag_SL	2.45077	1
4	17	PopTag_SL	3.51442	1
4	18	PopTag_SL	3.79988	1
4	19	PopTag_SL	3.1345	1
4	23	PopTag_SL	5.30581	1
4	24	PopTag_SL	4.43169	1
4	22	PopTag_SL	FALSE	0
4	21	PopTag_SL	FALSE	0
4	20	PopTag_SL	1.88927	1
4	26	PopTag_SL	3.49128	1
4	25	PopTag_SL	4.14806	1
4	27	PopTag_SL	4.96337	1
4	28	PopTag_SL	2.61598	1
4	29	PopTag_SL	1.85884	1
4	30	PopTag_SL	3.66423	1
4	32	PopTag_SL	4.9543	1
4	31	PopTag_SL	FALSE	0
4	34	PopTag_SL	3.36741	1
4	33	PopTag_SL	FALSE	0
4	35	PopTag_SL	FALSE	0
4	36	PopTag_SL	1.50885	1
4	39	PopTag_SL	4.40482	1
4	38	PopTag_SL	FALSE	0
4	37	PopTag_SL	FALSE	0
4	40	PopTag_SL	2.06396	1
4	41	PopTag_SL	FALSE	0
4	42	PopTag_SL	FALSE	0
4	43	PopTag_SL	FALSE	0
4	161	PopTag_SL	3.23631	1
4	44	PopTag_SL	4.15738	1
4	165	PopTag_SL	3.13211	1
4	45	PopTag_SL	5.73157	1
4	46	PopTag_SL	FALSE	0
4	47	PopTag_SL	3.0082	1
4	48	PopTag_SL	5.11698	1
4	163	PopTag_SL	3.07936	1
4	164	PopTag_SL	2.48263	1
4	50	PopTag_SL	FALSE	0
4	53	PopTag_SL	5.1392	1
4	158	PopTag_SL	4.89779	1
4	49	PopTag_SL	5.32267	1
4	59	PopTag_SL	FALSE	0
4	52	PopTag_SL	2.33384	1
4	54	PopTag_SL	FALSE	0
4	51	PopTag_SL	FALSE	0
4	56	PopTag_SL	6.09694	1
4	55	PopTag_SL	FALSE	0
4	57	PopTag_SL	2.68555	2
4	58	PopTag_SL	1.96687	1
4	60	PopTag_SL	FALSE	0
4	61	PopTag_SL	FALSE	0
4	62	PopTag_SL	2.41148	1
4	63	PopTag_SL	FALSE	0
4	64	PopTag_SL	5.32185	1
4	65	PopTag_SL	4.85234	1
4	66	PopTag_SL	FALSE	0
4	68	PopTag_SL	4.84239	1
4	67	PopTag_SL	3.28735	1
4	70	PopTag_SL	2.58559	2
4	69	PopTag_SL	3.81141	1
4	71	PopTag_SL	4.79292	1
4	72	PopTag_SL	4.47	1
4	74	PopTag_SL	FALSE	0
4	77	PopTag_SL	3.02895	1
4	76	PopTag_SL	FALSE	0
4	75	PopTag_SL	4.16872	1
4	78	PopTag_SL	6.32403	1
4	79	PopTag_SL	FALSE	0
4	80	PopTag_SL	5.18998	1
4	157	PopTag_SL	4.4019	1
4	82	PopTag_SL	FALSE	0
4	81	PopTag_SL	FALSE	0
4	83	PopTag_SL	3.23224	1
4	86	PopTag_SL	FALSE	0
4	87	PopTag_SL	3.35327	1
4	84	PopTag_SL	3.67638	1
4	85	PopTag_SL	2.08906	1
4	90	PopTag_SL	FALSE	0
4	88	PopTag_SL	3.28216	1
4	89	PopTag_SL	5.29854	1
4	160	PopTag_SL	4.1165	1
4	91	PopTag_SL	2.73097	1
4	92	PopTag_SL	2.81786	2
4	93	PopTag_SL	4.3228	1
4	94	PopTag_SL	FALSE	0
4	95	PopTag_SL	3.75382	1
4	97	PopTag_SL	4.11088	1
4	159	PopTag_SL	3.61037	1
4	96	PopTag_SL	2.91873	1
4	98	PopTag_SL	FALSE	0
4	99	PopTag_SL	4.39944	1
4	101	PopTag_SL	5.44815	1
4	100	PopTag_SL	FALSE	0
4	102	PopTag_SL	2.16283	1
4	103	PopTag_SL	FALSE	0
4	104	PopTag_SL	4.9028	1
4	105	PopTag_SL	FALSE	0
4	106	PopTag_SL	FALSE	0
4	107	PopTag_SL	4.37687	1
4	110	PopTag_SL	FALSE	0
4	108	PopTag_SL	4.27363	1
4	109	PopTag_SL	FALSE	0
4	111	PopTag_SL	5.22898	1
4	112	PopTag_SL	2.52974	2
4	113	PopTag_SL	2.26684	1
4	114	PopTag_SL	5.6191	1
4	116	PopTag_SL	FALSE	0
4	115	PopTag_SL	4.3371	1
4	117	PopTag_SL	FALSE	0
4	118	PopTag_SL	2.96489	1
4	119	PopTag_SL	FALSE	0
4	120	PopTag_SL	1.76231	1
4	121	PopTag_SL	4.90488	1
4	122	PopTag_SL	FALSE	0
4	123	PopTag_SL	4.30799	1
4	124	PopTag_SL	FALSE	0
4	125	PopTag_SL	FALSE	0
4	126	PopTag_SL	3.97631	1
4	128	PopTag_SL	1.92411	1
4	129	PopTag_SL	4.37605	1
4	127	PopTag_SL	3.82443	1
4	130	PopTag_SL	2.07134	1
4	131	PopTag_SL	4.16634	1
4	133	PopTag_SL	3.336	1
4	132	PopTag_SL	2.37073	1
4	135	PopTag_SL	3.5456	1
4	134	PopTag_SL	FALSE	0
4	137	PopTag_SL	1.48966	1
4	136	PopTag_SL	FALSE	0
4	140	PopTag_SL	4.40252	1
4	139	PopTag_SL	FALSE	0
4	138	PopTag_SL	1.90928	1
4	142	PopTag_SL	FALSE	0
4	143	PopTag_SL	FALSE	0
4	141	PopTag_SL	FALSE	0
4	144	PopTag_SL	FALSE	0
4	145	PopTag_SL	1.94183	1
4	147	PopTag_SL	1.74328	1
4	146	PopTag_SL	4.18279	1
4	148	PopTag_SL	4.37564	1
4	149	PopTag_SL	2.56994	1
4	150	PopTag_SL	2.18824	1
4	153	PopTag_SL	FALSE	0
4	151	PopTag_SL	3.15223	1
4	152	PopTag_SL	2.63744	1
4	154	PopTag_SL	2.90676	1
4	156	PopTag_SL	3.08841	1
4	155	PopTag_SL	FALSE	0
5	3	PopTag_SL	4.43145	1
5	1	PopTag_SL	FALSE	0
5	4	PopTag_SL	3.45306	1
5	2	PopTag_SL	3.92377	1
5	5	PopTag_SL	3.64521	1
5	8	PopTag_SL	FALSE	0
5	9	PopTag_SL	FALSE	0
5	10	PopTag_SL	4.32959	1
5	12	PopTag_SL	4.10368	1
5	11	PopTag_SL	4.96261	1
5	14	PopTag_SL	5.00754	1
5	13	PopTag_SL	FALSE	0
5	15	PopTag_SL	3.12225	1
5	17	PopTag_SL	4.06049	1
5	16	PopTag_SL	FALSE	0
5	18	PopTag_SL	3.71081	1
5	19	PopTag_SL	FALSE	0
5	21	PopTag_SL	4.42819	1
5	20	PopTag_SL	4.15247	1
5	24	PopTag_SL	4.594	1
5	22	PopTag_SL	FALSE	0
5	23	PopTag_SL	2.93188	1
5	26	PopTag_SL	FALSE	0
5	29	PopTag_SL	4.93927	1
5	25	PopTag_SL	FALSE	0
5	27	PopTag_SL	2.6057	1
5	30	PopTag_SL	FALSE	0
5	28	PopTag_SL	FALSE	0
5	31	PopTag_SL	4.34925	1
5	33	PopTag_SL	4.22549	1
5	32	PopTag_SL	3.48027	1
5	34	PopTag_SL	2.11867	1
5	36	PopTag_SL	4.40683	1
5	38	PopTag_SL	3.67063	1
5	37	PopTag_SL	FALSE	0
5	35	PopTag_SL	FALSE	0
5	40	PopTag_SL	4.36829	1
5	39	PopTag_SL	3.39393	1
5	41	PopTag_SL	3.35848	1
5	42	PopTag_SL	4.1867	1
5	157	PopTag_SL	5.74531	1
5	46	PopTag_SL	6.10041	1
5	44	PopTag_SL	FALSE	0
5	45	PopTag_SL	2.47648	1
5	47	PopTag_SL	FALSE	0
5	49	PopTag_SL	6.52572	1
5	156	PopTag_SL	5.26199	1
5	50	PopTag_SL	5.90407	1
5	48	PopTag_SL	2.08218	1
5	51	PopTag_SL	FALSE	0
5	52	PopTag_SL	4.97535	1
5	53	PopTag_SL	6.09388	1
5	54	PopTag_SL	6.78147	1
5	56	PopTag_SL	5.03474	1
5	57	PopTag_SL	3.54614	2
5	58	PopTag_SL	5.89449	1
5	152	PopTag_SL	4.44271	1
5	60	PopTag_SL	FALSE	0
5	63	PopTag_SL	4.11566	2
5	62	PopTag_SL	2.23932	1
5	61	PopTag_SL	FALSE	0
5	65	PopTag_SL	5.58707	1
5	66	PopTag_SL	5.93588	1
5	64	PopTag_SL	1.80975	1
5	67	PopTag_SL	5.88722	1
5	68	PopTag_SL	5.64424	1
5	70	PopTag_SL	FALSE	0
5	72	PopTag_SL	4.09074	1
5	69	PopTag_SL	5.16331	1
5	74	PopTag_SL	5.38671	1
5	75	PopTag_SL	4.80022	1
5	73	PopTag_SL	FALSE	0
5	77	PopTag_SL	5.73343	1
5	76	PopTag_SL	4.54151	1
5	78	PopTag_SL	5.23768	1
5	79	PopTag_SL	4.76782	1
5	154	PopTag_SL	3.11139	1
5	80	PopTag_SL	3.8884	1
5	155	PopTag_SL	FALSE	0
5	81	PopTag_SL	FALSE	0
5	83	PopTag_SL	4.34684	1
5	82	PopTag_SL	5.59692	1
5	84	PopTag_SL	FALSE	0
5	86	PopTag_SL	FALSE	0
5	93	PopTag_SL	6.6965	1
5	85	PopTag_SL	FALSE	0
5	87	PopTag_SL	5.35379	1
5	89	PopTag_SL	4.58865	1
5	91	PopTag_SL	3.63468	1
5	88	PopTag_SL	4.51542	1
5	90	PopTag_SL	4.14425	1
5	92	PopTag_SL	FALSE	0
5	94	PopTag_SL	3.86816	1
5	95	PopTag_SL	4.02157	1
5	97	PopTag_SL	2.82752	1
5	98	PopTag_SL	2.16463	1
5	96	PopTag_SL	3.70208	1
5	99	PopTag_SL	1.90747	2
5	101	PopTag_SL	5.96445	1
5	100	PopTag_SL	FALSE	0
5	102	PopTag_SL	4.45713	1
5	103	PopTag_SL	4.72504	1
5	105	PopTag_SL	4.29138	1
5	104	PopTag_SL	4.83705	1
5	106	PopTag_SL	2.60972	2
5	107	PopTag_SL	FALSE	0
5	108	PopTag_SL	2.4009	1
5	109	PopTag_SL	FALSE	0
5	153	PopTag_SL	2.50132	1
5	111	PopTag_SL	4.84044	1
5	113	PopTag_SL	4.92806	1
5	112	PopTag_SL	5.5469	1
5	149	PopTag_SL	3.63002	1
5	114	PopTag_SL	2.82566	1
5	116	PopTag_SL	6.07684	1
5	115	PopTag_SL	2.10894	1
5	150	PopTag_SL	3.43002	1
5	118	PopTag_SL	5.29024	1
5	151	PopTag_SL	3.54279	1
5	117	PopTag_SL	FALSE	0
5	119	PopTag_SL	2.34139	1
5	120	PopTag_SL	3.74932	1
5	121	PopTag_SL	1.80627	2
5	123	PopTag_SL	4.77699	1
5	122	PopTag_SL	FALSE	0
5	124	PopTag_SL	4.06248	1
5	125	PopTag_SL	4.67018	1
5	126	PopTag_SL	4.98283	1
5	127	PopTag_SL	4.13664	1
5	128	PopTag_SL	2.24508	1
5	130	PopTag_SL	3.78769	1
5	129	PopTag_SL	2.52268	1
5	131	PopTag_SL	FALSE	0
5	133	PopTag_SL	FALSE	0
5	135	PopTag_SL	4.75086	1
5	134	PopTag_SL	2.38624	1
5	136	PopTag_SL	3.48176	1
5	137	PopTag_SL	FALSE	0
5	140	PopTag_SL	3.10222	1
5	139	PopTag_SL	FALSE	0
5	141	PopTag_SL	FALSE	0
5	142	PopTag_SL	FALSE	0
5	143	PopTag_SL	FALSE	0
5	144	PopTag_SL	2.85763	1
5	145	PopTag_SL	3.02449	1
5	146	PopTag_SL	2.04027	1
5	148	PopTag_SL	FALSE	0
6	1	PopTag_SL	3.47032	1
6	3	PopTag_SL	3.14348	1
6	4	PopTag_SL	3.00785	1
6	5	PopTag_SL	3.0416	1
6	7	PopTag_SL	3.36517	1
6	8	PopTag_SL	2.4063	1
6	9	PopTag_SL	3.88284	1
6	10	PopTag_SL	4.42338	1
6	11	PopTag_SL	FALSE	0
6	12	PopTag_SL	3.44847	1
6	13	PopTag_SL	5.24998	1
6	14	PopTag_SL	FALSE	0
6	16	PopTag_SL	3.97923	1
6	15	PopTag_SL	FALSE	0
6	17	PopTag_SL	FALSE	0
6	18	PopTag_SL	4.43988	1
6	19	PopTag_SL	4.93764	1
6	20	PopTag_SL	4.49787	1
6	21	PopTag_SL	4.02669	1
6	23	PopTag_SL	6.40123	1
6	24	PopTag_SL	4.79653	1
6	22	PopTag_SL	3.24701	1
6	26	PopTag_SL	5.48473	1
6	27	PopTag_SL	5.20152	1
6	154	PopTag_SL	4.17455	1
6	25	PopTag_SL	FALSE	0
6	155	PopTag_SL	FALSE	0
6	29	PopTag_SL	2.93073	1
6	28	PopTag_SL	3.82767	1
6	30	PopTag_SL	FALSE	0
6	31	PopTag_SL	FALSE	0
6	34	PopTag_SL	6.32697	1
6	33	PopTag_SL	4.80414	1
6	32	PopTag_SL	FALSE	0
6	35	PopTag_SL	4.94914	1
6	153	PopTag_SL	2.64726	1
6	36	PopTag_SL	5.96361	1
6	37	PopTag_SL	2.45825	1
6	38	PopTag_SL	2.71884	1
6	39	PopTag_SL	5.01888	1
6	40	PopTag_SL	4.21006	1
6	41	PopTag_SL	4.5449	1
6	150	PopTag_SL	4.20547	1
6	42	PopTag_SL	4.80725	1
6	44	PopTag_SL	5.51637	1
6	43	PopTag_SL	FALSE	0
6	45	PopTag_SL	3.29172	1
6	47	PopTag_SL	4.77175	1
6	46	PopTag_SL	2.46481	1
6	48	PopTag_SL	5.98905	1
6	49	PopTag_SL	3.61153	1
6	50	PopTag_SL	6.19047	1
6	51	PopTag_SL	2.64465	1
6	52	PopTag_SL	4.34253	1
6	54	PopTag_SL	6.50734	1
6	53	PopTag_SL	FALSE	0
6	55	PopTag_SL	FALSE	0
6	58	PopTag_SL	5.99499	1
6	57	PopTag_SL	3.9306	1
6	56	PopTag_SL	FALSE	0
6	59	PopTag_SL	4.39463	1
6	60	PopTag_SL	4.48254	1
6	62	PopTag_SL	5.94544	1
6	61	PopTag_SL	4.1169	1
6	63	PopTag_SL	4.1364	1
6	151	PopTag_SL	4.69321	1
6	64	PopTag_SL	6.36101	1
6	65	PopTag_SL	FALSE	0
6	152	PopTag_SL	FALSE	0
6	67	PopTag_SL	4.80598	1
6	66	PopTag_SL	FALSE	0
6	68	PopTag_SL	6.17815	1
6	69	PopTag_SL	4.03725	1
6	71	PopTag_SL	4.43686	1
6	70	PopTag_SL	5.0784	1
6	72	PopTag_SL	FALSE	0
6	73	PopTag_SL	FALSE	0
6	79	PopTag_SL	3.44041	1
6	75	PopTag_SL	FALSE	0
6	76	PopTag_SL	4.70738	1
6	74	PopTag_SL	FALSE	0
6	77	PopTag_SL	6.33159	1
6	78	PopTag_SL	2.46581	1
6	80	PopTag_SL	4.78669	1
6	82	PopTag_SL	4.34202	1
6	81	PopTag_SL	2.73175	1
6	84	PopTag_SL	4.91945	1
6	85	PopTag_SL	4.88484	1
6	83	PopTag_SL	3.78757	1
6	86	PopTag_SL	FALSE	0
6	87	PopTag_SL	FALSE	0
6	88	PopTag_SL	5.23971	1
6	89	PopTag_SL	4.67094	1
6	90	PopTag_SL	3.6201	1
6	91	PopTag_SL	4.19565	1
6	92	PopTag_SL	FALSE	0
6	93	PopTag_SL	FALSE	0
6	94	PopTag_SL	4.33155	1
6	95	PopTag_SL	5.42864	1
6	98	PopTag_SL	4.2124	1
6	102	PopTag_SL	5.06246	1
6	97	PopTag_SL	2.14111	1
6	100	PopTag_SL	FALSE	0
6	103	PopTag_SL	2.32323	1
6	99	PopTag_SL	FALSE	0
6	104	PopTag_SL	4.42104	1
6	101	PopTag_SL	FALSE	0
6	106	PopTag_SL	2.14629	1
6	105	PopTag_SL	2.18389	1
6	107	PopTag_SL	2.9479	1
6	109	PopTag_SL	4.75209	1
6	110	PopTag_SL	FALSE	0
6	108	PopTag_SL	2.49575	1
6	111	PopTag_SL	4.05945	1
6	112	PopTag_SL	FALSE	0
6	113	PopTag_SL	2.56048	1
6	114	PopTag_SL	2.55876	1
6	115	PopTag_SL	FALSE	0
6	116	PopTag_SL	FALSE	0
6	118	PopTag_SL	3.44245	1
6	119	PopTag_SL	FALSE	0
6	123	PopTag_SL	4.60054	1
6	122	PopTag_SL	2.21408	1
6	121	PopTag_SL	3.98062	1
6	120	PopTag_SL	4.23322	1
6	124	PopTag_SL	3.18987	1
6	125	PopTag_SL	FALSE	0
6	127	PopTag_SL	3.00049	1
6	126	PopTag_SL	2.28134	1
6	131	PopTag_SL	3.2197	1
6	130	PopTag_SL	3.62858	1
6	128	PopTag_SL	3.45498	1
6	133	PopTag_SL	2.64402	1
6	129	PopTag_SL	FALSE	0
6	132	PopTag_SL	3.61773	1
6	134	PopTag_SL	FALSE	0
6	135	PopTag_SL	3.10788	1
6	136	PopTag_SL	FALSE	0
6	137	PopTag_SL	3.23435	1
6	140	PopTag_SL	4.09178	1
6	141	PopTag_SL	3.17497	1
6	139	PopTag_SL	2.13975	1
[truncated: 5,654 more rows]

## Sheet: Figure 3b
FILE_ID	CELL_ID	Protein	Intensity threshold = 0.1	Intensity threshold = 0.3	Intensity threshold = 0.5	Intensity threshold = 0.7	Intensity threshold = 0.9	BlobBool			Two-sided Welch's T-test Post Condensate dissolution							>= 0.05	ns
1	1	cI_agg	0.637602	0.86376	0.93733	0.972752	0.99455	1			I = 0.3	cI_agg	PopTag_SL	PopTag_LL	McdB	McdB_sol		< 0.05	*
1	2	cI_agg	0.724891	0.868996	0.938865	0.969432	0.989083	1			cI_agg	ns						< 0.01	**
1	3	cI_agg	0.0096463	0.138264	0.636656	0.945338	0.980707	1			PopTag_SL	6.1e-13	ns					< 0.001	***
1	4	cI_agg	0.0248227	0.411348	0.631206	0.91844	0.98227	1			PopTag_LL	4.3e-170	6.8e-141	ns
1	6	cI_agg	0.864043	0.932021	0.964222	0.9839	0.996422	1			McdB	3.1e-172	9.6e-137	9.4e-36	ns
1	5	cI_agg	0.0876712	0.764384	0.950685	0.983562	0.99726	1			McdB_sol	8E-323	4.3e-290	4.5e-16	1e-12	ns
1	7	cI_agg	0.708464	0.912226	0.949843	0.981191	0.987461	1
1	8	cI_agg	0.819106	0.920732	0.957317	0.97561	0.99187	1			I = 0.5	cI_agg	PopTag_SL	PopTag_LL	McdB	McdB_sol
1	79	cI_agg	0.779449	0.907268	0.947368	0.97995	0.994987	1			cI_agg	ns
1	9	cI_agg	0.817635	0.923848	0.957916	0.97996	0.993988	1			PopTag_SL	2.8e-07	ns
1	10	cI_agg	0.810427	0.914692	0.954976	0.971564	0.990521	1			PopTag_LL	1.6e-72	3.1e-67	ns
1	80	cI_agg	0.34	0.754286	0.88	0.957143	0.98	0			McdB	2.8e-29	3.6e-21	2.2e-46	ns
1	11	cI_agg	0.836601	0.930283	0.958606	0.980392	0.993464	1			McdB_sol	6e-204	1.9e-183	1.2e-13	7.9e-35	ns
1	12	cI_agg	0.231527	0.866995	0.940887	0.982759	0.992611	2
1	101	cI_agg	0.780069	0.900344	0.941581	0.972509	0.989691	1			I = 0.7	cI_agg	PopTag_SL	PopTag_LL	McdB	McdB_sol
1	13	cI_agg	0.145553	0.865229	0.967655	0.981132	0.989218	1			cI_agg	ns
1	16	cI_agg	0.903509	0.958647	0.978697	0.989975	0.997494	1			PopTag_SL	1.3e-29	ns
1	15	cI_agg	0.816537	0.912145	0.950904	0.968992	0.98708	1			PopTag_LL	6.6e-42	1.6e-36	ns
1	81	cI_agg	0.8125	0.891304	0.940217	0.975543	0.991848	1			McdB	2.7e-14	3.5e-06	5.5e-25	ns
1	17	cI_agg	0.6	0.822857	0.908571	0.948571	0.982857	1			McdB_sol	6.2e-187	4.6e-142	2.2e-09	3.2e-20	ns
1	18	cI_agg	0.890017	0.961083	0.972927	0.989848	0.998308	1
1	19	cI_agg	0.868069	0.942639	0.969407	0.984704	0.998088	1
1	20	cI_agg	0.837379	0.932039	0.963592	0.980583	0.995146	1
1	97	cI_agg	0.839768	0.920849	0.951737	0.974903	0.990347	1
1	21	cI_agg	0.798817	0.914201	0.952663	0.982249	0.991124	1
1	23	cI_agg	0.00330033	0.323432	0.884488	0.970297	0.986799	1
1	22	cI_agg	0.0833333	0.824074	0.944444	0.981481	0.99537	1
1	24	cI_agg	0.801489	0.915633	0.945409	0.970223	0.992556	1
1	98	cI_agg	0.791574	0.933481	0.964523	0.984479	0.993348	1
1	25	cI_agg	0.0117647	0.724706	0.948235	0.988235	0.995294	1
1	99	cI_agg	0.825455	0.905455	0.938182	0.965455	0.985455	1
1	26	cI_agg	0.848131	0.92757	0.957944	0.983645	0.992991	1
1	27	cI_agg	0.179331	0.863222	0.948328	0.975684	0.993921	1
1	28	cI_agg	0.639175	0.840206	0.912371	0.953608	0.984536	1
1	29	cI_agg	0.866667	0.94	0.964444	0.98	0.995556	1
1	31	cI_agg	0.836186	0.933985	0.96088	0.98044	0.99511	1
1	30	cI_agg	0.433333	0.871429	0.928571	0.961905	0.985714	1
1	32	cI_agg	0.800578	0.924855	0.959538	0.979769	0.99711	1
1	103	cI_agg	0.708464	0.899687	0.956113	0.971787	0.987461	1
1	33	cI_agg	0.848684	0.938596	0.962719	0.982456	0.993421	1
1	35	cI_agg	0.258993	0.868106	0.966427	0.990408	0.995204	2
1	34	cI_agg	0.0410959	0.297945	0.84589	0.993151	0.993151	1
1	36	cI_agg	0.834112	0.92757	0.955607	0.976636	0.992991	1
1	91	cI_agg	0.750988	0.86166	0.916996	0.960474	0.992095	1
1	37	cI_agg	0.123426	0.88665	0.95466	0.989924	0.997481	1
1	38	cI_agg	0.00884956	0.306785	0.554572	0.973451	0.988201	0
1	92	cI_agg	0.295775	0.84507	0.920188	0.971831	0.995305	1
1	39	cI_agg	0.0918367	0.72449	0.972789	0.996599	0.996599	1
1	40	cI_agg	0.184659	0.838068	0.943182	0.971591	0.988636	1
1	95	cI_agg	0.823204	0.91989	0.955801	0.980663	0.994475	0
1	41	cI_agg	0.765079	0.898413	0.942857	0.974603	0.993651	1
1	42	cI_agg	0.857955	0.935606	0.965909	0.984848	0.994318	1
1	43	cI_agg	0.863233	0.943162	0.971581	0.978686	0.992895	1
1	87	cI_agg	0.797688	0.921965	0.950867	0.979769	0.99711	1
1	93	cI_agg	0.618421	0.822368	0.921053	0.973684	0.986842	1
1	44	cI_agg	0.342756	0.890459	0.946996	0.975265	0.996466	1
1	96	cI_agg	0.830664	0.926773	0.961098	0.97254	0.993135	1
1	46	cI_agg	0.78836	0.917989	0.957672	0.973545	0.994709	1
1	48	cI_agg	0.830928	0.934021	0.96701	0.985567	0.997938	1
1	49	cI_agg	0.802548	0.902335	0.944798	0.970276	0.991507	1
1	47	cI_agg	0.745928	0.869707	0.938111	0.973941	0.996743	1
1	50	cI_agg	0.786885	0.908665	0.953162	0.974239	0.990632	1
1	51	cI_agg	0.79668	0.910788	0.948133	0.975104	0.991701	1
1	88	cI_agg	0.769547	0.876543	0.925926	0.967078	0.995885	1
1	89	cI_agg	0.732283	0.889764	0.937008	0.972441	0.996063	1
1	55	cI_agg	0.85119	0.931548	0.964286	0.982143	0.994048	1
1	52	cI_agg	0.722045	0.904153	0.952077	0.974441	0.990415	1
1	54	cI_agg	0.827731	0.934874	0.966387	0.985294	0.993697	1
1	53	cI_agg	0.795604	0.907692	0.949451	0.975824	0.991209	1
1	56	cI_agg	0.858801	0.945841	0.969052	0.984526	0.996132	1
1	57	cI_agg	0.54703	0.923267	0.955446	0.975248	0.990099	0
1	83	cI_agg	0.762658	0.879747	0.939873	0.96519	0.996835	1
1	58	cI_agg	0.828125	0.925347	0.960069	0.980903	0.991319	1
1	62	cI_agg	0.815029	0.915222	0.955684	0.976879	0.990366	1
1	61	cI_agg	0.364444	0.862222	0.942222	0.971111	0.991111	1
1	84	cI_agg	0.301158	0.876448	0.945946	0.976834	0.992278	0
1	60	cI_agg	0.933993	0.966997	0.983498	0.993399	0.9967	0
1	59	cI_agg	0.83	0.934	0.964	0.988	0.998	1
1	64	cI_agg	0.786749	0.902692	0.950311	0.973085	0.989648	1
1	65	cI_agg	0.702247	0.870787	0.935393	0.963483	0.991573	1
1	66	cI_agg	0.736342	0.88361	0.942993	0.976247	0.995249	1
1	67	cI_agg	0.792657	0.892009	0.946004	0.974082	0.991361	1
1	68	cI_agg	0.812	0.918	0.958	0.98	0.994	1
1	85	cI_agg	0.764286	0.860714	0.917857	0.960714	0.992857	0
1	69	cI_agg	0.730769	0.882051	0.938462	0.971795	0.992308	1
1	70	cI_agg	0.726651	0.895216	0.940774	0.972665	0.993166	1
1	72	cI_agg	0.792115	0.896057	0.944444	0.973118	0.992832	1
1	74	cI_agg	0.818898	0.909449	0.956693	0.980315	0.996063	1
1	73	cI_agg	0.041791	0.41194	0.808955	0.979104	0.99403	1
1	75	cI_agg	0.518519	0.767196	0.883598	0.941799	0.984127	1
1	76	cI_agg	0.844408	0.920583	0.961102	0.980551	0.998379	1
1	78	cI_agg	0.769231	0.882784	0.941392	0.992674	0.998168	0
2	3	cI_agg	0.599548	0.884615	0.945701	0.975113	0.993213	1
2	1	cI_agg	0.761229	0.874704	0.931442	0.971631	0.990544	1
2	6	cI_agg	0.705882	0.877238	0.941176	0.969309	0.992327	1
2	4	cI_agg	0.05	0.484375	0.859375	0.959375	0.9875	1
2	5	cI_agg	0.0734463	0.661017	0.884181	0.954802	0.988701	1
2	2	cI_agg	0.0647249	0.783172	0.993528	0.996764	0.996764	0
2	7	cI_agg	0.0534351	0.664122	0.912214	0.973282	0.996183	0
2	8	cI_agg	0.804781	0.916335	0.964143	0.98008	0.996016	1
2	9	cI_agg	0.721963	0.885514	0.943925	0.974299	0.995327	1
2	12	cI_agg	0.845238	0.933333	0.966667	0.984524	0.995238	1
2	11	cI_agg	0.0204082	0.477041	0.90051	0.984694	0.997449	1
2	10	cI_agg	0.0234987	0.51436	0.874674	0.958225	0.986945	1
2	14	cI_agg	0.838983	0.937288	0.967797	0.983051	0.99661	1
2	13	cI_agg	0.716612	0.86645	0.931596	0.973941	0.983713	1
2	133	cI_agg	0.666667	0.852234	0.924399	0.958763	0.986254	1
2	154	cI_agg	0.59	0.836667	0.91	0.953333	0.98	1
2	15	cI_agg	0.649215	0.858639	0.926702	0.960733	0.989529	1
2	16	cI_agg	0.00340136	0.12585	0.469388	0.901361	0.993197	2
2	18	cI_agg	0.764865	0.910811	0.948649	0.97027	0.986486	1
2	17	cI_agg	0.74772	0.904255	0.949848	0.974164	0.992401	2
2	20	cI_agg	0.757033	0.846547	0.913043	0.964194	0.98977	0
2	19	cI_agg	0.746575	0.894977	0.942922	0.97032	0.990868	1
2	21	cI_agg	0.059375	0.79375	0.93125	0.96875	0.984375	1
2	135	cI_agg	0.78869	0.907738	0.958333	0.979167	0.991071	1
2	153	cI_agg	0.833724	0.922717	0.955504	0.978923	0.992974	1
2	22	cI_agg	0.859155	0.93662	0.97007	0.978873	0.992958	1
2	25	cI_agg	0.880368	0.944785	0.972393	0.989264	0.996933	1
2	23	cI_agg	0.748466	0.904908	0.944785	0.972393	0.990798	1
2	24	cI_agg	0.896635	0.956731	0.975962	0.990385	0.995192	0
2	152	cI_agg	0.719697	0.901515	0.943182	0.977273	0.996212	1
2	26	cI_agg	0.672269	0.87395	0.928571	0.953782	0.987395	1
2	28	cI_agg	0.858392	0.940559	0.97028	0.986014	0.996503	1
2	29	cI_agg	0.868979	0.942197	0.967245	0.982659	0.99422	1
2	27	cI_agg	0.130208	0.869792	0.9375	0.994792	0.994792	1
2	31	cI_agg	0.812727	0.923636	0.96	0.981818	0.994545	1
2	30	cI_agg	0.714724	0.895706	0.941718	0.97546	0.996933	1
2	33	cI_agg	0.787546	0.961538	0.981685	0.990842	0.996337	0
2	132	cI_agg	0.465753	0.732877	0.849315	0.910959	0.979452	1
2	32	cI_agg	0.784848	0.890909	0.936364	0.972727	0.990909	1
2	35	cI_agg	0.841202	0.933476	0.969957	0.980687	0.993562	1
2	34	cI_agg	0.391304	0.931677	0.965839	0.987578	0.996894	1
2	147	cI_agg	0.846734	0.924623	0.959799	0.974874	0.994975	1
2	37	cI_agg	0.821946	0.935818	0.960663	0.981366	0.995859	1
2	36	cI_agg	0.774105	0.909091	0.947658	0.972452	0.991736	1
2	38	cI_agg	0.861053	0.941053	0.970526	0.985263	0.997895	1
2	39	cI_agg	0.735669	0.88535	0.93949	0.974522	0.993631	1
2	130	cI_agg	0.179487	0.698718	0.884615	0.955128	0.987179	0
2	131	cI_agg	0.891892	0.954054	0.975676	0.986486	0.994595	1
2	40	cI_agg	0.0652819	0.673591	0.905045	0.979228	0.994065	0
2	41	cI_agg	0.822715	0.925208	0.958449	0.977839	0.99169	1
2	43	cI_agg	0.757282	0.889968	0.938511	0.967638	0.990291	1
2	44	cI_agg	0.107023	0.876254	0.959866	0.979933	0.996656	1
2	45	cI_agg	0.872117	0.943396	0.968553	0.979036	0.993711	1
2	48	cI_agg	0.0224719	0.662921	0.940075	0.973783	0.992509	1
2	149	cI_agg	0.782341	0.907598	0.948665	0.973306	0.991786	1
2	49	cI_agg	0.813793	0.908046	0.944828	0.972414	0.993103	1
2	50	cI_agg	0.867238	0.942184	0.965739	0.980728	0.995717	1
2	51	cI_agg	0.86618	0.946472	0.973236	0.982968	0.997567	1
2	54	cI_agg	0.879061	0.940433	0.969314	0.978339	0.994585	1
2	52	cI_agg	0.0590551	0.76378	0.925197	0.956693	0.992126	1
2	53	cI_agg	0.0604651	0.64186	0.865116	0.972093	0.990698	0
2	55	cI_agg	0.819407	0.924528	0.962264	0.978437	0.989218	1
2	56	cI_agg	0.778846	0.903846	0.954327	0.978365	0.992788	1
2	57	cI_agg	0.0333333	0.656667	0.92	0.973333	0.993333	1
2	59	cI_agg	0.039039	0.834835	0.948949	0.978979	0.993994	1
2	58	cI_agg	0.0262172	0.486891	0.816479	0.951311	0.988764	1
2	60	cI_agg	0.864094	0.942953	0.966443	0.984899	0.996644	1
2	64	cI_agg	0.881356	0.945763	0.974576	0.983051	0.994915	1
2	62	cI_agg	0.21865	0.909968	0.945338	0.971061	0.990354	1
2	61	cI_agg	0.819945	0.933518	0.955679	0.977839	0.99446	1
2	63	cI_agg	0.794521	0.917808	0.958904	0.976027	0.993151	1
2	66	cI_agg	0.828162	0.923628	0.957041	0.97136	0.990453	1
2	68	cI_agg	0.869295	0.937759	0.962656	0.979253	0.993776	1
2	69	cI_agg	0.07	0.9025	0.9625	0.9875	0.995	1
2	67	cI_agg	0.759868	0.901316	0.940789	0.970395	0.986842	1
2	74	cI_agg	0.805774	0.91601	0.950131	0.976378	0.997375	1
2	70	cI_agg	0.799465	0.903743	0.946524	0.973262	0.989305	1
2	71	cI_agg	0.787234	0.908815	0.945289	0.975684	0.990881	1
2	72	cI_agg	0.823529	0.920716	0.961637	0.984655	0.994885	1
2	73	cI_agg	0.728873	0.887324	0.940141	0.971831	0.989437	1
2	75	cI_agg	0.693023	0.860465	0.934884	0.953488	0.986047	0
2	77	cI_agg	0.810811	0.921922	0.951952	0.975976	0.993994	1
2	76	cI_agg	0.0223881	0.261194	0.768657	0.970149	0.996269	1
2	78	cI_agg	0.794805	0.911688	0.953247	0.971429	0.992208	1
2	80	cI_agg	0.810219	0.924574	0.958637	0.978102	0.987835	1
2	81	cI_agg	0.175532	0.856383	0.949468	0.984043	0.992021	1
2	82	cI_agg	0.776836	0.90678	0.946328	0.968927	0.988701	1
2	83	cI_agg	0.342495	0.879493	0.94926	0.980973	0.993658	1
2	85	cI_agg	0.880259	0.946602	0.967638	0.982201	0.993528	1
2	84	cI_agg	0.0224215	0.533632	0.901345	0.991031	0.995516	1
2	87	cI_agg	0.0186047	0.483721	0.851163	0.967442	0.995349	1
2	143	cI_agg	0.827506	0.93007	0.962704	0.974359	0.990676	1
2	88	cI_agg	0.779874	0.90566	0.946541	0.974843	0.993711	1
2	89	cI_agg	0.820823	0.922518	0.958838	0.98063	0.995157	1
2	138	cI_agg	0.838269	0.929385	0.958998	0.979499	0.995444	1
2	141	cI_agg	0.785047	0.909657	0.94704	0.975078	0.996885	1
2	90	cI_agg	0.798186	0.931973	0.965986	0.986395	0.997732	1
2	142	cI_agg	0.0469799	0.503356	0.912752	0.95302	0.979866	0
2	91	cI_agg	0.030303	0.851515	0.954545	0.981818	0.990909	1
2	92	cI_agg	0.0398773	0.843558	0.966258	0.993865	0.996933	1
2	93	cI_agg	0.828979	0.926366	0.961995	0.978622	0.992874	1
2	94	cI_agg	0.71987	0.899023	0.944625	0.973941	0.993485	1
2	95	cI_agg	0.838428	0.930131	0.969432	0.982533	0.995633	0
2	96	cI_agg	0.69395	0.868327	0.925267	0.967972	0.992883	1
2	97	cI_agg	0.689769	0.887789	0.947195	0.973597	0.993399	1
2	140	cI_agg	0.713846	0.88	0.926154	0.96	0.987692	1
2	100	cI_agg	0.814532	0.919694	0.954111	0.978967	0.994264	1
2	139	cI_agg	0.390511	0.963504	0.989051	0.992701	0.99635	0
2	101	cI_agg	0.505423	0.904555	0.954447	0.978308	0.986985	1
2	99	cI_agg	0.75419	0.905028	0.946927	0.97486	0.99162	1
2	103	cI_agg	0.839655	0.92931	0.962069	0.977586	0.993103	1
2	105	cI_agg	0.683333	0.866667	0.93	0.966667	0.986667	1
2	104	cI_agg	0.804928	0.915811	0.954825	0.979466	0.99384	1
2	107	cI_agg	0.00722892	0.224096	0.831325	0.975904	0.995181	2
2	106	cI_agg	0.00381679	0.240458	0.675573	0.950382	0.992366	1
2	144	cI_agg	0.490446	0.726115	0.828025	0.904459	0.968153	1
2	109	cI_agg	0.753281	0.895013	0.939633	0.965879	0.989501	1
2	110	cI_agg	0.804527	0.909465	0.950617	0.973251	0.995885	1
2	108	cI_agg	0.775216	0.919308	0.959654	0.976945	0.994236	1
2	111	cI_agg	0.0303951	0.49848	0.887538	0.963526	0.987842	0
2	114	cI_agg	0.83559	0.932302	0.967118	0.984526	0.996132	1
2	115	cI_agg	0.714286	0.857143	0.925059	0.964871	0.995316	1
2	112	cI_agg	0.0159236	0.152866	0.506369	0.875796	0.977707	3
2	113	cI_agg	0.765432	0.901235	0.941358	0.975309	0.993827	1
2	116	cI_agg	0.0182927	0.29878	0.52439	0.847561	0.97561	2
2	117	cI_agg	0.719444	0.880556	0.933333	0.969444	0.988889	1
2	145	cI_agg	0.772989	0.867816	0.931034	0.968391	0.991379	1
2	118	cI_agg	0.730952	0.833333	0.902381	0.940476	0.983333	1
2	119	cI_agg	0.504032	0.903226	0.953629	0.983871	0.993952	1
2	123	cI_agg	0.808905	0.916512	0.959184	0.975881	0.994434	1
2	121	cI_agg	0.696864	0.944251	0.979094	0.989547	0.996516	0
2	120	cI_agg	0.0293454	0.501129	0.896163	0.968397	0.995485	1
2	122	cI_agg	0.825641	0.894872	0.941026	0.971795	0.989744	1
2	126	cI_agg	0.663717	0.849558	0.926254	0.961652	0.99115	1
2	127	cI_agg	0.360691	0.825054	0.926566	0.974082	0.99568	1
2	125	cI_agg	0.745882	0.856471	0.931765	0.971765	0.997647	1
2	128	cI_agg	0.0199005	0.584577	0.848259	0.955224	0.995025	1
2	129	cI_agg	0.0152284	0.187817	0.360406	0.771574	0.969543	3
3	2	cI_agg	0.0943026	0.799607	0.946955	0.980354	0.996071	1
3	1	cI_agg	0.611702	0.81383	0.914894	0.973404	0.99734	1
[truncated: 7,422 more rows]

## Sheet: Figure 4b
Protein	n Foci	Mean Lifespan (hrs)	Lifespan Stdev	n Foci Dissolved	% Foci Dissolved	Mean Lifespan of Dissolved Foci	Lifespan of Dissolved Foci Stdev		Two-sided Welch's Test results of dissolved foci lifepans									Sample	Track Lifetime (hrs)
[truncated: 392 more rows]

[truncated: 17 more sheets: Figure 4c, Figure 4e, Figure 4f, Figure 4h, Figure 4j, Figure 4l, Figure 5b, Figure 5d, Figure 6a, Supplementary Figure 1d, Supplementary Figure 1f, Supplementary Figure 2a, Supplementary Figure 2b, Supplementary Figure 4, Supplementary Figure 6, Supplementary Figure 7, Supplementary Figure 9b]
